# Supplementary material for: Transfer learning reveals sequence determinants of the quantitative response to transcription factor dosage
Source: Cell Genom. 2025 Feb 27;5(3):100780. doi: 10.1016/j.xgen.2025.100780 (PMC11960506; doi:10.1016/j.xgen.2025.100780)
Supplement: Table S1. Statistics and metadata for TWIST1-dependent REs, related to Figure 2 [file mmc2.xlsx]

## Sheet: TableS1
Name	Linear_AIC	Logistic_AIC	Best_model	Modified_ED50	Signed_Hill_Coefficient	log2FC_0v100_ATAC	ATAC_baseMean	TWIST1_ChIP	TWIST1_3h_dn
chr1:100042234-100042735	-18.577	-16.8643	3pl	52.2319	-1.06966	-1.58116	95.0959	1+	TRUE
chr1:10021870-10022371	22.5939	23.0422	2pl	16.6587	-0.806303	-2.23194	18.5743	1+	TRUE
chr1:100250268-100250769	4.8145	7.03328	2pl	46.1811	-3.09448	-1.53194	109.845	1+	TRUE
chr1:10029283-10029784	10.5214	11.9445	2pl	40.1704	-2.1997	-1.27822	37.9058	0	FALSE
chr1:100302374-100303194	-15.3523	-25.5631	2pl	76.1032	-12.8934	-2.51708	33.079	1+	TRUE
chr1:100344733-100345234	14.694	17.1145	2pl	39.0406	-2.02712	-0.914203	44.9143	0	FALSE
chr1:100362825-100363326	15.62	7.49299	2pl	21.8696	2.91453	1.00402	65.2086	0	FALSE
chr1:100438694-100439195	13.1605	14.0658	2pl	48.4315	-3.67933	-1.83609	45.6832	1+	FALSE
chr1:100461280-100461781	3.9178	0.922258	2pl	27.91	-2.01143	-2.38499	229.084	1+	TRUE
chr1:100481192-100481693	8.269	6.30188	2pl	28.3161	-2.50022	-1.07519	35.2029	1+	TRUE
chr1:100495754-100496255	17.4235	14.2908	2pl	44.7127	-17.6146	-1.85527	10.0488	1+	TRUE
chr1:100510291-100510792	12.6708	13.3774	2pl	38.812	-2.51006	-1.56499	70.3465	1+	TRUE
chr1:100622032-100622533	-3.3491	-4.84287	2pl	35.2682	2.56974	1.21415	40.106	0	FALSE
chr1:100684099-100684600	-6.53088	-14.8413	3pl	62.3356	-2.59967	-3.78083	35.1552	0	TRUE
chr1:100721180-100722302	8.82311	4.45199	2pl	25.8581	-2.00281	-0.831547	381.704	1+	TRUE
chr1:100803011-100803828	15.8015	10.6316	2pl	23.9358	-2.27456	-1.76186	37.8858	1+	TRUE
chr1:100906339-100906840	22.6997	20.3168	2pl	27.8212	-2.82859	-1.30128	62.4656	0	TRUE
chr1:100955321-100955822	26.1706	23.438	2pl	15.4275	-2.03774	-1.50117	20.7896	1+	TRUE
chr1:101051936-101052437	8.79884	1.30368	2pl	19.1212	6.68087	1.90118	25.3636	0	FALSE
chr1:101054099-101054600	11.3285	7.01118	2pl	19.7043	1.66124	1.96325	21.6907	0	FALSE
chr1:101139108-101139609	4.86352	-6.94801	2pl	23.0832	3.10554	1.41146	28.914	0	FALSE
chr1:101200469-101200970	-3.7038	-2.82866	2pl	22.6893	0.935475	1.56223	20.2306	0	FALSE
chr1:101283860-101284361	10.3603	9.07013	2pl	27.7648	1.93259	0.975745	41.2989	0	FALSE
chr1:101309214-101310077	17.4701	12.7479	2pl	16.0289	2.38091	0.670976	186.629	0	FALSE
chr1:1013207-1014193	11.8482	12.1038	2pl	41.2733	3.25833	0.565876	96.0907	0	FALSE
chr1:101625449-101626752	-4.64447	-14.7062	2pl	32.4503	-2.36358	-1.80511	218.846	1+	TRUE
chr1:101634340-101634841	23.6616	21.8168	2pl	28.5296	-1.87796	-1.98078	9.45234	1+	FALSE
chr1:10181136-10181637	5.06411	4.89656	2pl	49.2636	-4.11037	-2.93325	51.5318	1+	TRUE
chr1:101859865-101860366	-10.4939	-11.1116	3pl	40.8836	-1.01942	-1.92563	107.577	1+	TRUE
chr1:101884624-101885125	5.8427	8.67594	2pl	33.5142	-1.85074	-2.12145	23.7497	0	TRUE
chr1:101902973-101903474	13.8913	15.3859	2pl	48.224	-2.64821	-1.50489	9.99823	0	TRUE
chr1:101908901-101909402	11.5214	14.0095	2pl	34.4413	2.10743	2.19933	19.2552	0	FALSE
chr1:101968992-101969493	16.4734	13.8095	2pl	16.8342	1.41465	1.17237	22.8789	0	FALSE
chr1:102047222-102047723	-0.812967	1.46826	2pl	34.4078	-2.22044	-2.1675	45.9926	1+	TRUE
chr1:102085822-102086323	29.1236	26.82	2pl	36.5958	3.0156	0.661279	145.112	0	FALSE
chr1:102144619-102145120	10.531	12.0275	2pl	42.1859	-2.07608	-2.05094	19.1039	1+	TRUE
chr1:102221587-102222088	-10.4244	-8.72885	3pl	54.6482	-1.30792	-2.92874	69.6257	1+	TRUE
chr1:102222153-102222654	-1.15706	0.890513	2pl	45.2538	-2.85146	-1.96674	131.743	1+	TRUE
chr1:102790225-102790726	10.7433	7.40665	2pl	77.4806	-14.6081	-1.19967	23.0446	0	FALSE
chr1:102858609-102859110	-9.59617	-7.40487	2pl	38.3136	-2.61037	-2.7759	143.687	1+	TRUE
chr1:102884181-102884682	8.67547	9.08958	2pl	45.8598	-4.37342	-1.40632	100.194	1+	TRUE
chr1:102937446-102937947	21.688	14.228	2pl	77.9807	-19.7174	-0.893208	40.9846	1+	FALSE
chr1:102983307-102983808	5.95449	3.3264	2pl	43.7232	6.50859	0.99467	27.3115	0	FALSE
chr1:103058351-103058852	0.420092	-6.53563	2pl	27.9429	2.26606	1.4957	53.2607	0	FALSE
chr1:103107696-103108864	26.8923	17.1193	2pl	18.1777	-10.3535	-0.460055	1642.5	1+	TRUE
chr1:103250368-103250869	3.92245	1.22991	2pl	27.9823	2.71741	1.72988	81.4097	0	FALSE
chr1:103275643-103276144	16.7224	13.8998	2pl	16.7832	1.87221	1.28279	13.1404	0	FALSE
chr1:103342344-103342845	4.77118	4.14367	2pl	27.6589	2.26815	1.29853	27.1243	0	FALSE
chr1:103406865-103407366	21.8504	18.3592	2pl	9.29077	-0.731446	-1.89519	8.8755	1+	TRUE
chr1:103460466-103460967	18.0543	-2.71734	2pl	10.8266	-2.5413	-1.14293	90.4107	1+	TRUE
chr1:1037943-1038444	-9.57421	-7.6782	2pl	33.6554	-1.44431	-1.15516	156.062	0	FALSE
chr1:1038659-1039160	-8.87006	-8.5939	3pl	60.1807	-1.46682	-2.12229	65.4701	0	TRUE
chr1:10387711-10388532	31.7043	25.5268	2pl	9.41977	1.00724	0.919533	58.4513	0	FALSE
chr1:103914319-103914820	6.37499	6.96927	2pl	28.3847	1.7503	1.13096	57.9513	0	FALSE
chr1:103934485-103935391	24.1292	20.2994	2pl	36.0846	-4.37404	-0.932459	39.5631	1+	TRUE
chr1:104094185-104094686	24.7285	18.4939	2pl	23.5966	-3.845	-2.1853	7.88618	1+	FALSE
chr1:104100017-104100518	0.922372	-8.62457	2pl	20.0271	2.23174	1.61688	97.1685	0	FALSE
chr1:104132308-104132809	2.28652	-12.1692	2pl	16.1666	1.57362	0.827288	76.3237	0	FALSE
chr1:104196107-104196902	9.03511	12.4938	2pl	42.0777	-2.44048	-1.11715	63.7681	1+	TRUE
chr1:10422215-10422716	14.938	15.5417	2pl	30.7357	-1.9125	-1.69842	52.7539	0	TRUE
chr1:104231671-104232172	5.53303	-1.69569	2pl	63.8495	-6.51556	-1.87942	12.1915	1+	TRUE
chr1:104238936-104239437	16.1353	12.9815	2pl	35.3552	-2.77956	-0.6072	174.77	1+	TRUE
chr1:104243891-104244392	6.90766	9.0758	2pl	40.8334	-2.35336	-2.20754	39.6332	1+	TRUE
chr1:10425343-10425844	20.4486	17.0406	2pl	78.3272	-24.2891	-0.628705	85.5129	0	TRUE
chr1:10434823-10435324	24.4007	23.6748	2pl	26.1903	-2.06158	-0.890636	101.528	1+	TRUE
chr1:104388069-104388570	-6.22143	-16.4261	2pl	27.6459	2.28673	1.33965	176.127	0	FALSE
chr1:104406656-104407157	9.49887	8.37257	2pl	31.9842	2.42739	1.45815	278.17	0	FALSE
chr1:104463233-104463734	9.8021	-20.9245	2pl	12.4077	1.92124	1.70011	24.5604	0	FALSE
chr1:10450800-10452049	0.00241886	-21.9124	2pl	31.4177	-3.00249	-1.52153	383.826	1+	TRUE
chr1:104545938-104546439	-12.8088	-14.8706	2pl	72.9917	-7.54391	-1.9615	6.96436	1+	FALSE
chr1:104637423-104637924	-30.2599	-29.8195	3pl	54.2841	-1.22468	-3.66458	91.8113	1+	TRUE
chr1:104732359-104732860	13.4186	13.6491	2pl	20.7953	-1.20994	-2.71528	7.12674	1+	TRUE
chr1:104746875-104747376	17.4102	17.1255	2pl	31.2574	3.35476	1.24066	13.5508	1+	FALSE
chr1:104764864-104766034	-2.76253	-4.15663	2pl	10.6539	-0.723788	-0.521621	260.002	1+	TRUE
chr1:104766133-104766634	4.35939	4.87473	2pl	32.8155	-1.98943	-1.53776	26.9086	1+	TRUE
chr1:10504243-10504744	9.87637	-10.3466	2pl	20.5231	8.7558	0.58561	198.728	0	FALSE
chr1:105072382-105072883	18.3181	16.5399	2pl	33.9021	2.11073	0.948124	22.3505	0	FALSE
chr1:10508523-10509024	12.3541	11.7221	2pl	18.863	-1.32684	-1.10801	110.121	1+	FALSE
chr1:105100060-105100561	14.6042	10.6623	2pl	19.9721	-2.22144	-0.791581	88.9963	1+	TRUE
chr1:1055519-1056020	15.6782	13.4589	2pl	77.2315	22.9417	1.19645	51.1023	0	FALSE
chr1:105559187-105559688	-0.016727	1.33434	2pl	48.6337	-2.73525	-2.61828	24.1518	1+	TRUE
chr1:10555993-10556798	11.8471	5.98914	2pl	24.5696	2.50663	0.838417	91.9754	0	FALSE
chr1:105632519-105633361	12.2738	-8.72411	2pl	15.5152	-2.24158	-0.7986	455.094	1+	TRUE
chr1:105855587-105856088	9.10404	6.76222	2pl	51.6708	-8.06609	-1.77241	10.1855	0	FALSE
chr1:105956414-105956915	11.0637	-3.4272	2pl	9.79238	1.19873	1.49486	39.3211	0	FALSE
chr1:10597857-10598763	-8.26673	-6.44297	3pl	46.7128	-0.956069	-1.18206	1507.64	1+	TRUE
chr1:106233190-106234153	-4.06223	-4.73286	2pl	41.707	-3.32484	-1.56561	55.4388	1+	TRUE
chr1:106246065-106246566	2.08688	1.89618	2pl	48.7999	-3.57215	-1.43313	30.274	0	TRUE
chr1:10625532-10626033	-1.86685	-23.5336	2pl	19.7957	-2.09884	-1.08056	290.684	1+	TRUE
chr1:10626040-10626541	-4.50958	-5.08159	3pl	62.1673	-1.52916	-1.90032	90.9268	1+	TRUE
chr1:106294618-106295119	22.3945	23.8373	2pl	27.5628	-2.01292	-2.28983	13.0182	0	TRUE
chr1:10651324-10651825	4.95699	5.16395	2pl	25.5938	1.86215	0.808866	47.8206	0	FALSE
chr1:106588785-106589286	1.72431	2.15206	2pl	48.1409	-3.78903	-4.3649	48.8693	1+	TRUE
chr1:10664237-10664738	9.8531	9.21711	2pl	53.6854	4.33629	0.835967	164.799	0	FALSE
chr1:10667746-10668247	7.4065	4.02835	2pl	39.1216	-3.85743	-1.48586	120.438	1+	TRUE
chr1:10671188-10671689	-7.62112	-5.21419	3pl	48.5493	-1.13099	-1.12598	146.425	0	TRUE
chr1:10681484-10681985	19.0653	18.4399	2pl	29.3098	-1.83746	-0.989679	51.9318	0	TRUE
chr1:106817307-106818498	9.39777	11.473	3pl	46.8032	-0.925068	-1.35405	28.8334	1+	TRUE
chr1:106839456-106839957	-2.64503	-6.97888	2pl	59.4697	-4.79668	-2.24872	36.6135	1+	TRUE
chr1:10684192-10684693	-4.57093	-3.09684	3pl	56.3895	-1.33649	-1.36038	47.4637	0	TRUE
chr1:10685663-10686164	16.4101	17.0331	2pl	30.7895	2.04675	0.622322	146.46	0	FALSE
chr1:107024346-107024847	21.4187	21.389	2pl	22.8338	-1.15779	-2.79196	4.79836	0	TRUE
chr1:10704195-10705018	20.5751	22.8721	2pl	34.3191	2.34722	0.81731	95.8921	0	FALSE
chr1:107193956-107194457	19.0883	19.0783	2pl	54.5159	-4.14438	-1.62459	11.0742	1+	TRUE
chr1:107204286-107205112	-8.24523	-5.27565	2pl	40.8056	-2.68457	-2.78918	104.291	1+	TRUE
chr1:107220008-107220509	26.4296	16.3178	2pl	24.6259	4.15378	0.782913	86.4538	0	FALSE
chr1:107226002-107226790	8.86301	9.99198	2pl	24.4381	-1.31069	-1.14864	39.31	1+	TRUE
chr1:107294159-107294660	6.78487	7.90676	2pl	58.6698	-3.86198	-1.09996	53.278	1+	TRUE
chr1:107318593-107319094	8.44685	3.42195	2pl	24.3662	-3.29933	-1.23607	73.5576	1+	TRUE
chr1:10739239-10739740	13.5703	16.4567	2pl	36.2222	-1.69949	-1.67717	21.4928	0	FALSE
chr1:107394235-107394736	14.0876	13.3088	2pl	57.0895	-4.31646	-1.55633	16.4258	0	TRUE
chr1:107395986-107396487	13.7119	14.0468	2pl	25.6916	1.38843	1.2036	28.6522	0	FALSE
chr1:107396572-107397073	8.12552	0.307643	2pl	20.7537	2.47753	1.65235	59.8044	1+	FALSE
chr1:107445496-107445997	12.3835	13.3631	2pl	31.6111	-1.5838	-2.52318	12.635	1+	TRUE
chr1:10748911-10749412	7.13428	-7.79098	2pl	76.5304	-16.4101	-1.61196	25.7824	0	FALSE
chr1:107524370-107524871	9.54638	-2.34083	2pl	19.8779	3.14906	1.44577	31.7497	0	FALSE
chr1:107532072-107532812	3.18206	1.62973	2pl	39.835	-3.09471	-2.60721	91.6681	0	TRUE
chr1:107556622-107557548	11.0078	3.3656	2pl	45.1387	-21.7531	-1.83048	49.6851	1+	TRUE
chr1:107618489-107618990	10.6943	12.9696	2pl	33.2194	-1.91621	-2.0134	10.2279	1+	TRUE
chr1:10767133-10767634	17.7346	16.1582	2pl	57.33	5.1274	0.939251	52.3932	0	FALSE
chr1:107689146-107689647	1.96715	-2.36666	2pl	29.9697	2.36973	1.19379	55.437	0	FALSE
chr1:107793279-107793780	8.38765	2.64607	2pl	77.4765	-17.1904	-2.47051	17.676	1+	FALSE
chr1:10788674-10789175	13.1209	9.08706	2pl	49.018	8.57674	0.769392	51.2347	0	FALSE
chr1:107936417-107936918	8.6054	6.84891	2pl	45.4699	-13.4597	-1.44624	72.2216	1+	TRUE
chr1:107951969-107952470	-6.22323	-6.61023	2pl	45.6067	-3.34461	-2.47914	40.4381	1+	TRUE
chr1:1080035-1080805	9.1688	5.7989	2pl	23.9289	-2.1456	-0.646539	428.164	0	TRUE
chr1:108027333-108027834	11.0058	4.23751	2pl	80.7104	-20.5304	-2.17052	10.1298	0	TRUE
chr1:108051628-108052405	21.1021	9.26433	2pl	20.5401	9.79181	0.66923	67.976	0	FALSE
chr1:108057500-108058001	2.68474	-26.8936	2pl	18.8831	2.01654	1.43348	136.566	0	FALSE
chr1:108079599-108080100	25.8608	24.3656	2pl	18.3643	1.22513	1.22648	14.7927	0	FALSE
chr1:108084796-108085297	2.89882	-14.9798	2pl	21.203	1.93383	1.36631	78.95	0	FALSE
chr1:108089399-108089900	11.5939	3.09818	2pl	24.1086	-2.26936	-1.50212	30.5019	1+	TRUE
chr1:108208974-108209902	15.2333	12.0277	2pl	20.8061	1.94071	0.435135	208.633	0	FALSE
chr1:10830283-10830784	3.61078	6.36712	2pl	41.197	-2.36232	-1.56983	46.6019	1+	TRUE
chr1:10848067-10848568	2.81095	3.0153	2pl	54.4782	-3.80576	-2.36054	29.8186	0	TRUE
chr1:108503032-108503533	20.6487	14.4015	2pl	38.2864	10.6595	0.841778	76.0114	0	FALSE
chr1:108609557-108610058	0.530727	-9.17802	2pl	32.2049	-2.68524	-2.97778	303.072	1+	TRUE
chr1:108681613-108682114	9.71319	6.89358	2pl	23.6635	1.75694	0.987035	38.5542	0	FALSE
chr1:108733139-108733640	7.35119	-0.33767	2pl	21.5696	3.69811	1.64617	11.021	0	FALSE
chr1:10888260-10889199	14.0107	13.9706	2pl	52.695	7.10812	0.756875	103.626	0	FALSE
chr1:108888999-108889500	12.6246	12.017	2pl	29.1141	-2.20995	-1.70253	45.5411	1+	TRUE
chr1:108898057-108898558	20.2617	19.2686	2pl	5.625	0.464628	0.663386	54.8269	0	FALSE
chr1:10890320-10891101	20.4312	21.4169	2pl	40.6487	-1.65697	-0.709314	64.5754	0	FALSE
chr1:10897995-10898496	16.5427	14.2355	2pl	53.9155	5.29683	1.06487	41.8734	0	FALSE
chr1:10908308-10908809	-2.91082	-7.57252	2pl	30.5912	2.51861	1.385	108.799	0	FALSE
chr1:109103199-109103700	-5.02613	-4.62401	2pl	48.3517	-3.97444	-1.83002	52.9873	1+	TRUE
chr1:109167834-109168335	15.2156	6.2682	2pl	21.5651	9.06152	1.17202	20.4021	0	FALSE
chr1:109229857-109230358	14.8571	8.96147	2pl	19.4272	3.45164	0.621042	122.95	0	FALSE
chr1:109240763-109241264	4.6517	-3.8325	2pl	11.054	1.16152	0.707778	43.1037	0	FALSE
chr1:109253699-109254524	-1.88238	-0.906014	2pl	41.7983	3.17253	1.30764	255.833	0	FALSE
chr1:109319103-109319604	24.1891	24.3178	2pl	23.588	1.22934	1.03278	46.3823	0	FALSE
chr1:10934273-10935106	14.1802	8.21052	2pl	28.4104	-2.46177	-1.2835	73.077	1+	TRUE
chr1:10939875-10940631	-6.92757	-8.86764	3pl	37.7529	-0.906619	-1.46407	477.995	1+	TRUE
chr1:109466396-109467670	22.3323	20.1328	2pl	61.3812	5.62705	0.571163	153.821	0	FALSE
chr1:10950377-10950878	10.4538	3.09018	2pl	76.9194	-14.2003	-1.20483	20.2548	0	TRUE
chr1:109516890-109517391	22.5114	22.8866	2pl	40.1027	-1.90304	-0.876926	45.4633	0	FALSE
chr1:109529834-109530335	24.4144	15.5869	2pl	18.8985	8.13445	0.68528	80.0239	0	FALSE
chr1:109532737-109533238	3.94549	-5.02271	2pl	30.4332	3.26703	0.592561	403.707	0	FALSE
chr1:109539615-109540116	22.7987	11.2435	2pl	24.4451	13.603	0.802414	47.4385	0	FALSE
chr1:109624477-109624978	15.2638	11.1193	2pl	51.1373	6.33723	0.957716	192.969	0	FALSE
chr1:109725408-109725909	15.1217	7.00269	2pl	45.4478	-42.6817	-1.01226	25.4611	0	TRUE
chr1:109753816-109754317	17.525	15.7258	2pl	23.4543	-1.66092	-1.45401	21.1725	1+	TRUE
chr1:10975656-10976488	-9.87229	-30.9746	3pl	31.1518	-1.18317	-1.61133	447.208	1+	TRUE
chr1:109792055-109792556	-2.03323	-8.15979	2pl	30.5563	2.29226	0.967886	404.377	0	FALSE
chr1:10980099-10980600	-3.23421	-3.14538	2pl	54.6544	3.77459	0.488843	206.346	0	FALSE
chr1:109805365-109806217	15.061	15.7082	2pl	39.7958	-2.91415	-1.59698	92.2124	0	TRUE
chr1:109823759-109824260	2.14745	-1.91214	2pl	24.2454	1.89515	1.28058	41.6091	0	FALSE
chr1:109877259-109877760	3.75522	0.852569	2pl	39.6173	3.32585	0.690942	303.92	0	FALSE
chr1:109892433-109892934	-0.443794	-2.00143	2pl	34.9475	2.70061	1.30672	47.1094	0	FALSE
chr1:109895754-109896255	21.7188	22.2132	2pl	42.3243	3.09744	0.932486	32.3089	0	FALSE
chr1:109914654-109915155	-15.4422	-16.2118	3pl	41.9497	-0.993458	-2.13021	199.054	1+	TRUE
chr1:109946288-109946789	9.79215	13.2294	2pl	37.482	-1.71425	-1.3017	43.6085	1+	TRUE
chr1:109961432-109961933	13.7039	12.4427	2pl	19.0689	-3.21795	-0.682998	62.6471	0	FALSE
chr1:109971519-109972020	-8.51872	-7.88626	2pl	50.9402	-3.50123	-2.91297	33.8067	1+	TRUE
chr1:110058961-110059462	18.4418	19.3011	2pl	50.2315	-3.09952	-0.486304	338.04	1+	TRUE
chr1:110068908-110070116	18.1912	13.2501	2pl	19.0636	-1.75456	-0.806983	350.601	1+	TRUE
chr1:110070605-110071341	15.9018	16.1588	2pl	36.2467	2.15493	0.722617	189.633	0	FALSE
chr1:110089667-110090168	11.9047	11.8747	2pl	61.1466	4.18482	0.534404	1751.82	1+	FALSE
chr1:110098274-110098775	3.32746	-0.473708	2pl	30.454	2.57912	1.67536	661.76	0	FALSE
chr1:110101930-110102431	6.15753	5.7504	2pl	37.7038	2.66367	0.627571	362.919	0	FALSE
chr1:110132823-110133324	1.4246	-3.73743	2pl	25.5488	-2.03089	-1.26773	135.23	1+	TRUE
chr1:110136821-110137322	16.934	15.2382	2pl	21.736	2.16423	0.647233	124.03	0	FALSE
chr1:110159956-110160457	-2.88573	-6.24408	3pl	70.7219	-2.14995	-3.27823	37.2096	1+	TRUE
chr1:110187454-110187955	-8.8204	-14.5857	2pl	8.278	2.29201	0.553764	127.828	0	FALSE
chr1:110258723-110259224	13.645	12.6746	2pl	57.7543	-4.42622	-0.776122	60.2164	0	FALSE
chr1:110272008-110272509	26.8524	26.4388	2pl	22.0794	-2.10755	-0.888722	44.3373	0	FALSE
chr1:110314597-110315098	-0.292474	-0.445417	2pl	60.9873	-4.16059	-2.4157	18.8348	1+	TRUE
chr1:110390553-110391360	13.5086	7.05878	2pl	25.627	2.51001	0.441486	574.945	1+	FALSE
chr1:110433754-110434255	1.54068	-10.3193	2pl	28.7026	2.63594	1.48633	124.809	0	FALSE
chr1:110436608-110437109	1.14049	-21.3595	2pl	20.9045	2.10057	2.3473	78.9343	0	FALSE
chr1:11045495-11045996	7.22296	2.44584	2pl	23.9624	1.85738	0.71982	133.67	0	FALSE
chr1:110465190-110465691	24.6921	26.5874	2pl	26.7294	-0.975681	-1.16492	32.2409	0	FALSE
chr1:110505256-110506041	12.5756	9.76568	2pl	38.3695	3.36514	1.37116	88.7019	0	FALSE
chr1:110510263-110510764	20.8892	18.4642	2pl	20.0581	1.712	0.758756	68.9729	0	FALSE
chr1:110513448-110514326	14.2227	12.839	2pl	36.0615	3.17776	0.5975	87.2734	0	FALSE
chr1:110527419-110527920	-5.62322	-8.81505	3pl	70.6791	-2.13198	-3.83077	32.3541	1+	TRUE
chr1:110565560-110566061	18.0535	18.2197	2pl	35.6601	2.23418	0.649677	270.039	0	FALSE
chr1:110605866-110607326	8.76027	8.03197	2pl	32.461	2.44994	0.631097	307.075	0	FALSE
chr1:11069538-11070039	7.65441	4.98986	2pl	46.2816	-14.4359	-1.32021	21.7721	0	TRUE
chr1:110779632-110780133	-5.69748	-6.70989	3pl	61	-1.45762	-3.66819	30.2538	0	TRUE
chr1:111130098-111130599	10.4652	5.14443	2pl	31.6992	2.80473	1.85682	29.138	0	FALSE
chr1:111201211-111201712	19.9765	17.5082	2pl	17.3084	-1.4431	-0.566151	321.827	1+	FALSE
chr1:111228352-111228853	9.59387	6.67671	2pl	33.1456	3.30764	1.03286	268.606	1+	FALSE
chr1:111275037-111275538	-0.92636	0.253693	2pl	40.4484	-2.94949	-1.08975	80.4934	1+	TRUE
chr1:111364632-111365133	16.8377	14.2813	2pl	39.2254	3.52346	0.775052	80.3565	0	FALSE
chr1:111481600-111482101	9.11734	-2.53845	2pl	17.6386	1.65209	0.729131	312.076	0	FALSE
chr1:111517107-111517608	10.907	6.39839	2pl	18.1201	-1.54827	-1.333	56.7877	1+	TRUE
chr1:111561262-111562092	-2.22433	-6.91276	3pl	71.2428	-2.24049	-2.53894	55.073	1+	TRUE
chr1:111603906-111604407	3.60036	-3.85854	2pl	17.7745	1.41294	1.87517	45.5377	0	FALSE
chr1:111672276-111672777	5.03029	3.32913	2pl	49.5164	-5.46476	-2.24596	38.6401	1+	TRUE
chr1:111690231-111690732	15.0041	9.35168	2pl	18.1044	1.58398	0.907398	39.0883	0	FALSE
chr1:111729489-111729990	2.75067	4.77697	3pl	53.5747	-1.28631	-0.780331	261.324	1+	FALSE
chr1:111733290-111733791	7.04535	4.70593	2pl	21.3567	-1.31715	-0.816292	804.142	1+	FALSE
chr1:111735925-111736426	-1.6749	-9.1891	3pl	71.2784	-2.22782	-0.871152	230.254	1+	FALSE
chr1:111748735-111749236	11.2248	-11.8638	2pl	20.5556	8.72548	1.22349	51.7888	0	FALSE
chr1:111804244-111804745	23.7236	17.4911	2pl	10.5806	0.937068	1.33099	17.8657	0	FALSE
chr1:111847499-111848000	17.2174	18.0007	2pl	49.7452	-2.41995	-1.64216	24.093	0	TRUE
chr1:111937141-111937642	3.63941	-1.43902	2pl	30.1726	2.3189	1.33929	41.9945	0	FALSE
chr1:112358703-112359204	21.805	18.4029	2pl	25.2086	1.5227	0.602121	67.8416	0	FALSE
chr1:112502091-112502838	0.0326514	-7.11883	2pl	27.4835	-2.28664	-1.4673	372.03	0	TRUE
chr1:112507899-112508400	3.49854	-0.772033	2pl	20.3327	-1.76022	-1.0136	240.588	0	TRUE
chr1:112515539-112516040	17.846	8.84972	2pl	39.9044	11.6281	0.433994	149.236	0	FALSE
chr1:112524196-112524697	10.1314	10.6358	2pl	32.15	-1.60486	-0.947031	55.0886	0	FALSE
chr1:112527219-112527720	16.3796	15.4307	2pl	35.0032	-3.47992	-0.77346	92.422	0	FALSE
chr1:112688595-112689096	17.6766	-1.78122	2pl	26.0312	3.86576	1.04519	40.3489	0	FALSE
chr1:112700721-112701222	1.74082	-3.43236	2pl	29.6469	2.50948	0.785786	229.616	0	FALSE
chr1:112758373-112758874	25.1068	25.3222	2pl	15.0777	-0.797933	-0.995695	29.4088	0	FALSE
chr1:112804112-112804613	13.0907	10.8622	2pl	25.823	2.88304	0.465909	128.733	0	FALSE
chr1:112821629-112822130	28.2907	19.8362	2pl	20.8088	9.25615	1.0191	24.9205	0	FALSE
chr1:112882331-112882832	6.10816	-12.856	2pl	19.8426	5.10411	1.15123	38.0228	0	FALSE
chr1:11288964-11289465	6.05327	3.88362	2pl	36.4352	-2.95719	-2.01526	45.849	1+	TRUE
chr1:11292587-11293088	9.66786	6.63456	2pl	31.4818	3.47935	0.790811	378.232	1+	FALSE
chr1:112927554-112928055	-4.35507	-4.36151	2pl	32.2241	-1.40313	-1.95015	6.79445	0	TRUE
chr1:112936960-112938583	9.80655	12.7384	2pl	44.9784	-2.73673	-1.10214	166.781	1+	TRUE
chr1:113041932-113042433	7.65505	9.98589	2pl	28.4478	-1.72274	-1.06136	125.958	0	TRUE
chr1:113042478-113042979	0.755136	-6.98195	2pl	27.3295	-2.03306	-1.04209	756.761	1+	TRUE
chr1:113056925-113057426	15.029	14.2852	2pl	37.9519	-2.91857	-0.815215	48.354	1+	TRUE
chr1:113191686-113192187	22.4322	19.8211	2pl	18.6672	-1.09501	-1.03085	23.8559	0	TRUE
chr1:11337453-11337954	6.55127	7.19835	2pl	50.3325	-2.94008	-0.506737	133.039	1+	TRUE
chr1:11342204-11343043	-7.72495	-10.4551	3pl	39.0705	-0.928613	-2.34401	322.523	1+	TRUE
chr1:11352768-11353269	8.25505	-3.35263	2pl	24.974	4.10603	1.01571	73.7977	0	FALSE
chr1:11353325-11353826	16.7391	13.3638	2pl	30.1615	4.39361	0.648555	87.2146	0	FALSE
chr1:11354832-11355972	21.9981	20.3133	2pl	45.5999	3.83449	0.58159	157.135	0	FALSE
chr1:113677219-113677720	29.2515	29.2349	2pl	19.5155	0.847544	1.43069	23.0962	0	FALSE
chr1:113701379-113701880	8.61819	5.09372	2pl	26.3247	2.29974	1.71614	42.7722	0	FALSE
chr1:11397386-11397887	11.5717	7.4954	2pl	34.0967	4.50382	1.02977	50.9011	0	FALSE
chr1:114008299-114008800	4.98651	3.388	2pl	59.7316	-4.93072	-1.40728	24.969	0	FALSE
chr1:114011752-114012253	25.0621	12.3117	2pl	16.8435	-11.7319	-1.02719	84.5784	1+	TRUE
chr1:114021699-114022200	-6.804	-9.75252	3pl	64.3384	-1.86027	-1.88218	80.9578	1+	TRUE
chr1:114022444-114022945	-2.0149	-0.989958	3pl	58.312	-1.39065	-2.78315	33.891	1+	TRUE
chr1:114023283-114023784	15.5198	9.63886	2pl	10.6719	1.27874	0.681551	130.521	0	FALSE
chr1:114034847-114035348	6.95333	-9.6227	2pl	82.2927	-21.3111	-2.29246	12.5494	1+	TRUE
chr1:114105360-114105861	-0.922088	-2.78273	2pl	50.0615	-3.60397	-1.33903	106.508	1+	TRUE
chr1:114112735-114113236	11.0536	10.442	2pl	45.4619	3.09553	1.00046	48.4814	0	FALSE
chr1:114117717-114118218	19.3623	11.6815	2pl	23.5853	3.00941	1.68873	23.1017	0	FALSE
chr1:114145433-114145934	0.565772	-1.23455	2pl	32.1226	-3.06446	-2.12887	124.793	1+	TRUE
chr1:114146094-114146595	13.7364	7.05018	2pl	52.2225	-14.4766	-0.814609	50.5303	1+	FALSE
chr1:11417167-11417668	-12.2084	-9.80297	3pl	49.0331	-1.11351	-2.3998	153.2	1+	TRUE
chr1:114176280-114177152	12.0445	7.81131	2pl	77.5165	-15.0868	-1.26562	69.6711	1+	TRUE
chr1:114191804-114192305	-9.68789	-19.9172	2pl	79.4146	-14.7606	-1.52955	11.6187	0	TRUE
chr1:114218396-114218897	8.85996	10.2377	2pl	42.583	-2.68251	-1.69299	14.3855	0	FALSE
chr1:114237785-114238286	14.4332	11.8076	2pl	30.8077	2.47771	1.18084	38.1682	0	FALSE
chr1:114248597-114249768	10.3195	1.81564	2pl	79.5239	-17.5853	-0.952846	130.242	1+	TRUE
chr1:114466241-114466742	17.7539	17.136	2pl	13.0997	0.865035	1.42323	25.282	0	FALSE
chr1:114504021-114504522	17.2995	7.51066	2pl	15.6764	2.88212	1.02181	26.3823	0	FALSE
chr1:11471526-11472027	2.8757	-6.79799	2pl	61.7482	-5.76503	-1.22265	28.3628	0	TRUE
chr1:1148265-1148766	5.05382	7.8847	2pl	40.2328	2.49022	1.12827	52.1735	0	FALSE
chr1:11498899-11499400	15.3625	15.3221	2pl	60.37	-4.56556	-0.966446	50.2561	0	FALSE
chr1:115077223-115077724	9.04855	9.86826	2pl	58.9467	-3.4299	-2.68203	5.82028	0	TRUE
chr1:115095953-115096454	7.78908	7.13367	2pl	44.7691	-4.18226	-1.69858	21.2171	1+	TRUE
chr1:115175566-115176480	-4.13456	-4.03339	3pl	59.4704	-1.53784	-1.28547	169.384	1+	TRUE
chr1:115183983-115184484	-1.40985	-7.91069	2pl	59.6093	-5.25544	-3.84008	64.268	1+	TRUE
chr1:115184599-115185100	19.6389	11.639	2pl	63.0101	-8.52418	-1.22249	24.1867	0	FALSE
chr1:115188996-115189497	1.01626	4.23501	2pl	45.2405	-2.6327	-1.98108	99.2187	1+	TRUE
chr1:115190824-115191325	-21.6251	-25.5115	3pl	59.7716	-1.60902	-3.37564	122.277	1+	TRUE
chr1:115191434-115191935	-23.6347	-30.1458	3pl	58.2356	-1.80747	-4.00489	290.259	1+	TRUE
chr1:115194097-115194937	-19.033	-25.9825	3pl	62.6025	-1.76694	-3.9727	398.308	1+	TRUE
chr1:115199388-115199889	-1.45059	-1.56941	3pl	64.0042	-1.64224	-2.40858	31.9001	1+	TRUE
chr1:115226182-115226683	3.34099	-21.1644	2pl	21.8129	-2.24796	-2.9531	596.074	1+	TRUE
chr1:11522816-11523562	21.5812	8.99924	2pl	17.0882	-8.0814	-0.458963	231.123	0	TRUE
chr1:115251810-115252311	-5.54586	-17.5652	2pl	29.0036	-2.44305	-2.49448	288.948	1+	TRUE
chr1:115279966-115280467	15.3447	-6.95205	2pl	20.1537	-12.4858	-1.19104	147.807	1+	TRUE
chr1:115299969-115300470	-0.317705	2.40796	2pl	35.9816	-1.98525	-1.83259	51.931	1+	TRUE
chr1:115300500-115301001	-8.71615	-8.61208	3pl	59.0588	-1.41855	-1.54856	62.0907	0	TRUE
chr1:115302363-115302864	12.5867	10.7736	2pl	38.2805	-3.48738	-1.47472	35.3507	0	TRUE
chr1:115317011-115317902	-24.3257	-22.9522	3pl	50.2447	-1.45031	-2.94194	271.075	1+	TRUE
chr1:115330477-115330978	13.0871	8.38789	2pl	28.204	-2.84079	-1.60169	88.9437	1+	TRUE
chr1:115337594-115338498	16.9904	10.6329	2pl	19.371	-8.42606	-0.530349	273.347	0	FALSE
chr1:115364708-115365209	6.6185	9.03273	2pl	30.2482	-2.04655	-1.29297	51.0327	1+	TRUE
chr1:115397998-115398499	-2.93193	-2.11002	2pl	31.0757	-2.00343	-2.74801	27.0629	1+	TRUE
chr1:115409708-115410209	8.15085	6.99332	2pl	42.3602	-3.57271	-1.77474	14.3075	1+	TRUE
chr1:115454790-115455576	9.943	10.6369	2pl	38.0383	-2.75025	-0.991294	59.2446	1+	TRUE
chr1:115465860-115466849	-0.46985	2.17248	2pl	43.0698	-2.6421	-1.05327	127.902	0	TRUE
chr1:115473658-115474474	3.13369	5.28845	2pl	50.5458	-3.12163	-1.74168	52.472	0	TRUE
chr1:115530305-115530806	0.620699	2.87561	2pl	38.9997	-2.53182	-2.36431	54.1464	1+	TRUE
chr1:115545660-115546569	20.118	21.3282	2pl	39.9815	1.53222	0.692346	141.896	0	FALSE
chr1:115555405-115555906	7.90543	8.81394	2pl	33.1265	-2.043	-1.34494	33.159	1+	TRUE
chr1:11563507-11564008	4.49251	-4.90331	2pl	25.5262	2.81667	0.677361	463.962	1+	FALSE
chr1:11564159-11564660	12.737	10.8304	2pl	21.6506	2.22224	0.595479	84.0121	0	FALSE
chr1:115658547-115659048	14.6809	12.8135	2pl	17.1646	1.05993	1.63315	18.4162	0	FALSE
chr1:115704775-115705276	11.411	-4.09108	2pl	32.9019	5.20211	0.856607	40.5092	0	FALSE
chr1:115705374-115706563	7.04859	-7.0394	2pl	21.1506	4.41259	0.829108	107.506	0	FALSE
chr1:115766465-115766966	2.8509	-0.721405	2pl	28.8451	2.66119	1.54337	173.719	1+	FALSE
chr1:115782897-115783398	0.380269	0.705553	2pl	49.3217	-3.76739	-2.91691	170.296	1+	TRUE
chr1:1157959-1158460	12.1538	10.0539	2pl	65.6317	5.85648	0.845532	110.648	0	FALSE
chr1:115796854-115797355	-6.27655	-5.83359	3pl	44.7082	-1.61492	-2.32331	182.699	1+	TRUE
chr1:115805517-115806018	11.5934	12.41	2pl	57.1413	-2.85503	-1.46834	12.213	0	FALSE
chr1:115829905-115830406	12.1623	4.54756	2pl	21.7582	2.03015	0.979818	99.3009	0	FALSE
chr1:11592669-11593170	-4.54652	-2.18113	2pl	43.2952	-2.93741	-3.39078	66.454	1+	TRUE
chr1:115969431-115969932	11.4696	4.57679	2pl	17.4605	1.85377	0.654582	67.9796	0	FALSE
chr1:116007073-116007574	0.0976373	1.73099	2pl	37.709	-2.45065	-2.28237	99.4108	1+	TRUE
chr1:116067460-116067961	7.19993	2.29792	2pl	59.28	-5.59785	-1.23171	59.8693	1+	FALSE
chr1:116167695-116168196	17.5914	14.8215	2pl	53.0243	6.53791	0.85129	55.7415	0	FALSE
chr1:116310039-116310540	17.4189	12.4587	2pl	18.1266	1.28635	1.61215	24.5171	0	FALSE
chr1:116332341-116332842	1.70888	0.441735	2pl	42.2235	-3.63226	-2.8445	50.295	1+	TRUE
chr1:116334812-116335313	15.6442	13.7818	2pl	22.9655	2.47638	0.780538	54.1346	0	FALSE
chr1:116336293-116336794	11.6659	3.10336	2pl	77.0855	-16.0071	-0.9986	50.0671	0	TRUE
chr1:116365198-116365936	13.3546	13.8813	2pl	23.0046	-1.26896	-1.2527	35.255	1+	TRUE
chr1:116416039-116416540	13.253	3.88583	2pl	33.9739	4.00789	0.833096	163.382	0	FALSE
chr1:116433472-116433973	10.7024	9.89748	2pl	36.7588	2.87979	1.32458	72.2573	0	FALSE
chr1:116453952-116454453	11.9139	9.74198	2pl	37.5174	3.00245	0.857832	257.716	0	FALSE
chr1:116472240-116472741	2.46251	4.25008	2pl	41.9089	-2.38846	-0.731095	165.291	1+	TRUE
chr1:116485133-116485634	14.924	3.65428	2pl	23.7535	5.84266	0.608733	396.329	0	FALSE
chr1:116489176-116489677	7.81086	6.06449	2pl	26.2841	2.45662	1.49063	162.84	0	FALSE
chr1:116494339-116494840	9.01998	-4.55533	2pl	23.0003	3.76734	1.08825	61.7932	0	FALSE
chr1:116617752-116618253	10.221	4.85974	2pl	52.171	-6.31452	-1.23652	26.2206	0	TRUE
chr1:116645800-116646301	5.54757	-2.38163	2pl	20.0521	3.66831	0.689452	92.7839	0	FALSE
chr1:116648237-116648738	-13.7776	-19.166	3pl	38.4287	-0.828992	-2.06715	162.902	1+	TRUE
chr1:116672486-116673269	17.2754	16.2907	2pl	56.9678	-6.33732	-0.838871	55.3427	0	FALSE
chr1:116679195-116679696	-9.06695	-6.63632	2pl	38.4361	-2.53187	-2.66979	700.676	1+	TRUE
chr1:116687139-116688052	11.924	10.6066	2pl	55.8738	-5.18276	-0.665709	236.726	1+	TRUE
chr1:116696569-116697544	2.13474	-10.8919	2pl	22.879	1.90485	1.4579	315.275	0	FALSE
chr1:116766955-116767456	17.8055	8.32628	2pl	20.7556	-13.6132	-0.818536	130.996	1+	TRUE
chr1:116784907-116785408	3.67248	-16.6568	2pl	13.5568	1.4101	1.59057	58.3979	0	FALSE
chr1:11681193-11681694	21.0953	18.0103	2pl	52.2025	6.29421	0.362742	438.029	0	FALSE
chr1:116847528-116848029	-2.13614	-0.418799	3pl	55.1294	-1.30118	-2.18656	29.8002	0	TRUE
chr1:116848795-116849590	-8.28962	-8.58389	3pl	48.1228	-1.99787	-2.35504	245.223	1+	TRUE
chr1:116853643-116854144	12.3044	13.8002	2pl	32.123	-2.04744	-0.574381	381.944	1+	TRUE
chr1:116873860-116874361	14.7742	8.82613	2pl	24.322	-2.38283	-1.26257	301.66	1+	TRUE
chr1:116891660-116892161	11.7507	9.47964	2pl	46.9443	-15.4379	-0.983372	48.6817	1+	TRUE
chr1:11690575-11691541	8.83714	5.42364	2pl	25.991	-2.55858	-0.60677	159.283	1+	FALSE
chr1:116919739-116920240	27.2816	22.5912	2pl	11.2798	0.984103	0.749185	46.5549	0	FALSE
chr1:116953444-116953945	13.8419	10.6832	2pl	41.1906	-4.1836	-2.18453	17.0267	0	TRUE
chr1:117093170-117093671	2.06483	0.146922	2pl	36.8224	3.02506	0.960832	80.6723	0	FALSE
chr1:117104982-117105483	-21.602	-36.7438	3pl	60.9971	-1.92637	-2.87537	36.6515	1+	TRUE
chr1:117153127-117153628	16.2922	16.3326	2pl	26.7865	1.3552	0.833099	32.6089	0	FALSE
chr1:117162768-117163269	11.0788	2.16033	2pl	79.4613	-17.0819	-1.21156	32.3776	1+	FALSE
chr1:117170181-117170682	13.0362	9.25309	2pl	29.7626	2.24057	1.43152	103.097	0	FALSE
chr1:117178985-117179891	8.83624	7.26526	2pl	46.9136	-17.84	-0.962055	32.6758	1+	TRUE
chr1:117181296-117181797	20.3287	17.5692	2pl	51.7725	-6.59007	-0.945441	22.2236	0	TRUE
chr1:117297776-117298277	8.3509	7.05663	2pl	55.5946	-4.14116	-1.87427	13.0847	0	TRUE
chr1:11749091-11749592	23.5552	22.3465	2pl	37.6587	3.00298	0.858829	46.6394	0	FALSE
chr1:117496344-117497134	10.5422	-0.262062	2pl	51.1336	-14.0278	-2.0546	23.0989	1+	TRUE
chr1:11752542-11753043	1.14567	1.5414	2pl	32.1206	2.11672	1.19085	117.245	0	FALSE
chr1:117563040-117563541	8.63388	-1.10142	2pl	75.9825	-13.754	-1.28873	22.3831	0	FALSE
chr1:11764365-11764866	-5.20764	-5.92588	2pl	35.2543	2.81078	0.853621	75.5239	0	FALSE
chr1:117662656-117663157	24.0916	22.4735	2pl	21.0601	1.24265	1.95878	24.0623	0	FALSE
chr1:11767850-11768351	-9.31722	-11.9548	3pl	61.519	-1.62601	-1.74428	90.381	1+	TRUE
chr1:117690247-117690748	10.8417	8.71257	2pl	80.2408	-18.6786	-1.50933	10.8314	0	TRUE
chr1:117760412-117760913	5.64758	1.84299	2pl	79.1774	-17.4929	-3.49304	27.1583	0	TRUE
chr1:117780987-117781488	-13.5344	-11.8853	3pl	52.742	-1.3111	-1.98673	87.2025	1+	TRUE
chr1:117783961-117784462	-2.15925	-1.8431	3pl	62.1754	-1.52323	-3.02516	53.2637	1+	TRUE
chr1:117802490-117803337	10.6605	9.32734	2pl	30.8943	3.00656	0.874838	222.302	1+	FALSE
chr1:117806246-117806747	16.3807	11.4632	2pl	21.6374	3.73944	0.807566	55.1873	1+	FALSE
chr1:11780662-11781163	6.187	4.52751	2pl	29.1494	2.24937	0.831551	115.211	0	FALSE
chr1:117820619-117821120	-8.66504	-8.5653	3pl	57.9251	-1.4818	-2.17976	18.2194	0	TRUE
chr1:117826379-117827199	11.1381	12.5311	2pl	48.1674	-3.40968	-1.46561	31.0109	1+	TRUE
chr1:117828154-117828655	8.40564	-15.8323	2pl	18.813	8.11492	1.11645	85.0301	0	FALSE
chr1:117970400-117970901	-15.7434	-18.0466	3pl	54.6924	-1.96828	-3.31143	188.509	1+	TRUE
chr1:118012467-118012968	16.8079	12.4765	2pl	21.573	-1.85657	-0.656032	502.236	1+	TRUE
chr1:118074047-118074548	6.66325	5.39623	2pl	77.3311	-16.4948	-2.06162	40.9038	0	TRUE
chr1:118076634-118077135	2.51744	3.15277	2pl	59.1459	-3.50244	-2.85452	7.43223	1+	TRUE
chr1:118077175-118077676	13.0468	11.2267	2pl	64.1289	-5.33083	-1.22347	27.3379	0	FALSE
chr1:118115818-118116751	20.9714	15.4792	2pl	32.4217	-4.17921	-1.09074	42.5349	1+	TRUE
chr1:118122218-118122719	9.37026	-0.124974	2pl	16.7004	1.46079	1.44388	26.5391	0	FALSE
chr1:118136403-118136904	21.8861	23.1769	2pl	37.6808	-1.38254	-1.58071	11.9445	0	TRUE
chr1:118228143-118228644	19.7191	15.8811	2pl	60.661	-7.62342	-1.66428	10.7122	1+	TRUE
chr1:118257914-118258415	13.4673	11.8424	2pl	49.8384	-4.61097	-1.41768	14.2431	1+	TRUE
chr1:118263376-118263877	13.7782	7.54913	2pl	66.5952	-12.312	-1.66848	17.0414	1+	TRUE
chr1:118300784-118301285	9.13949	-6.51626	2pl	13.8733	1.75342	1.32205	128.459	0	FALSE
chr1:118304878-118305379	17.947	14.8504	2pl	16.1082	1.01597	0.754781	32.7427	0	FALSE
chr1:1183136-1183637	16.9826	15.5528	2pl	54.6837	5.74587	1.00569	32.0532	0	FALSE
chr1:11848005-11848506	19.4402	18.024	2pl	14.8022	-1.09836	-1.6491	27.879	0	TRUE
chr1:118504055-118504556	14.7507	11.0645	2pl	29.7508	2.25775	1.42551	44.6441	0	FALSE
chr1:118556875-118557376	16.5895	12.6603	2pl	20.4613	1.77803	1.5989	20.9907	0	FALSE
chr1:118564166-118564667	20.9989	16.5702	2pl	77.8516	-16.7668	-1.26177	22.5074	0	FALSE
chr1:118589135-118589936	16.3127	13.9186	2pl	14.7102	-1.00726	-0.739478	61.6119	1+	TRUE
chr1:118677604-118678448	-10.4057	-13.1131	2pl	56.3229	-4.40008	-3.70116	44.3013	1+	TRUE
chr1:118698764-118699265	3.9924	5.75923	2pl	39.6862	-2.05803	-1.949	24.9638	1+	TRUE
chr1:118753696-118754197	4.54657	3.55975	2pl	57.4903	-4.431	-2.81711	11.7087	0	TRUE
chr1:118806692-118807193	5.76236	0.802669	3pl	72.9741	-2.34038	-2.26283	9.80132	0	FALSE
chr1:118827051-118828177	13.1306	12.9968	2pl	44.6869	-3.42479	-2.43276	109.329	1+	TRUE
chr1:11883152-11883653	19.515	14.1121	2pl	39.5715	8.21722	0.676487	179.175	0	FALSE
chr1:118842384-118842885	8.48305	10.2735	2pl	55.5873	-3.95086	-1.04369	22.618	0	FALSE
chr1:118917570-118918071	10.2246	10.5927	2pl	52.2058	-3.02684	-2.18191	12.7261	0	TRUE
chr1:118924954-118925455	-12.0699	-20.5161	3pl	63.1457	-2.19627	-4.31656	116.683	1+	TRUE
chr1:118927387-118928236	-22.0042	-20.5138	3pl	46.984	-1.09425	-1.80868	196.737	1+	TRUE
chr1:119043643-119044144	12.2074	6.70637	2pl	75.0823	-13.4492	-2.37231	5.62892	1+	TRUE
chr1:119068420-119069143	13.2252	5.21333	2pl	75.663	-14.3579	-1.07377	71.9801	1+	FALSE
chr1:11909420-11909921	16.8929	8.11053	2pl	26.6036	6.72571	0.310841	733.668	0	FALSE
chr1:119143681-119144182	4.93353	-1.89013	2pl	28.68	-2.77131	-2.44196	100.716	1+	FALSE
chr1:119158894-119159707	1.53048	2.4759	2pl	36.9405	-2.4558	-2.32077	99.0001	1+	TRUE
chr1:119159919-119160420	1.74074	2.16452	2pl	44.8553	-3.52858	-2.2015	45.3544	1+	TRUE
chr1:119196401-119197225	-5.22557	-3.12937	2pl	45.8297	-3.11994	-2.2004	121.647	1+	TRUE
chr1:119197378-119197879	12.3375	13.6509	2pl	29.1761	-1.65166	-0.933189	73.1221	0	FALSE
chr1:119209942-119210726	-14.8954	-19.2854	2pl	17.0116	4.55863	0.663913	108.844	1+	FALSE
chr1:119227451-119227952	15.1509	-6.0744	2pl	9.29834	-1.73681	-0.888679	408.406	1+	TRUE
chr1:119245797-119246922	-8.01105	-5.98625	3pl	49.7003	-1.0423	-2.15795	1365.05	1+	TRUE
chr1:119249146-119249647	8.64162	7.01496	2pl	23.642	-1.58666	-1.35638	113.83	1+	FALSE
chr1:119260460-119260961	-16.3473	-14.925	3pl	54.9107	-1.30796	-2.57668	71.5786	1+	TRUE
chr1:119261113-119261614	-9.7669	-14.7119	3pl	69.132	-2.03548	-4.00213	157.86	1+	TRUE
chr1:119279354-119279855	7.37949	9.0989	2pl	37.143	-2.00127	-0.85493	117.619	1+	FALSE
chr1:119279924-119280425	12.3362	9.88672	2pl	21.7932	-1.49342	-0.530554	664.954	1+	TRUE
chr1:119294157-119294658	9.01018	6.84494	2pl	28.6284	2.32648	0.746614	109.023	0	FALSE
chr1:11929767-11930268	1.16383	3.4231	3pl	47.5747	-1.08742	-0.826693	325.972	1+	FALSE
chr1:119323630-119324131	10.4001	-7.30625	2pl	19.2893	3.06974	0.623073	316.771	1+	FALSE
chr1:119327026-119327824	-10.103	-16.7944	2pl	29.6293	2.33615	0.960705	695.868	0	FALSE
chr1:119337687-119338188	11.0933	7.59434	2pl	49.714	-12.6814	-2.32099	21.2216	1+	TRUE
chr1:11940562-11941063	13.3609	9.58017	2pl	17.4606	1.9146	0.737614	64.9097	0	FALSE
chr1:119440845-119441346	12.2658	11.1996	2pl	18.1876	1.25651	1.14886	31.1861	0	FALSE
chr1:11944237-11945009	2.36074	-12.4289	2pl	23.2943	2.30261	1.19509	148.552	0	FALSE
chr1:119466524-119467025	-8.43172	-5.96285	2pl	45.3883	-3.02927	-3.2606	107.306	1+	TRUE
chr1:119468998-119469499	7.52611	6.90285	2pl	26.3779	-2.77386	-1.41159	29.8027	0	TRUE
chr1:119517549-119518050	2.69586	5.78256	2pl	29.787	-1.5125	-1.0735	185.524	0	TRUE
chr1:119553644-119554615	1.97674	-1.11448	2pl	22.2751	-1.68403	-1.68117	381.563	1+	TRUE
chr1:119638595-119639697	21.808	8.42586	2pl	21.2111	10.5124	0.521857	97.815	0	FALSE
chr1:119659508-119660009	13.3444	12.1394	2pl	79.5897	-25.7683	-0.756721	81.0621	0	TRUE
chr1:119673556-119674531	11.3569	5.76132	2pl	34.7669	3.7965	1.22533	72.2125	0	FALSE
chr1:119743995-119744496	12.0182	-1.0707	2pl	24.3307	3.82872	0.557641	202.056	0	FALSE
chr1:119771715-119772216	4.22924	5.22517	2pl	55.1944	-3.05968	-1.92066	15.7652	1+	TRUE
chr1:119773786-119774287	7.35315	3.84919	2pl	25.2249	2.10219	1.94351	36.119	0	FALSE
chr1:119782707-119783208	12.1918	4.35554	2pl	29.7041	3.86867	1.00346	53.0669	0	FALSE
chr1:119786624-119787125	19.4001	10.73	2pl	48.5437	-18.3245	-1.15995	41.7141	0	FALSE
chr1:119850900-119851401	7.13021	7.86636	2pl	54.9581	-3.64309	-1.36061	38.9193	1+	TRUE
chr1:119865392-119866212	2.91742	0.104211	2pl	57.4517	-4.28472	-2.94719	31.4106	1+	TRUE
chr1:119866505-119867006	6.69412	7.40605	2pl	47.6246	-3.42673	-2.15965	21.7275	1+	TRUE
chr1:119877150-119877651	14.1186	12.0178	2pl	35.5158	-3.91942	-1.8443	33.3	0	TRUE
chr1:119966056-119966557	-1.02348	-1.70701	2pl	54.4002	-4.05915	-2.34268	21.2163	1+	TRUE
chr1:119979869-119980370	11.1378	12.0758	2pl	39.93	-2.33433	-1.46269	17.4484	0	TRUE
chr1:12006381-12006882	1.94341	-0.25078	2pl	26.24	1.90071	1.18773	84.7288	0	FALSE
chr1:120117274-120118101	-5.15208	-3.15104	3pl	45.3608	-1.09172	-2.58141	52.5752	1+	TRUE
chr1:120133479-120134307	0.81731	-2.12564	2pl	60.3862	-4.60494	-1.81818	60.8655	1+	TRUE
chr1:120341722-120342223	14.0304	13.4551	2pl	22.6739	-1.44496	-1.01109	33.976	1+	TRUE
chr1:120431562-120432063	14.4859	0.867143	2pl	18.6547	-2.06287	-2.35181	45.4865	1+	TRUE
chr1:120496350-120496851	12.411	8.60531	2pl	48.7445	-13.0948	-1.77009	12.2093	1+	TRUE
chr1:12138735-12139236	11.7794	4.46495	2pl	50.6456	-9.1857	-1.50975	16.5772	1+	TRUE
chr1:121414805-121415306	11.6965	5.5964	2pl	10.2529	1.41267	1.09258	30.6939	0	FALSE
chr1:121417220-121417721	15.248	9.25588	2pl	13.5343	1.03287	1.38319	25.699	0	FALSE
chr1:12142167-12142668	2.09724	-5.377	2pl	16.6474	1.23191	1.22937	54.6039	0	FALSE
chr1:12143511-12144012	24.1137	21.6603	2pl	9.05447	0.854022	1.20438	27.4664	0	FALSE
chr1:12144101-12144602	14.4331	14.0856	2pl	20.0261	1.59611	1.06423	23.7357	0	FALSE
chr1:12153374-12153875	25.4527	22.5168	2pl	36.8118	-3.84311	-0.783458	52.1926	0	TRUE
chr1:121547574-121548075	6.79459	6.81878	2pl	58.0149	-4.33252	-2.25278	8.11424	0	TRUE
chr1:121586700-121587201	13.4537	12.4909	2pl	16.282	1.2879	1.40036	29.6899	0	FALSE
chr1:12161753-12162254	14.9607	1.77287	2pl	13.0454	2.21894	1.20705	50.5999	0	FALSE
chr1:12184236-12184737	14.2307	8.88626	2pl	53.1426	6.744	0.562009	104.441	0	FALSE
chr1:12205203-12205704	-14.3101	-12.5939	3pl	47.6947	-1.31848	-2.97438	240.568	1+	TRUE
chr1:12288066-12288567	1.24624	2.48767	2pl	53.7575	-2.96045	-1.74562	13.2043	1+	TRUE
chr1:12405903-12407196	4.24196	6.31613	2pl	36.5317	-2.2663	-1.94932	357.704	1+	TRUE
chr1:12433378-12434085	2.2415	-7.87554	2pl	20.4663	1.90891	1.21627	239.408	1+	FALSE
chr1:12439055-12439556	16.483	14.0088	2pl	37.1512	-2.94715	-1.09401	50.9872	1+	TRUE
chr1:12454482-12454983	28.1035	26.9136	2pl	38.3605	2.73639	1.07431	35.9497	0	FALSE
chr1:12481551-12482355	5.12577	2.5255	2pl	28.6843	-1.98512	-1.72558	295.18	1+	TRUE
chr1:12485223-12485724	5.49611	3.75236	2pl	32.7512	-2.92566	-2.11421	59.8649	1+	TRUE
chr1:12491672-12492173	1.45141	4.00724	2pl	39.6332	-2.21968	-2.0291	13.5833	1+	TRUE
chr1:12497380-12497881	-14.1164	-14.457	2pl	47.4008	-3.94846	-3.41356	291.924	1+	TRUE
chr1:12499696-12500197	-7.80659	-16.1875	3pl	67.5661	-1.9585	-4.37179	29.158	1+	TRUE
chr1:12539935-12540750	5.4306	6.06747	2pl	29.6409	2.39647	0.83077	179.672	0	FALSE
chr1:12547432-12547933	9.81661	9.83962	2pl	46.2524	3.17363	1.24405	25.1107	0	FALSE
chr1:12553122-12553623	3.2679	4.45138	2pl	32.1878	1.89833	1.09114	79.4043	0	FALSE
chr1:12556332-12556833	8.53187	6.02768	2pl	38.4018	3.0309	0.558816	346.201	1+	FALSE
chr1:12581148-12581975	10.6252	5.43735	2pl	30.7191	-2.36212	-1.22484	155.377	1+	TRUE
chr1:12595016-12595517	12.9185	5.97907	2pl	22.6448	-4.02482	-0.902462	206.297	0	TRUE
chr1:12601875-12602376	7.33397	5.66216	2pl	32.8306	2.86265	0.684109	181.146	0	FALSE
chr1:12604019-12604830	18.1999	0.59596	2pl	18.8238	5.92627	1.12328	173.854	0	FALSE
chr1:12629268-12629769	17.9478	16.7926	2pl	24.5339	-2.26839	-1.17741	68.399	0	TRUE
chr1:1330624-1331335	16.2017	16.2743	2pl	25.2256	1.68224	0.819569	79.8826	0	FALSE
chr1:1351995-1352496	5.58934	6.44295	2pl	41.7485	2.83784	1.0403	52.518	0	FALSE
chr1:13527935-13528436	16.6132	20.2337	2pl	25.2696	-1.25437	-1.97869	19.5663	0	TRUE
chr1:13529531-13530448	12.8162	13.0981	2pl	24.8294	1.37124	0.914646	52.6371	0	FALSE
chr1:13593383-13593884	6.51125	4.11146	2pl	42.2645	4.37782	0.860245	50.1535	0	FALSE
chr1:13635282-13635783	6.19836	5.16552	2pl	36.5727	-2.50642	-1.66263	35.3111	1+	TRUE
chr1:13728269-13729159	8.45979	-2.81254	2pl	20.033	2.18676	1.08093	71.0421	0	FALSE
chr1:13764419-13764920	0.564949	-10.9528	2pl	23.0484	2.36697	0.761239	61.2171	0	FALSE
chr1:13775579-13776362	-2.24484	1.41056	2pl	39.5638	-2.429	-2.51733	28.3487	1+	TRUE
chr1:14086144-14086645	6.87444	4.27697	2pl	26.7782	-2.35959	-2.3226	22.4444	1+	TRUE
chr1:14167706-14168207	18.5302	14.4979	2pl	24.5516	-2.01236	-2.49384	9.63119	1+	FALSE
chr1:14168705-14169206	-12.3322	-16.5639	3pl	61.9744	-1.92594	-3.86415	57.3795	1+	TRUE
chr1:14245859-14246360	-14.7098	-20.68	2pl	42.11	-3.36828	-4.3944	104.414	1+	TRUE
chr1:14363453-14364418	-11.5219	-34.2766	3pl	30.294	-1.49335	-1.84611	212.838	1+	TRUE
chr1:14365174-14365675	4.08751	4.58508	3pl	39.6742	-0.80381	-1.6485	40.6815	1+	TRUE
chr1:144412041-144412937	21.2752	17.4313	2pl	31.1082	3.58049	0.294782	919.929	0	FALSE
chr1:14442660-14443161	8.71906	5.07459	2pl	28.1258	-2.09241	-1.44262	15.1222	0	FALSE
chr1:144444564-144445065	-3.58445	-2.56561	2pl	48.1894	-3.12057	-3.53081	12.0709	0	TRUE
chr1:144551637-144552454	10.7298	1.37274	2pl	43.0228	11.8293	0.31759	1192.78	0	FALSE
chr1:145093488-145094196	4.90492	2.4678	2pl	17.4477	1.49056	0.609461	69.5698	0	FALSE
chr1:145230412-145230913	11.5477	11.7248	2pl	28.457	-2.04848	-1.9449	17.233	1+	FALSE
chr1:14536111-14536612	1.70639	2.09003	2pl	48.8813	-3.58	-5.21136	202.65	1+	TRUE
chr1:145409719-145410220	2.13471	2.35537	2pl	54.4168	-3.7259	-3.32367	29.1204	1+	TRUE
chr1:145425615-145426116	17.2426	7.03898	2pl	19.5836	-10.2053	-0.483118	500.139	1+	FALSE
chr1:145465289-145465790	15.973	7.76298	2pl	22.3712	5.58743	0.637509	346.256	0	FALSE
chr1:145513697-145514198	8.47274	5.57886	2pl	34.6112	-2.77708	-2.32698	11.0829	0	TRUE
chr1:145620800-145621301	20.5412	20.0063	2pl	20.1686	-3.22701	-1.22586	31.1043	0	TRUE
chr1:145714601-145715102	26.7987	25.5878	2pl	17.9458	1.19071	1.07086	22.1515	0	FALSE
chr1:145721090-145721591	19.8706	22.5221	2pl	35.4534	1.9822	0.846333	94.5726	0	FALSE
chr1:14590765-14591266	27.6729	12.3389	2pl	13.5858	6.76393	0.794973	31.2501	0	FALSE
chr1:145949223-145949724	8.07373	1.84099	2pl	26.8997	-2.42176	-1.50033	270.913	1+	TRUE
chr1:145978851-145979837	14.3101	2.38152	2pl	27.9133	3.46027	0.59684	1479.81	1+	FALSE
chr1:14600660-14601161	1.50714	3.69124	2pl	46.7313	-3.15826	-1.18292	83.6539	1+	TRUE
chr1:146174457-146174958	24.0929	19.93	2pl	17.0264	-1.49686	-0.547377	172.047	1+	TRUE
chr1:14634442-14634943	6.1542	3.65612	2pl	37.782	3.54207	0.657632	188.557	0	FALSE
chr1:146409832-146410333	14.8819	10.5883	2pl	21.4138	5.00958	0.362716	303.013	0	FALSE
chr1:146472275-146472776	12.1173	-1.04071	2pl	21.882	-10.1803	-0.609108	272.342	0	FALSE
chr1:146654740-146655241	16.2318	13.4217	2pl	31.9401	-3.37099	-1.52857	52.4019	1+	TRUE
chr1:14678420-14678921	25.0165	20.7166	2pl	35.0794	-4.72016	-0.895511	27.5067	0	TRUE
chr1:146912917-146913418	7.7523	-10.6464	2pl	20.6167	2.31094	2.04679	57.1382	0	FALSE
chr1:14698214-14698715	4.66055	7.56392	2pl	43.3863	-2.80012	-2.36249	33.6664	0	TRUE
chr1:147084392-147085242	8.44947	3.34098	2pl	29.5169	2.65142	0.464976	860.57	0	FALSE
chr1:14729146-14729647	3.70181	3.23897	2pl	39.2311	-3.36533	-1.38265	52.5519	1+	TRUE
chr1:14732932-14733866	8.88739	1.69166	2pl	34.9719	3.30633	0.731771	560.694	0	FALSE
chr1:14739973-14740922	11.199	-7.46044	2pl	12.5937	1.64537	1.01979	117.455	0	FALSE
chr1:147504353-147504854	10.0994	6.91019	2pl	23.4653	1.51626	0.98845	92.3614	0	FALSE
chr1:147504886-147505387	4.20796	3.60604	2pl	32.6876	2.00512	0.666569	549.692	0	FALSE
chr1:147534226-147534727	-7.17085	-10.0881	2pl	11.0566	1.03518	1.00928	27.4223	0	FALSE
chr1:147540132-147540633	12.8527	11.161	2pl	29.8802	2.57147	0.508103	219.734	0	FALSE
chr1:14755817-14756318	12.0255	13.2908	2pl	23.0404	-1.25733	-1.04337	160.218	0	FALSE
chr1:147579491-147579992	0.745171	1.15348	2pl	53.9873	-3.72945	-2.16484	76.5912	1+	TRUE
chr1:147581419-147581920	3.15631	-1.42355	2pl	46.1525	-11.1355	-1.32099	87.2778	1+	TRUE
chr1:147586388-147587309	16.7814	13.3089	2pl	26.2449	2.78107	0.489307	178.763	0	FALSE
chr1:14770814-14771315	-22.6842	-24.8231	2pl	60.61	-4.46578	-3.48051	9.2083	0	TRUE
chr1:147757577-147758078	14.2128	1.46656	2pl	21.119	9.36936	1.07243	29.363	0	FALSE
chr1:147807337-147807838	37.0163	37.5562	2pl	35.7027	1.42238	0.884841	39.8428	0	FALSE
chr1:147941187-147941688	11.8863	8.17708	2pl	45.0781	-12.5016	-1.58914	29.0906	0	TRUE
chr1:14826095-14826596	-8.45212	-11.5637	2pl	56.3168	-4.46767	-3.28877	70.6626	0	TRUE
chr1:148263010-148263969	10.0372	5.26044	2pl	24.0171	3.78514	0.460344	300.104	0	FALSE
chr1:148264766-148265267	14.0868	8.45476	2pl	14.4751	1.18908	0.828917	91.578	0	FALSE
chr1:148307723-148308224	25.0423	16.0336	3pl	20.9696	-2.7662	-0.827145	137.281	1+	TRUE
chr1:148334404-148335249	12.253	11.8266	2pl	39.0537	2.84357	0.471779	1024.18	0	FALSE
chr1:14871542-14872043	13.25	13.821	2pl	42.4655	2.53185	1.38351	27.1382	0	FALSE
chr1:14906653-14907154	8.59631	4.32445	2pl	25.7497	2.51424	1.50004	122.036	0	FALSE
chr1:149103480-149103981	16.7937	9.99704	2pl	23.5978	-5.26467	-0.509327	113.484	1+	TRUE
chr1:14911136-14911637	1.23601	-5.30043	2pl	28.346	2.44497	1.39495	150.839	0	FALSE
chr1:14942922-14943423	16.9649	18.1732	2pl	55.2059	-5.69108	-0.613933	152.555	0	FALSE
chr1:14945174-14945675	8.10287	10.818	2pl	38.1298	-1.93348	-0.576366	393.43	1+	TRUE
chr1:14946510-14947011	-6.54005	-13.8003	3pl	72.6082	-2.35934	-1.92927	117.414	0	TRUE
chr1:14949996-14950497	17.7495	11.7588	2pl	21.1786	2.41136	1.0709	79.4341	0	FALSE
chr1:14968356-14968857	13.6244	10.7218	2pl	62.3787	-5.88043	-0.28279	790.752	1+	TRUE
chr1:14970107-14970935	-23.3823	-22.0706	3pl	53.1679	-1.35342	-2.39946	374.076	0	TRUE
chr1:149740032-149740533	27.7544	21.8409	2pl	23.8203	13.7418	0.76703	37.0235	0	FALSE
chr1:14980745-14981246	16.453	14.2479	2pl	31.6169	2.74518	1.06504	63.1135	0	FALSE
chr1:149915775-149916276	3.53621	-1.09755	2pl	25.4415	2.079	1.14278	141.286	0	FALSE
chr1:14996602-14997103	16.1307	14.5765	2pl	21.0524	1.34646	1.05614	52.9355	0	FALSE
chr1:150173241-150173742	0.557186	3.36625	2pl	47.5558	-3.7297	-1.03237	302.547	1+	TRUE
chr1:150256580-150257398	20.6283	8.74955	2pl	22.1696	10.5798	0.381806	325.325	0	FALSE
chr1:150257494-150257995	5.84476	-4.9844	2pl	24.1961	5.01595	0.540834	178.731	0	FALSE
chr1:150259791-150260292	17.4407	3.80644	2pl	23.5326	8.98705	0.346614	575.365	0	FALSE
chr1:150513465-150513966	3.7001	4.93256	2pl	51.2963	-4.10734	-1.44132	82.3936	0	FALSE
chr1:150549425-150549926	16.0531	11.9647	2pl	74.2332	23.185	0.704961	128.492	0	FALSE
chr1:150550592-150551093	11.2604	10.2226	2pl	48.7819	4.19954	0.992283	133.478	0	FALSE
chr1:150611375-150611876	6.00987	4.626	2pl	46.8459	-7.16294	-1.18219	159.229	0	TRUE
chr1:150764526-150765027	18.0888	14.7468	2pl	24.2811	-3.41174	-1.20325	30.0902	1+	TRUE
chr1:150799010-150799511	-4.33029	-7.56685	2pl	59.9917	-4.70747	-2.64463	16.92	1+	TRUE
chr1:150895583-150896084	16.6172	-0.20328	2pl	21.1747	10.9817	1.24375	27.2209	0	FALSE
chr1:15090381-15090882	18.7279	17.5801	2pl	70.9746	11.1283	0.424897	333.679	0	FALSE
chr1:150971155-150971656	18.8765	10.6854	2pl	25.9469	5.51571	0.490392	101.648	0	FALSE
chr1:150981110-150981611	8.06262	5.50526	2pl	44.1534	4.15802	0.655057	122.812	0	FALSE
chr1:15110552-15111287	1.70335	-8.80106	2pl	17.6556	2.33664	0.677085	85.1609	0	FALSE
chr1:151106874-151107375	15.2787	11.3647	2pl	32.4837	6.52225	0.997813	30.7901	0	FALSE
chr1:15112199-15112700	6.78051	6.14607	2pl	19.3399	1.19071	0.931876	60.5901	0	FALSE
chr1:151145570-151146071	13.3849	14.9908	2pl	48.5497	2.49137	0.983266	79.7665	0	FALSE
chr1:151195601-151196102	-0.389612	-0.0577209	2pl	49.8123	-3.79675	-1.34676	46.4544	1+	TRUE
chr1:15122224-15122725	-12.0686	-18.6592	2pl	25.8795	8.65713	0.984378	35.512	0	FALSE
chr1:151309874-151310375	18.181	5.34197	2pl	31.5871	4.51249	0.629469	329	0	FALSE
chr1:151385930-151386431	5.48314	3.11097	2pl	19.6743	2.47256	0.641608	68.2892	0	FALSE
chr1:151512223-151512724	0.0781588	-25.1833	2pl	24.9005	2.34963	1.78524	234.855	0	FALSE
chr1:151513434-151513935	7.56883	7.73723	2pl	31.6783	-2.71006	-0.978954	76.8396	0	FALSE
chr1:15151345-15151846	10.8375	1.58521	2pl	10.705	-1.40831	-0.584492	381.068	1+	TRUE
chr1:151533781-151534282	0.00105301	-2.72955	2pl	32.7122	2.4012	1.56259	100.856	0	FALSE
chr1:151547068-151547569	-14.0447	-12.9197	3pl	44.0681	-1.1034	-1.79812	194.694	1+	TRUE
chr1:151562621-151563122	4.9992	0.62579	2pl	38.7739	-3.36426	-1.71548	65.6134	1+	TRUE
chr1:151581426-151582395	20.2642	18.6562	2pl	44.1232	4.53661	0.47362	122.541	0	FALSE
chr1:15159099-15159600	8.54535	9.36308	2pl	61.8153	-4.23908	-0.946464	64.4211	0	FALSE
chr1:151702910-151703411	0.820263	1.87749	2pl	33.9939	2.6607	1.27944	55.1444	0	FALSE
chr1:151799108-151799953	19.7984	21.4418	2pl	52.4875	-4.11925	-0.586221	115.118	0	FALSE
chr1:151828833-151829334	4.84035	0.0787572	2pl	25.9893	2.08421	0.875862	203.182	0	FALSE
chr1:151847876-151848998	9.58449	8.63595	2pl	53.4485	-4.33552	-0.700253	182.282	1+	FALSE
chr1:15186510-15187258	0.9542	-5.58062	2pl	32.9668	3.12711	0.897547	218.271	0	FALSE
chr1:151945707-151946208	26.6034	17.4718	2pl	16.0463	-2.98122	-0.643241	283.903	1+	TRUE
chr1:151968897-151969398	10.9759	12.971	2pl	45.8252	-2.79438	-0.88232	32.1869	0	TRUE
chr1:152047874-152048851	14.1886	-3.59731	2pl	32.7723	6.86017	0.294184	1488.83	0	FALSE
chr1:15224148-15224649	-13.9434	-12.8282	3pl	55.1511	-1.33899	-2.54851	119.186	1+	TRUE
chr1:15252100-15252954	4.91608	6.11331	2pl	49.781	4.41431	0.87879	120.415	0	FALSE
chr1:15261451-15261952	12.7003	10.0793	2pl	44.5263	8.02838	0.626414	68.5582	0	FALSE
chr1:153122799-153123300	2.4801	-1.00345	2pl	45.3678	3.35366	0.790911	315.721	1+	FALSE
chr1:15316473-15316974	20.6915	14.3293	2pl	79.8063	-17.3712	-1.05716	24.5624	1+	FALSE
chr1:15326615-15327116	-4.9288	-9.81806	2pl	33.2462	-2.56695	-1.28439	106.564	0	TRUE
chr1:15350085-15350586	14.3633	12.5353	2pl	41.3354	3.46849	0.617409	223.581	0	FALSE
chr1:153538247-153538748	4.08212	4.14552	2pl	30.0395	-1.8114	-0.811222	216.474	1+	TRUE
chr1:153540539-153541040	1.30096	-13.7865	3pl	76.4012	-3.12162	-1.48636	192.326	1+	TRUE
chr1:153545456-153545957	-6.58528	-9.57397	3pl	35.2395	-0.727457	-1.18632	308.724	1+	TRUE
chr1:153549907-153550408	18.0811	15.5721	2pl	31.4803	-2.99577	-0.913458	84.2981	0	TRUE
chr1:153553811-153554312	9.2604	6.43221	2pl	55.655	-8.60601	-0.850428	34.2549	0	TRUE
chr1:15356797-15357298	19.2778	18.0254	2pl	21.3344	1.66636	0.943745	32.4671	0	FALSE
chr1:153598717-153599218	6.05615	-3.63797	2pl	21.3326	3.6885	0.50319	566.298	0	FALSE
chr1:153626823-153627796	11.1551	3.78457	2pl	27.3525	3.88354	0.261446	1479.32	0	FALSE
chr1:153688658-153689159	10.4047	10.2857	2pl	52.2495	3.54812	1.06427	28.9845	0	FALSE
chr1:153746080-153746581	-27.0452	-25.2386	3pl	53.2924	-1.27148	-2.40021	50.5746	1+	TRUE
chr1:153771197-153771698	1.21184	-18.4758	3pl	76.7329	-3.04369	-4.52915	166.01	1+	FALSE
chr1:15386060-15386865	11.1206	4.13424	2pl	21.9741	2.48663	0.685311	98.2355	0	FALSE
chr1:154157331-154157832	6.16836	-13.2667	2pl	21.7125	2.55258	1.48832	91.0132	0	FALSE
chr1:154234526-154235027	6.22808	8.86767	2pl	52.1119	-3.46797	-1.41731	21.0457	1+	TRUE
chr1:154352871-154353372	22.0221	19.6771	2pl	18.2379	-1.74453	-0.743792	240.466	0	FALSE
chr1:15437012-15437513	3.25396	-12.0278	2pl	18.3245	1.88352	2.46728	151.075	0	FALSE
chr1:154431094-154431595	20.141	19.514	2pl	32.9268	1.88541	1.07634	51.0999	0	FALSE
chr1:154432543-154433044	-0.979285	-20.6017	2pl	24.9631	2.03977	1.33773	200.69	0	FALSE
chr1:15444254-15444755	-5.00531	-16.8542	2pl	20.4214	-1.45891	-1.75079	60.278	0	TRUE
chr1:154496914-154497415	15.9306	9.20765	2pl	9.83516	1.28277	0.656192	91.4761	0	FALSE
chr1:154519606-154520107	3.61747	-3.7654	2pl	22.0918	2.7384	1.29225	60.0071	0	FALSE
chr1:15455704-15456205	14.6352	13.8861	2pl	41.5527	-3.05235	-1.19919	30.0294	1+	FALSE
chr1:154698157-154698658	11.9366	11.353	2pl	41.7944	3.69725	1.11165	45.9277	0	FALSE
chr1:154715885-154716602	13.8937	13.4017	2pl	48.8221	-4.80727	-1.10464	22.3339	0	TRUE
chr1:154747671-154748505	8.47123	8.88732	2pl	56.7387	-2.79709	-0.566506	111.143	0	TRUE
chr1:154749054-154749555	11.8593	14.1198	2pl	41.3896	-2.15433	-1.1342	40.6498	0	TRUE
chr1:154768340-154768841	2.70122	-2.3072	2pl	26.4517	1.99898	1.55729	34.371	0	FALSE
chr1:154775679-154776180	-9.84827	-11.7887	2pl	49.5546	-4.68782	-2.50867	119.655	0	TRUE
chr1:154787739-154788240	12.7142	0.873529	2pl	20.0609	4.28673	0.850736	63.5923	0	FALSE
chr1:154788788-154789289	7.91279	8.75633	2pl	51.6965	-3.21173	-2.39864	60.4605	1+	TRUE
chr1:154813131-154813632	1.69597	-2.99448	2pl	31.8007	2.53424	0.998412	222.021	0	FALSE
chr1:154821017-154821518	7.26877	-2.22508	2pl	79.854	-18.2775	-2.76721	33.7557	0	TRUE
chr1:154862871-154863372	19.339	17.4566	2pl	20.9187	1.33346	1.42601	38.371	0	FALSE
chr1:154882145-154882646	2.86375	5.71862	2pl	39.545	-2.32075	-3.04489	55.344	0	TRUE
chr1:154884754-154885255	-1.7591	0.9079	2pl	48.2288	-3.68357	-2.55774	121.913	1+	TRUE
chr1:154895259-154896134	7.44189	2.1552	2pl	17.628	-1.68061	-0.842228	186.191	0	TRUE
chr1:154908195-154908696	15.4934	15.1697	2pl	54.4409	-3.60123	-1.20992	16.4693	0	FALSE
chr1:154941325-154941826	-7.0842	-6.12398	3pl	54.7148	-1.40133	-1.14153	306.476	0	FALSE
chr1:154955085-154955586	17.3783	17.9736	2pl	33.7143	-2.15919	-0.721974	310.111	0	FALSE
chr1:154972524-154973025	0.426432	-10.8295	2pl	30.7476	2.369	1.25247	388.732	0	FALSE
chr1:155113551-155114052	18.0644	18.3221	2pl	24.0803	1.4165	0.981608	83.7613	0	FALSE
chr1:155124503-155125004	15.2607	14.653	2pl	79.833	10.6637	0.63166	158.798	0	FALSE
chr1:155127148-155128148	23.6751	16.9212	2pl	80.0564	28.2436	0.555168	156.576	0	FALSE
chr1:155165884-155166385	13.8199	12.5162	2pl	56.4335	4.79537	0.559172	325.416	1+	FALSE
chr1:155207849-155208350	16.5208	13.7964	2pl	22.6448	3.55227	0.416598	234.578	0	FALSE
chr1:155547034-155547535	9.25894	8.18931	2pl	51.3169	-5.42473	-1.4374	42.6323	1+	TRUE
chr1:155598881-155599382	6.85436	3.89032	2pl	78.3574	-16.0927	-0.652975	133.283	0	FALSE
chr1:155623111-155623612	10.734	9.68666	2pl	53.0079	-5.9803	-2.03605	55.7149	0	TRUE
chr1:155897720-155898654	1.69466	-2.80247	2pl	31.6693	-2.66821	-2.36095	96.274	1+	TRUE
chr1:155940587-155941088	16.3972	15.1201	2pl	22.5422	1.45702	0.789576	54.5187	0	FALSE
chr1:155968619-155969120	8.03174	9.26305	2pl	28.7662	-1.98749	-1.01779	121.86	0	TRUE
chr1:155978467-155978968	8.61362	4.92877	2pl	44.8678	21.9207	0.440074	480.387	0	FALSE
chr1:155983348-155983849	14.461	12.9812	2pl	38.3973	3.38898	1.18594	200.728	0	FALSE
chr1:156006923-156007424	7.89378	1.24702	2pl	30.9547	3.24719	1.60966	113.957	0	FALSE
chr1:156073704-156074205	12.6712	6.23237	2pl	23.63	1.80088	0.951836	170.926	0	FALSE
chr1:156123636-156124137	2.82845	0.447099	2pl	44.4659	3.73174	0.763782	532.449	0	FALSE
chr1:156126081-156126582	16.5762	13.5697	2pl	48.9453	6.95324	0.537146	318.839	0	FALSE
chr1:156141144-156141645	20.04	17.6286	2pl	58.7145	5.75935	0.442349	220.42	0	FALSE
chr1:156239415-156240211	6.00736	7.90735	2pl	31.6912	-1.7467	-1.36655	115.262	1+	TRUE
chr1:156251607-156252108	13.7904	7.39713	2pl	17.2186	-2.31348	-0.708227	367.998	0	FALSE
chr1:156260914-156261415	12.0605	10.6241	2pl	42.9905	4.40295	1.4123	62.2784	0	FALSE
chr1:156346559-156347060	21.4392	22.8832	2pl	33.4036	-1.87853	-1.2896	23.1333	0	TRUE
chr1:156347304-156347805	15.5123	10.3618	2pl	12.789	-1.19428	-1.95288	23.0805	0	TRUE
chr1:156359849-156360350	4.77805	-1.45868	2pl	64.424	-6.47965	-0.725789	65.3697	0	FALSE
chr1:156369031-156369532	-2.9758	-3.75126	2pl	31.5255	2.33301	1.34857	39.958	0	FALSE
chr1:156382901-156383402	16.2716	17.1064	2pl	29.146	1.66016	0.488824	270.653	0	FALSE
chr1:1564089-1564590	11.9012	11.557	2pl	40.6249	-3.19664	-0.973376	36.911	0	FALSE
chr1:156457087-156457588	12.3149	13.1003	2pl	49.9129	3.42669	0.540774	374.714	0	FALSE
chr1:156465712-156466213	26.1303	20.0234	2pl	78.6917	50.854	1.18607	22.0148	0	FALSE
chr1:156488564-156489447	15.0882	15.1536	2pl	48.1626	2.88505	0.713315	266.966	0	FALSE
chr1:156490226-156490727	17.4289	5.65339	2pl	24.5618	5.21573	0.879235	92.3621	0	FALSE
chr1:156616416-156616917	16.4857	10.7065	2pl	20.3376	3.2277	1.08183	44.4378	0	FALSE
chr1:156639768-156640269	4.23446	-2.62861	2pl	29.8987	3.33828	0.86408	337.193	1+	FALSE
chr1:156664313-156664814	25.2862	23.4224	2pl	41.0168	15.8619	0.524003	470.329	0	FALSE
chr1:156664823-156665324	1.49745	-2.17344	2pl	34.3582	2.74895	1.05924	351.453	0	FALSE
chr1:156675345-156676185	-5.26141	-15.8165	3pl	26.8765	-0.951524	-1.29633	1060.98	1+	TRUE
chr1:156693010-156693511	14.7285	13.7473	2pl	61.1992	4.68427	0.311715	1733.26	1+	FALSE
chr1:156707420-156708699	35.1484	28.1271	2pl	8.22281	-1.21799	-0.554207	2700.88	1+	TRUE
chr1:156711138-156711639	4.64419	-8.76731	2pl	17.0366	-1.33371	-0.900122	1803.01	1+	TRUE
chr1:156801408-156801909	-8.9857	-12.9243	3pl	35.6925	-0.753278	-1.9459	345.498	1+	TRUE
chr1:15684750-15685251	7.12286	6.29209	2pl	50.0161	3.75506	0.728202	110.946	0	FALSE
chr1:156893299-156893800	26.3689	24.3256	2pl	64.1147	5.45714	0.783642	161.566	0	FALSE
chr1:156902417-156902918	26.1319	9.9051	3pl	2.98799	-6.24763	-0.557411	1000.51	1+	TRUE
chr1:156913261-156913762	19.767	20.8583	2pl	26.1799	-1.31372	-0.810057	100.63	0	FALSE
chr1:156997223-156997724	-0.474521	-5.36103	2pl	21.7983	-1.50611	-1.18285	98.9345	1+	TRUE
chr1:157004243-157005185	-2.31187	-0.898972	3pl	52.4168	-1.46525	-1.5735	131.483	1+	TRUE
chr1:157033986-157034487	9.48668	7.60356	2pl	26.7598	2.33594	2.25844	97.3726	0	FALSE
chr1:157077448-157077949	13.963	13.8572	2pl	45.1353	-3.47105	-2.16771	16.3814	0	TRUE
chr1:157083356-157083857	4.9246	4.92386	2pl	59.6394	-4.36413	-1.9535	32.2211	0	TRUE
chr1:157090142-157090643	-4.86213	-10.449	2pl	56.5731	-4.8027	-0.917931	404.55	1+	TRUE
chr1:157181180-157181681	15.4938	18.3584	2pl	32.1687	1.82981	1.02229	44.195	0	FALSE
chr1:157181718-157182219	3.23406	3.50717	2pl	42.4922	2.80987	0.505122	244.773	0	FALSE
chr1:157207546-157208047	13.2992	10.4447	2pl	40.6258	-4.35623	-1.54972	30.1956	1+	TRUE
chr1:15725412-15725913	14.3644	14.6713	2pl	49.7367	2.86424	0.701544	96.8106	0	FALSE
chr1:157308404-157308905	16.9893	13.8911	2pl	26.2545	2.75337	0.959653	29.9704	0	FALSE
chr1:15738692-15739193	0.636677	-6.89178	2pl	30.72	-3.32437	-1.56142	179.029	1+	TRUE
chr1:157403078-157403579	12.6777	14.0575	2pl	29.7875	1.68518	1.02045	82.3215	0	FALSE
chr1:157441496-157442368	15.5535	6.69165	2pl	25.5228	-2.97065	-1.71752	150.555	1+	TRUE
chr1:157510695-157511196	9.06255	9.76165	2pl	55.1132	-5.08336	-2.28064	20.1445	0	TRUE
chr1:157511286-157512136	19.8066	22.5607	2pl	34.5877	-1.95687	-1.24655	37.0242	1+	TRUE
chr1:157574744-157575245	5.25975	-1.52258	2pl	26.2921	-1.98295	-1.74479	110.884	1+	TRUE
chr1:15757568-15758069	23.4098	17.7826	2pl	18.6557	-11.064	-0.559272	223.428	0	TRUE
chr1:157580158-157581274	10.7391	12.797	2pl	33.7311	-1.61798	-0.647759	104.71	0	FALSE
chr1:157595844-157596756	-2.70718	-2.07179	2pl	52.0374	-3.68834	-2.96958	91.9809	1+	TRUE
chr1:15762497-15762998	-2.87397	-15.4838	2pl	31.0951	2.75834	1.08567	280.448	0	FALSE
chr1:157746709-157747210	10.767	10.6941	2pl	27.4273	1.78208	1.40228	14.988	0	FALSE
chr1:15798949-15799450	13.0016	7.90953	2pl	22.6838	1.6464	0.917594	102.352	0	FALSE
chr1:15800125-15800626	-0.151183	-8.50279	2pl	29.4855	2.61365	0.865586	587.81	0	FALSE
chr1:158008645-158009146	9.97974	7.50328	2pl	38.6977	-4.05038	-0.877785	168.766	1+	TRUE
chr1:158010229-158010730	22.1788	20.8032	2pl	55.5612	-7.05343	-0.688233	151.319	0	FALSE
chr1:158010809-158012200	-10.8525	-10.7894	3pl	56.8509	-1.6053	-1.58811	667.722	1+	TRUE
chr1:158037678-158038524	8.36478	0.663966	2pl	14.2202	1.40233	0.589944	124.583	0	FALSE
chr1:158071219-158071720	-0.320254	-3.49415	2pl	51.4891	-4.94043	-1.09723	74.8729	0	TRUE
chr1:158078607-158079108	4.49783	1.02362	2pl	22.9085	1.87939	1.68757	137.332	0	FALSE
chr1:158173562-158174063	0.596176	2.27318	2pl	49.6077	-2.89791	-2.07513	30.2075	1+	TRUE
chr1:158503498-158503999	8.67446	3.85185	2pl	13.6564	-1.67354	-2.03074	20.7625	1+	TRUE
chr1:158607258-158607759	15.9207	14.5011	2pl	25.5809	1.58809	1.19169	26.5711	0	FALSE
chr1:15883286-15883787	14.1865	8.93421	2pl	63.3664	-7.30515	-0.785944	47.5332	1+	TRUE
chr1:159056263-159056764	1.89404	-8.70935	2pl	17.4806	2.25729	1.19525	55.8394	0	FALSE
chr1:159099436-159099937	-5.31216	-1.29622	2pl	39.3689	-2.31367	-2.57266	53.3082	1+	TRUE
chr1:1591437-1591938	12.0774	9.07642	2pl	23.1563	2.1204	1.37466	24.4332	0	FALSE
chr1:15947872-15948373	8.938	10.9979	2pl	39.8845	2.64852	1.34575	43.3112	0	FALSE
chr1:15957417-15958586	0.807897	1.35029	2pl	54.5783	-3.72189	-1.22661	316.091	1+	TRUE
chr1:159824436-159824937	-6.4654	-7.88142	3pl	62.2146	-1.68859	-3.43071	214.631	1+	TRUE
chr1:159844598-159845099	18.804	19.1698	2pl	40.2573	2.57694	0.992758	50.0689	0	FALSE
chr1:159875059-159875560	12.1559	11.5998	2pl	62.6819	-4.22689	-0.984447	51.5688	1+	FALSE
chr1:159895940-159896441	9.87834	8.38532	2pl	49.0826	-4.53427	-1.65461	44.5083	0	TRUE
chr1:159910075-159910882	6.13181	-1.41519	2pl	35.7626	3.95788	0.699447	318.238	0	FALSE
chr1:159915837-159916711	11.4537	0.859203	2pl	21.9635	9.59056	0.658241	89.1979	0	FALSE
chr1:159922730-159923231	6.46578	8.09337	2pl	49.6834	-3.22004	-1.13542	157.19	1+	FALSE
chr1:159941065-159941566	16.6522	16.0656	2pl	46.3492	3.13294	0.778236	158.158	0	FALSE
chr1:15997684-15998185	16.8807	11.1206	2pl	27.7972	2.60952	1.01545	76.9863	0	FALSE
chr1:159981333-159981834	6.01098	7.02782	2pl	56.1971	-3.54704	-2.56996	58.8425	0	TRUE
chr1:159981950-159982451	13.2809	13.0915	2pl	60.6176	-3.76913	-1.89683	9.51145	0	TRUE
chr1:160007510-160008314	6.36653	7.98322	2pl	26.8589	1.52301	1.07904	60.6861	0	FALSE
chr1:160022240-160022741	9.85957	10.5494	2pl	34.7594	-1.8526	-1.55567	27.4652	0	TRUE
chr1:160061353-160061854	18.4951	20.4266	3pl	78.1517	18.8712	0.788044	515.014	0	FALSE
chr1:160105493-160105994	-10.8235	-9.63003	3pl	44.7566	-1.09154	-2.41143	193.44	1+	TRUE
chr1:160115424-160115925	18.7207	6.62135	2pl	23.3884	5.14265	0.552844	211.453	0	FALSE
chr1:160117838-160118339	13.6207	12.074	2pl	26.8964	1.87986	0.623775	94.9862	0	FALSE
chr1:160136194-160136695	9.75526	11.3668	2pl	45.974	2.39653	1.48955	53.4243	0	FALSE
chr1:160140473-160140974	12.7697	6.18576	2pl	32.1512	5.14592	1.11669	28.7401	0	FALSE
chr1:160162206-160162707	16.066	3.48848	2pl	11.2114	1.92438	0.938167	78.1949	0	FALSE
chr1:160168943-160169931	2.22917	-12.9789	2pl	22.0821	2.28917	2.08511	854.886	1+	FALSE
chr1:16017975-16018476	14.4118	14.5322	2pl	38.4586	2.1949	0.751657	95.0489	0	FALSE
chr1:160218974-160219475	-8.32942	-9.05469	3pl	41.039	-0.983831	-1.5147	357.348	1+	TRUE
chr1:160219477-160219978	23.9403	26.2089	2pl	35.0857	-2.15056	-0.551026	204.289	1+	FALSE
chr1:16027235-16027736	-4.24038	-7.6435	2pl	80.0354	24.3733	1.33789	28.8762	0	FALSE
chr1:160362046-160363119	-23.7569	-33.6593	2pl	23.6504	2.77853	1.28931	159.66	0	FALSE
chr1:160374610-160375111	-12.5933	-14.4457	2pl	29.1436	2.8322	0.721628	81.2143	0	FALSE
chr1:160375697-160376198	20.0527	6.8951	2pl	23.9728	11.7628	0.707779	39.9196	0	FALSE
chr1:160405243-160405744	10.0287	4.22261	2pl	17.31	1.96645	0.816079	50.8623	0	FALSE
chr1:16048419-16049134	12.7877	12.9424	2pl	56.5008	3.37456	0.586075	289.916	0	FALSE
chr1:160547442-160547943	6.79222	7.56567	2pl	35.4317	-1.90212	-1.75138	26.7252	0	TRUE
chr1:160652081-160652582	10.8211	7.54479	2pl	26.6081	2.29328	0.761306	118.483	0	FALSE
chr1:160658347-160659310	-18.6721	-24.2485	2pl	27.5996	2.3925	1.5873	201.694	0	FALSE
chr1:16072543-16073880	22.2099	23.1291	2pl	51.7914	2.76802	0.756642	87.9923	0	FALSE
chr1:160726421-160727240	18.011	8.84513	2pl	8.52777	1.97592	0.551457	133.788	0	FALSE
chr1:160745048-160745549	6.73981	-2.09126	2pl	16.9142	1.8909	2.46163	47.8812	0	FALSE
chr1:160861943-160862444	-2.67447	-10.3408	2pl	76.5413	-14.0668	-1.49132	85.116	0	TRUE
chr1:160925350-160926252	-11.7839	-12.6768	2pl	36.929	-2.56047	-3.18244	188.491	1+	TRUE
chr1:161008769-161009270	21.5123	18.4875	2pl	44.6229	12.5133	0.932108	28.2463	0	FALSE
chr1:161012974-161014154	7.38046	11.507	2pl	40.253	-2.13854	-1.28847	141.473	1+	TRUE
chr1:161093275-161093776	12.4414	8.73004	2pl	29.7989	-2.24293	-1.97845	32.7794	0	FALSE
chr1:161197105-161197606	24.2165	0.502155	2pl	3.4861	-5.75987	-0.366081	1601.49	1+	TRUE
chr1:16120293-16120794	4.26954	4.42424	2pl	57.9178	-3.80416	-1.6617	183.226	1+	TRUE
chr1:16127652-16128592	21.4745	-3.03929	3pl	20.2604	-12.1036	-1.1621	179.54	0	TRUE
chr1:161307254-161307755	21.824	5.45264	2pl	18.9728	8.25081	0.998164	41.3257	0	FALSE
chr1:16144962-16145463	23.3101	21.4679	2pl	59.3127	6.79504	0.924611	49.2412	0	FALSE
chr1:16145518-16146733	10.7108	9.96159	2pl	46.9041	3.21939	0.65184	313.262	0	FALSE
chr1:16152347-16152848	11.8311	10.463	2pl	24.8882	1.55491	0.986923	127.027	0	FALSE
chr1:161532467-161533404	-4.07876	-2.24969	2pl	49.0843	-2.99466	-1.41148	306.553	1+	TRUE
chr1:161612894-161613395	6.13328	5.42102	2pl	60.1789	-4.28954	-0.73933	166.55	1+	TRUE
chr1:16165359-16165860	10.7454	8.51929	2pl	27.3775	2.39491	0.694327	87.1536	0	FALSE
chr1:16167260-16168247	18.5599	18.899	2pl	51.3143	3.08062	0.471611	335.66	0	FALSE
chr1:161801855-161802356	-2.2155	-0.809599	2pl	36.7068	-2.10196	-1.96128	20.5808	1+	TRUE
chr1:16181804-16182305	14.8048	9.45584	2pl	52.2884	5.94777	0.648339	158.827	0	FALSE
chr1:161835879-161836380	12.6551	9.0862	2pl	61.3979	-6.02463	-2.77693	21.5525	1+	TRUE
chr1:161848623-161849124	8.48954	7.27557	2pl	23.7032	-1.35648	-2.27915	10.6493	1+	TRUE
chr1:161874014-161874515	11.5079	7.50514	2pl	77.0165	-12.7044	-1.61691	9.74544	1+	TRUE
chr1:16188902-16189403	8.65971	0.671268	2pl	21.4107	2.90332	0.987772	95.7273	0	FALSE
chr1:161923601-161924438	-7.14914	-26.2453	2pl	45.2074	-6.37073	-2.4173	88.1382	1+	TRUE
chr1:161929714-161930215	6.4639	4.67968	2pl	43.6841	-3.28289	-2.66079	26.0897	1+	TRUE
chr1:161942990-161943491	11.24	12.6608	2pl	48.5754	-3.17396	-1.95459	28.0515	1+	TRUE
chr1:161953406-161953907	2.26183	2.21044	2pl	58.7358	-4.06266	-2.86978	35.8536	1+	TRUE
chr1:161956020-161956521	10.0358	7.05263	2pl	25.846	-1.74392	-1.19241	113.009	1+	TRUE
chr1:161967362-161967863	10.4669	10.2998	2pl	48.6748	-4.82631	-2.60793	69.4366	0	TRUE
chr1:161973532-161974711	10.8577	-11.9917	2pl	16.9043	2.8644	1.3048	136.625	0	FALSE
chr1:161982170-161982671	11.4015	7.84596	2pl	49.0151	9.33602	1.09036	23.7037	0	FALSE
chr1:16199688-16200189	25.2997	25.6155	2pl	31.634	1.36748	0.794268	44.4902	0	FALSE
chr1:161998765-161999266	3.63526	3.82127	2pl	27.129	1.71032	1.58608	55.0905	0	FALSE
chr1:162011306-162011807	9.90835	5.53036	2pl	78.2459	-16.9021	-2.15888	63.9448	0	FALSE
chr1:162014718-162015219	12.2536	8.59914	2pl	61.3916	-7.23182	-2.64047	23.246	1+	TRUE
chr1:162044544-162045045	4.9191	7.19735	2pl	44.8335	-2.66798	-2.38198	9.84347	0	TRUE
chr1:162062556-162063057	9.9963	-13.0869	2pl	17.1668	-1.98932	-0.958314	565.612	1+	TRUE
chr1:162145424-162146765	9.17837	4.98071	2pl	19.3246	2.44551	0.678768	252.016	1+	FALSE
chr1:162168999-162169802	1.02418	0.105358	2pl	24.1538	-1.46757	-1.15062	180.023	1+	TRUE
chr1:162175349-162175850	18.886	16.1064	2pl	26.4392	-3.46008	-0.609025	90.9657	0	TRUE
chr1:162196315-162196816	0.142209	-6.41431	2pl	33.275	-3.00855	-0.904762	290.24	1+	TRUE
chr1:162215377-162215878	14.3337	15.3731	2pl	53.8795	-2.59998	-1.28442	21.2058	0	TRUE
chr1:162226596-162227097	13.0212	5.88804	2pl	18.2579	1.78424	1.5262	36.0848	0	FALSE
chr1:162235380-162235881	-0.925763	-1.96556	2pl	30.2287	-2.34391	-2.72876	460.149	1+	TRUE
chr1:162388643-162389144	5.84355	1.41815	2pl	27.5354	-3.6305	-0.914358	63.1306	0	TRUE
chr1:162406781-162407282	8.92321	10.6466	2pl	47.6521	-2.59929	-1.46758	17.7624	0	FALSE
chr1:162612529-162614119	13.9778	13.6573	2pl	25.4107	-1.90111	-0.456535	332.331	1+	TRUE
chr1:162630825-162631326	-10.4641	-8.6433	3pl	53.3341	-1.30639	-1.82079	219.647	1+	TRUE
chr1:162659105-162659606	8.15376	6.74916	2pl	50.2597	-4.95773	-2.13516	175.791	1+	TRUE
chr1:162663497-162663998	-0.871973	-3.29521	2pl	54.4612	-4.2633	-1.79938	88.7583	1+	TRUE
chr1:162666065-162666566	-0.585091	-1.06922	2pl	54.3941	-4.24968	-2.64925	53.5694	1+	TRUE
chr1:162687574-162688075	5.59523	4.35991	2pl	48.6366	-3.55484	-1.8437	19.8383	0	TRUE
chr1:162690569-162691359	6.70707	-4.80821	2pl	24.2782	2.89408	1.14013	162.466	0	FALSE
chr1:162696255-162696756	7.88166	9.92599	3pl	43.8137	-0.858115	-0.305226	1603.21	1+	FALSE
chr1:162783895-162784396	6.55364	6.51967	2pl	48.6856	-4.95605	-6.47909	8.86311	1+	FALSE
chr1:162788730-162789882	1.85803	-18.6648	2pl	22.3119	-1.95072	-2.11149	154.808	1+	TRUE
chr1:162893274-162893775	16.8512	4.31179	2pl	16.9439	7.1677	1.03437	31.3423	0	FALSE
chr1:162977870-162978371	-10.6773	-12.1958	3pl	59.6155	-1.56541	-3.46794	77.6622	1+	TRUE
chr1:163054009-163054510	6.73319	-23.4841	2pl	18.7937	2.5947	2.44583	60.5256	0	FALSE
chr1:163055456-163055957	20.2134	19.1948	2pl	44.416	-16.0288	-0.912093	28.8273	1+	TRUE
chr1:163063438-163063939	23.7842	23.1991	2pl	26.1648	-1.98318	-1.09046	24.3716	1+	TRUE
chr1:163148906-163149407	9.025	0.817134	2pl	14.7172	1.49764	1.83963	17.6501	1+	FALSE
chr1:163174297-163175505	-2.57536	-3.7121	2pl	55.5588	-4.23292	-0.969235	142.619	1+	TRUE
chr1:163182530-163183031	2.51785	4.30335	2pl	34.2951	-2.60775	-1.49741	87.0966	1+	TRUE
chr1:163186866-163187367	2.92079	-2.39427	2pl	47.2525	-5.58454	-1.9478	36.0664	1+	TRUE
chr1:163332362-163333186	3.78539	-1.70662	2pl	55.7072	-6.39719	-2.32899	43.9088	0	FALSE
chr1:163382390-163382891	11.1992	11.0172	2pl	33.7587	-2.70511	-1.41193	15.5767	0	FALSE
chr1:163409167-163409668	6.14391	7.53665	2pl	36.9589	-2.25596	-2.10475	26.813	0	TRUE
chr1:163440050-163440551	-5.55253	-7.11953	2pl	46.139	-4.153	-2.45058	73.2135	1+	TRUE
chr1:163565083-163565584	8.71704	7.93373	2pl	45.4	-19.4811	-1.63026	35.1677	1+	TRUE
chr1:163576296-163577078	10.4636	6.95999	2pl	50.7746	-4.83646	-1.41219	16.0898	1+	TRUE
chr1:163655499-163656827	-0.563016	0.696476	2pl	56.5422	-3.48086	-2.06683	40.096	1+	TRUE
chr1:163687792-163688662	30.9694	21.345	2pl	23.1809	-11.721	-1.30502	26.9051	1+	TRUE
chr1:163692607-163693108	4.58473	2.90344	2pl	57.152	-3.98909	-1.88983	17.7678	0	TRUE
chr1:163775220-163775721	10.6807	1.90632	2pl	18.7451	3.82489	0.817159	41.7897	0	FALSE
chr1:163876499-163877489	26.1779	22.0104	2pl	17.9627	-9.54225	-0.806621	87.6113	1+	TRUE
chr1:163999050-163999551	5.07722	5.72118	3pl	63.6108	-1.59429	-1.58544	32.6345	0	FALSE
chr1:164062304-164062805	9.63371	0.837556	2pl	81.2587	-20.9534	-3.89945	8.60294	0	TRUE
chr1:164440164-164440665	18.5798	18.1522	2pl	52.031	3.5407	0.529828	98.8441	0	FALSE
chr1:164518925-164519426	27.0679	24.3901	2pl	76.5435	-13.9626	-0.829121	43.3948	0	TRUE
chr1:164588551-164589471	11.5414	11.4639	2pl	20.7241	-1.09807	-0.393068	866.911	1+	TRUE
chr1:164608684-164609566	11.3637	7.49884	2pl	19.3042	-2.48914	-1.36412	205.983	1+	TRUE
chr1:164617007-164617508	-2.98558	-1.12754	2pl	54.437	-3.83409	-1.53173	55.4072	1+	TRUE
chr1:164637246-164637747	10.0897	11.609	2pl	38.8445	-1.80747	-1.38838	12.1773	1+	TRUE
chr1:164644590-164645717	9.35465	11.103	2pl	44.4517	-2.13009	-0.86887	46.246	0	TRUE
chr1:164687715-164688216	-10.7271	-10.7737	3pl	48.6451	-1.87357	-3.35614	89.4846	1+	TRUE
chr1:164748159-164748660	6.54263	5.13611	2pl	33.0852	2.38346	1.75267	45.5197	0	FALSE
chr1:164771101-164771602	11.3523	5.26464	2pl	21.1978	4.92894	0.844069	43.2744	0	FALSE
chr1:164774827-164775328	6.71661	-0.804301	2pl	19.8036	3.56836	1.40711	31.7035	0	FALSE
chr1:164780026-164780815	17.5753	18.1793	2pl	30.4384	-1.72273	-1.02263	25.1709	1+	TRUE
chr1:16491244-16491745	11.8384	13.765	2pl	34.4369	2.15435	0.744651	79.5308	0	FALSE
chr1:164969197-164969698	-6.75101	-5.34431	3pl	56.7091	-1.29906	-0.744975	364.366	1+	FALSE
chr1:164995407-164995908	8.73007	-0.0910116	2pl	17.7856	1.37207	1.82164	21.7619	0	FALSE
chr1:165142884-165143385	-0.65646	-17.8325	2pl	79.1188	-18.1188	-2.94488	12.089	1+	TRUE
chr1:165152644-165153145	6.46848	7.98745	2pl	49.12	2.81153	0.884216	46.9499	0	FALSE
chr1:165162489-165163314	1.9362	0.00671039	2pl	27.6414	2.23508	1.22981	214.833	0	FALSE
chr1:16519145-16519646	13.8366	11.5148	2pl	27.3958	-2.38009	-1.06854	65.3314	1+	TRUE
chr1:165218643-165219144	8.39302	8.13991	2pl	24.7265	1.64525	0.645994	106.903	0	FALSE
chr1:165221385-165221886	14.8819	14.2636	2pl	22.8677	1.30374	0.915724	43.9859	0	FALSE
chr1:165272051-165272552	-1.41046	-0.861273	2pl	46.5798	-2.85818	-2.68135	15.3622	0	TRUE
chr1:165387903-165388404	1.57928	-0.128967	2pl	49.2709	-4.18961	-2.85975	17.3544	1+	TRUE
chr1:165397849-165398350	-12.8174	-19.1632	3pl	36.343	-1.10559	-1.93493	208.275	1+	TRUE
chr1:165429553-165430054	-16.1892	-16.7242	2pl	60.0719	-3.91067	-1.72215	16.383	1+	TRUE
chr1:165467633-165468134	13.384	5.44807	2pl	14.3855	1.59271	1.04457	39.5664	0	FALSE
chr1:165476672-165477173	-15.723	-15.5381	3pl	58.615	-1.52866	-3.3257	334.049	1+	TRUE
chr1:165495167-165495668	10.525	-5.51096	2pl	22.9152	3.44678	1.13655	49.3692	0	FALSE
chr1:16550684-16551185	12.8652	14.0921	2pl	30.1908	-1.8814	-1.73995	34.7091	0	TRUE
chr1:165536230-165536731	11.3271	11.2464	2pl	54.1714	-3.74013	-2.7318	14.4801	0	TRUE
chr1:165815654-165816155	5.84954	-1.30714	2pl	12.8336	1.3069	1.47445	19.8608	0	FALSE
chr1:165862900-165863823	14.792	16.0135	2pl	42.2997	1.85826	0.740995	67.5033	1+	TRUE
chr1:165895238-165896152	-19.577	-21.0932	3pl	58.8735	-1.58727	-3.38219	401.973	0	TRUE
chr1:165896218-165896719	-11.9525	-18.4369	3pl	64.6134	-1.75065	-2.3568	75.6537	0	TRUE
chr1:165898839-165899340	-5.00573	-4.08153	2pl	52.3618	-3.69243	-2.68865	264.639	0	TRUE
chr1:165933412-165933913	9.19522	8.97302	2pl	41.3158	2.84673	1.47988	25.8391	0	FALSE
chr1:165954898-165955399	-1.04642	-0.917187	2pl	46.9463	-3.52621	-2.21635	39.8189	0	TRUE
chr1:166080600-166081101	1.31259	-6.69165	2pl	26.1005	-2.04401	-2.30779	86.3062	1+	TRUE
chr1:166081188-166081689	-11.2529	-18.9351	3pl	34.468	-1.26949	-3.00199	457.935	1+	TRUE
chr1:166087973-166088474	-2.96592	-6.89042	3pl	72.1989	-2.2879	-2.95721	27.705	0	TRUE
chr1:166112429-166112930	11.3508	12.5915	2pl	41.0523	-2.60867	-1.75444	12.0745	0	TRUE
chr1:166122954-166123455	18.3656	18.5715	2pl	30.2025	-2.3841	-1.18652	28.7244	1+	FALSE
chr1:166170620-166171121	9.48127	7.87522	2pl	22.9413	1.84122	1.1524	62.3061	0	FALSE
chr1:16620519-16621405	7.27493	0.803665	2pl	27.7898	2.21171	0.526832	774.037	0	FALSE
chr1:16677972-16678473	10.4572	3.57846	2pl	19.1667	3.59348	0.803339	42.5351	0	FALSE
chr1:166920592-166921429	27.4215	27.8412	2pl	61.6393	4.37241	0.895076	58.9142	0	FALSE
chr1:166925722-166926223	14.1485	15.2003	2pl	50.211	2.60844	0.64985	90.217	0	FALSE
chr1:167056877-167057682	21.2937	22.8901	2pl	33.2811	1.76929	0.502792	150.344	0	FALSE
chr1:167093786-167094287	5.50855	-2.00708	2pl	24.7109	2.11282	1.1008	225.867	0	FALSE
chr1:167105134-167105635	23.0902	17.2897	2pl	10.127	1.03353	1.07604	35.2022	0	FALSE
chr1:167109023-167109524	2.05738	-10.8394	2pl	24.7432	3.2392	1.49051	52.3061	0	FALSE
chr1:167121477-167121978	-0.557016	1.92821	2pl	30.6345	2.03435	0.95279	137.644	0	FALSE
chr1:167137239-167137740	8.94925	-11.2363	2pl	13.5565	2.26208	1.91132	46.9621	0	FALSE
chr1:167152041-167152972	14.2958	4.77449	2pl	16.0752	1.37602	0.922009	124.635	0	FALSE
chr1:16715637-16716138	21.9348	17.594	2pl	27.2062	3.66776	1.02849	31.0957	0	FALSE
chr1:16717466-16717967	9.25025	6.68333	2pl	23.2793	1.80165	1.32649	35.1753	0	FALSE
chr1:167184885-167185386	-8.74831	-8.86608	2pl	48.5172	-3.82182	-3.75472	94.6684	1+	TRUE
chr1:167192446-167192947	5.64385	5.89793	2pl	56.5191	-3.59398	-0.972732	63.2267	1+	TRUE
chr1:16727154-16727655	21.388	7.72873	2pl	8.33584	1.6818	0.799143	57.4018	0	FALSE
chr1:167276820-167277321	17.4672	17.6106	2pl	39.8875	2.15457	1.01875	23.8409	0	FALSE
chr1:167401237-167401738	26.6772	21.0272	2pl	8.97203	0.838503	0.709082	64.6916	0	FALSE
chr1:167416515-167417016	3.13748	5.78868	2pl	28.3667	1.60928	1.67558	45.8279	0	FALSE
chr1:167454736-167456473	9.68903	8.39945	2pl	39.1819	3.09595	0.564472	220.823	0	FALSE
chr1:167462993-167463494	4.60013	1.74555	2pl	18.8217	1.71018	1.41439	28.8056	0	FALSE
chr1:167472767-167473268	15.8063	17.2391	3pl	89.7548	6.7572	0.841426	580.973	0	FALSE
chr1:167488706-167489207	-1.71735	-5.14456	2pl	23.5166	1.82209	1.31062	50.3498	0	FALSE
chr1:167489471-167490221	-6.05361	-41.5847	3pl	24.9679	1.40556	1.80973	276.806	0	FALSE
chr1:167502950-167503451	11.0994	-0.305715	2pl	26.5153	3.06547	1.28954	56.6306	0	FALSE
chr1:167601278-167602055	3.78294	1.88841	2pl	33.884	2.85219	0.937768	220.13	0	FALSE
chr1:167604941-167605442	7.39113	4.9625	2pl	43.2336	3.83574	1.66058	141.613	0	FALSE
chr1:167617641-167618142	8.67064	-2.63378	2pl	12.8683	1.28993	1.72466	36.6078	0	FALSE
chr1:167635226-167635727	22.4237	22.4109	2pl	47.1986	2.72923	0.707327	102.231	0	FALSE
chr1:167649724-167650649	24.1112	26.0813	2pl	27.1937	-1.29707	-0.323846	486.136	1+	FALSE
chr1:167662863-167663618	11.4187	11.5378	2pl	64.6576	4.32784	0.464609	693.888	0	FALSE
chr1:167669166-167670123	9.14133	9.62879	2pl	32.5025	2.06153	1.28046	91.8632	0	FALSE
chr1:167671587-167672088	3.33884	-9.00053	2pl	19.9319	7.33075	0.933369	114.768	0	FALSE
chr1:167695034-167695535	6.62557	-7.25863	2pl	19.6234	4.26866	1.37448	127.686	0	FALSE
chr1:167706881-167707382	2.60987	4.47974	2pl	43.8506	-3.10155	-1.19388	137.652	1+	TRUE
chr1:167761390-167761891	26.1713	25.8615	2pl	13.5148	-0.92736	-1.17709	21.8227	0	FALSE
chr1:167773669-167774478	0.47246	-7.43138	2pl	78.3819	-15.0939	-2.61248	20.1153	0	TRUE
chr1:167805154-167805655	-8.1825	-7.03297	3pl	55.9642	-1.40055	-2.14821	71.385	1+	TRUE
chr1:167852621-167853122	-11.5804	-13.5946	2pl	65.898	-5.38349	-1.54466	11.8226	0	TRUE
chr1:16786202-16786703	-1.32707	-0.593711	2pl	36.8524	-2.72663	-2.32631	124.677	1+	TRUE
chr1:167865688-167866189	15.1654	5.0064	2pl	15.2173	2.35023	1.31301	21.438	0	FALSE
chr1:168019350-168020124	16.3902	16.9638	2pl	58.3435	-4.45874	-0.805491	67.3261	1+	TRUE
chr1:168082179-168082680	17.1234	10.5322	2pl	24.3929	3.33474	0.433177	298.969	0	FALSE
chr1:168106232-168106733	14.9182	17.0341	2pl	24.3488	1.19091	1.38679	19.6703	0	FALSE
chr1:168161426-168161927	10.0725	10.7829	2pl	50.8493	3.22902	0.861339	40.3697	0	FALSE
chr1:168202949-168203666	7.36734	-0.058744	2pl	48.0566	-15.1443	-0.962502	69.1494	0	FALSE
chr1:168301654-168302155	19.4773	20.089	2pl	22.6896	1.14003	1.34821	49.8905	0	FALSE
chr1:168405946-168406447	7.33375	-6.95047	2pl	19.0102	1.82981	1.42802	57.7533	0	FALSE
chr1:168481963-168482464	2.73174	0.19753	2pl	58.3467	-4.93976	-0.794243	172.048	1+	TRUE
chr1:168582601-168583386	31.8946	20.4386	2pl	15.2177	-10.0532	-0.652802	79.4803	1+	TRUE
chr1:16872557-16873058	6.68134	4.99532	2pl	18.8341	1.20153	0.534913	112.811	0	FALSE
chr1:168728995-168729496	-4.15618	-6.35105	2pl	54.2825	-4.01571	-3.25796	58.6424	1+	TRUE
chr1:16889332-16889833	19.124	8.73684	2pl	6.06295	2.41532	0.656675	69.1699	0	FALSE
chr1:16890694-16891195	25.7509	21.6826	2pl	24.945	-2.32459	-1.34806	55.6626	1+	TRUE
chr1:168933034-168933535	11.815	11.951	2pl	25.6544	-1.44357	-1.39682	18.692	0	TRUE
chr1:169010692-169011193	22.4693	18.0229	2pl	28.4474	2.6681	0.946371	27.6127	0	FALSE
chr1:169031478-169031979	17.185	13.6672	2pl	33.4844	-3.39269	-0.736721	97.5315	1+	TRUE
chr1:169115742-169116458	19.5321	18.4091	2pl	34.4947	3.1423	0.395668	242.392	0	FALSE
chr1:169167563-169168064	15.2992	16.1163	2pl	28.3002	-1.28261	-1.41963	13.4451	1+	FALSE
chr1:169187892-169188393	1.06741	-16.3136	2pl	19.4044	2.34719	1.22537	39.9979	0	FALSE
chr1:169231342-169231843	11.9737	13.5168	2pl	42.1752	-1.76888	-1.83689	9.75482	0	FALSE
chr1:16926527-16927028	10.2897	2.89884	2pl	24.9757	2.25263	0.518241	304.857	0	FALSE
chr1:169333518-169334019	-2.04554	-5.81513	2pl	68.9823	-6.06193	-2.20425	18.3759	1+	TRUE
chr1:169334046-169334547	-7.6189	-9.32917	2pl	53.5447	-4.63404	-3.13948	62.5987	1+	TRUE
chr1:169680202-169681633	5.4366	-4.4122	2pl	23.2111	-1.97511	-1.15365	470.093	1+	TRUE
chr1:169681660-169682505	13.3891	9.17592	2pl	27.1241	-2.79116	-1.17402	109.303	1+	TRUE
chr1:16969163-16969664	15.371	15.1009	2pl	26.4121	-1.35174	-0.886441	85.1696	0	TRUE
chr1:16972492-16973353	-1.00495	-1.34028	2pl	29.5906	-1.98421	-1.22489	311.499	0	TRUE
chr1:169741595-169742096	1.95137	3.33237	2pl	42.7137	-2.60333	-1.00128	60.6292	1+	TRUE
chr1:16978604-16979105	21.4586	13.9007	2pl	20.3154	-13.3891	-0.903171	605.475	1+	TRUE
chr1:169942467-169942968	-3.27647	-11.5245	2pl	24.234	2.01622	1.20455	174.704	1+	FALSE
chr1:169964116-169964617	16.7032	7.65175	2pl	16.2565	1.59815	1.13775	51.799	1+	FALSE
chr1:169987194-169987695	17.5763	1.74116	2pl	3.10611	-6.85908	-0.363049	1149.73	1+	TRUE
chr1:170001150-170001651	8.70922	12.6779	2pl	39.0658	-2.39796	-1.35591	60.0472	1+	TRUE
chr1:170003332-170003833	17.8556	16.0139	2pl	44.9942	19.054	0.790103	83.7649	0	FALSE
chr1:170131390-170131891	13.7654	14.9129	2pl	37.5031	-2.57546	-1.58937	42.3264	1+	TRUE
chr1:17015899-17016400	10.2533	5.32944	2pl	38.8638	4.71076	0.868616	83.038	0	FALSE
chr1:170175114-170175919	7.86739	11.2541	2pl	36.5078	-2.45434	-1.38525	74.8541	1+	TRUE
chr1:170178251-170178752	21.8224	17.1924	2pl	23.4138	-10.4702	-2.54522	6.97352	1+	TRUE
chr1:170309521-170310022	-2.54912	-6.22807	3pl	65.3208	-1.95543	-4.29997	539.837	1+	TRUE
chr1:170350391-170350892	7.82871	6.6186	2pl	54.654	-4.23566	-1.31418	14.1169	1+	TRUE
chr1:170483185-170483686	0.587532	-0.770931	2pl	59.7596	-4.51511	-2.07725	14.3746	1+	TRUE
chr1:170493913-170494812	23.1029	23.8858	2pl	33.2067	2.00469	0.785965	69.8831	0	FALSE
chr1:170511030-170511531	-7.52034	-5.04095	2pl	38.2043	-2.51955	-1.43693	332.857	1+	TRUE
chr1:170551447-170551948	5.72356	9.56216	2pl	38.6148	-1.7495	-1.45232	18.0215	1+	TRUE
chr1:170579322-170579823	10.4801	6.29515	2pl	54.6615	-6.76281	-1.71626	20.2903	0	TRUE
chr1:170585681-170586825	-20.5356	-19.9998	3pl	51.8547	-1.50716	-2.0103	239.545	1+	TRUE
chr1:170586895-170587396	4.04359	-0.0803804	2pl	61.6676	-5.60268	-0.993562	49.5842	1+	TRUE
chr1:170590957-170591458	1.03387	-8.46744	2pl	37.9172	-3.25021	-1.78755	111.152	1+	TRUE
chr1:170620142-170620643	7.90692	-1.38438	2pl	50.9096	-10.8947	-1.49648	39.6448	1+	TRUE
chr1:170668243-170668744	4.03349	5.06688	2pl	51.6066	-3.40475	-0.567916	105.663	1+	TRUE
chr1:170672639-170673140	13.1709	4.20718	2pl	18.6781	2.0107	1.19558	70.6694	0	FALSE
chr1:170692808-170693656	4.04943	-4.84017	2pl	28.5068	2.77789	0.929386	121.459	0	FALSE
chr1:170698627-170699128	3.64888	-28.0356	2pl	18.2601	2.12583	2.01641	120.221	0	FALSE
chr1:170727878-170728379	19.5905	19.2031	2pl	62.465	-4.3778	-2.00307	16.455	1+	FALSE
chr1:170755415-170756257	12.3746	13.4665	2pl	38.4633	-2.56461	-1.68263	24.6435	1+	TRUE
chr1:170847009-170847815	9.13872	6.03995	2pl	20.9592	-1.19357	-1.11332	224.966	1+	TRUE
chr1:170853091-170854013	11.6009	12.0225	2pl	50.3307	-3.7953	-1.12767	43.8525	1+	TRUE
chr1:170893541-170894357	18.6814	-15.806	2pl	3.20467	-6.61285	-1.21827	440.05	1+	TRUE
chr1:17098683-17099184	12.885	13.3295	2pl	46.0187	15.707	1.21106	43.4646	0	FALSE
chr1:17109818-17110319	-1.13062	-6.55441	2pl	34.662	2.77575	1.86452	116.112	0	FALSE
chr1:171141264-171142486	6.32619	0.0533802	2pl	15.7793	-1.27492	-1.00838	1978.52	1+	TRUE
chr1:17118565-17119066	19.8835	5.85567	2pl	40.0929	13.5894	1.03804	47.5741	0	FALSE
chr1:171210377-171210878	10.3565	9.67638	2pl	28.4115	2.39295	1.45123	15.7256	0	FALSE
chr1:171220002-171220503	2.82174	-5.92111	2pl	21.1471	2.1879	1.05302	163.451	0	FALSE
chr1:171220513-171221014	3.61396	-1.19403	2pl	36.3142	3.40658	0.469585	885.549	1+	FALSE
chr1:171221620-171222121	-1.05018	-4.35134	2pl	37.4165	2.78897	0.956507	184.454	0	FALSE
chr1:171222907-171223408	5.77095	-7.34179	2pl	19.8341	1.88859	0.771551	141.67	1+	FALSE
chr1:171257043-171257544	-19.0858	-17.4768	3pl	49.27	-1.27986	-2.59173	141.679	1+	TRUE
chr1:171258408-171259671	17.6067	9.78506	2pl	18.5898	8.00188	0.473196	296.647	1+	FALSE
chr1:171261255-171261756	3.63823	0.828906	2pl	47.1083	-3.92635	-1.42447	65.0842	1+	TRUE
chr1:171263774-171264275	13.1699	8.33458	2pl	22.6815	-2.67062	-0.842763	103.607	1+	TRUE
chr1:171280522-171281023	14.8735	13.7956	2pl	34.871	-2.75321	-1.10534	53.787	1+	TRUE
chr1:171286810-171287311	5.12075	5.14454	2pl	52.655	-3.28761	-1.48186	8.90529	1+	TRUE
chr1:171292804-171293305	-15.1284	-23.7279	3pl	41.5607	-2.08912	-3.44796	168.327	1+	TRUE
chr1:171295085-171295918	17.8356	11.7994	2pl	15.6788	-1.25879	-0.910204	203.972	1+	TRUE
chr1:17133995-17134496	8.01365	-0.771493	2pl	79.5742	-14.4812	-1.26222	21.4631	0	FALSE
chr1:171355753-171356254	7.21803	9.41801	2pl	45.8631	-2.47907	-2.18055	22.6773	1+	TRUE
chr1:171403262-171403763	10.1759	-3.301	2pl	20.7628	2.23921	1.21563	99.6996	0	FALSE
chr1:171622067-171622568	5.20965	1.34612	2pl	62.0271	-7.89833	-0.874539	54.5175	1+	TRUE
chr1:171645853-171646354	7.35189	1.7012	2pl	56.7493	-14.0958	-1.59513	31.8436	0	TRUE
chr1:17166991-17167492	7.96503	0.0636948	2pl	22.8634	1.85826	0.755482	195.722	0	FALSE
chr1:171738900-171739401	0.741588	-10.4973	2pl	27.4274	-2.41903	-2.09004	95.5007	1+	TRUE
chr1:171833358-171834169	12.6811	9.33048	2pl	47.0378	-13.8985	-1.23664	33.5014	0	TRUE
chr1:171841967-171842468	14.3996	10.9374	2pl	22.4774	2.45749	0.70336	98.1876	0	FALSE
chr1:171898867-171899368	18.6092	17.6615	2pl	22.9077	-1.70059	-0.51059	452.294	1+	TRUE
chr1:171918193-171918694	19.5187	15.5925	2pl	50.4429	-17.5042	-1.90727	11.0851	1+	FALSE
chr1:171990328-171990829	22.7831	23.1371	2pl	39.7302	2.07187	0.79049	62.4924	0	FALSE
chr1:17208007-17208508	15.1796	15.7778	2pl	26.6229	1.52666	1.14548	29.4816	0	FALSE
chr1:17209288-17209789	14.7006	11.1408	2pl	29.0896	2.13696	1.17227	45.3562	0	FALSE
chr1:172107146-172107647	21.37	23.7807	2pl	51.0574	-2.94861	-1.72583	13.083	0	FALSE
chr1:17212712-17213213	12.8304	3.51772	2pl	21.1803	5.21758	0.839282	73.0229	0	FALSE
chr1:172321452-172321953	-7.01889	-11.8617	2pl	55.6279	-4.91123	-2.24524	36.219	0	TRUE
chr1:172323625-172324126	3.1597	4.58835	2pl	26.896	-1.71709	-1.91385	25.382	1+	TRUE
chr1:172335463-172336450	18.2808	17.1877	2pl	28.6113	-2.50011	-0.754412	299.592	1+	TRUE
chr1:17236719-17237484	9.18462	5.06843	2pl	29.0462	2.75962	0.529056	276.796	0	FALSE
chr1:172377993-172378801	-4.32381	-7.86559	2pl	51.6029	-4.45163	-3.95457	51.5464	1+	TRUE
chr1:172390723-172391640	-3.3769	-5.33015	2pl	62.5625	-4.57715	-1.67395	91.8503	1+	TRUE
chr1:17239332-17239833	16.9352	15.3115	2pl	35.4109	2.60834	0.490428	371.112	0	FALSE
chr1:172403458-172403959	23.2122	22.6045	2pl	20.4634	-1.63448	-2.15862	7.88133	0	FALSE
chr1:17244792-17245651	3.12991	-0.466921	2pl	39.9016	3.73558	0.828879	924.456	1+	FALSE
chr1:172448501-172449002	17.6047	16.6144	2pl	46.5835	-15.6145	-0.954379	52.3948	0	TRUE
chr1:172460911-172461412	11.5939	11.8616	2pl	29.8349	1.78467	0.727379	92.3171	0	FALSE
chr1:172487467-172488264	11.551	0.967306	2pl	11.0564	1.4965	1.49605	41.9187	0	FALSE
chr1:172497227-172497728	-0.0198289	-5.00842	2pl	30.9092	2.80735	0.831748	542.528	0	FALSE
chr1:172537858-172538359	7.89182	7.3442	2pl	59.0737	-4.41915	-1.62069	28.1712	0	FALSE
chr1:172545288-172545789	1.95931	-1.07448	2pl	59.7824	-4.98864	-2.31551	35.8486	1+	TRUE
chr1:172616539-172617395	5.45488	7.37851	2pl	39.7365	-2.56196	-1.20195	124.042	1+	TRUE
chr1:17265166-17265667	15.9346	15.9584	2pl	33.7527	2.06725	0.991855	35.5977	0	FALSE
chr1:172671532-172672033	9.25233	5.11751	2pl	23.2719	2.08929	1.2124	36.0723	0	FALSE
chr1:172679304-172679805	-2.19231	0.941224	2pl	37.9436	-2.13325	-2.08312	27.6216	1+	TRUE
chr1:172716068-172716896	2.36004	1.25424	2pl	51.5533	-3.87068	-1.17943	155.832	0	TRUE
chr1:17274093-17274594	-5.24292	-12.7436	2pl	24.4892	2.29213	1.28843	177.325	0	FALSE
chr1:172845256-172845757	18.4745	11.8949	2pl	14.3772	1.44236	1.43422	29.0188	0	FALSE
chr1:172851059-172851560	-13.5051	-14.2407	2pl	66.6623	-4.27067	-1.40643	28.1874	0	TRUE
chr1:172978388-172978889	26.6987	25.7264	2pl	31.3002	2.05247	1.21175	31.512	0	FALSE
chr1:17304124-17304625	6.86876	0.631027	2pl	18.7441	2.64085	1.21807	39.4183	0	FALSE
chr1:173077971-173078472	14.6987	16.0913	2pl	49.7583	-3.24534	-2.55312	5.25106	0	TRUE
chr1:173092252-173092753	19.2395	18.0043	2pl	28.2797	-2.07822	-2.13093	27.7	1+	TRUE
chr1:173123146-173123647	16.229	0.899801	2pl	18.9	2.6301	0.733927	174.565	0	FALSE
chr1:173164114-173164615	19.5645	18.3995	2pl	28.1081	-1.7194	-0.829544	93.8204	1+	TRUE
chr1:173164785-173165532	-2.50424	-0.078102	2pl	37.3508	-2.55825	-2.42365	48.995	1+	TRUE
chr1:173176661-173177162	16.9115	14.5933	2pl	46.1065	-15.0584	-1.97522	7.95069	0	TRUE
chr1:173187253-173187754	9.5911	6.97516	2pl	26.6775	1.6901	1.50287	18.1397	0	FALSE
chr1:173330308-173330809	13.5949	12.8613	2pl	52.2665	-4.54081	-1.34768	13.3236	1+	TRUE
chr1:173449367-173449868	15.2695	10.7586	2pl	9.99866	1.28235	1.23836	21.5107	0	FALSE
chr1:173507321-173507822	11.1126	5.60741	2pl	10.8061	0.940192	1.19149	31.6032	0	FALSE
chr1:173562814-173563315	12.1369	15.2667	2pl	33.1308	1.71774	1.21403	52.861	0	FALSE
chr1:173685102-173685603	-0.25201	-3.26711	2pl	24.1782	1.9854	2.11243	130.291	0	FALSE
chr1:17369449-17369950	13.3699	7.14286	2pl	26.6307	3.5887	1.2468	36.774	0	FALSE
chr1:173769004-173769505	11.9425	8.89809	2pl	22.5093	-1.65084	-1.4063	17.8572	1+	TRUE
chr1:173960564-173961065	-9.24157	-9.85162	3pl	60.8987	-1.48341	-2.63677	15.1651	1+	TRUE
chr1:174004975-174005476	8.97478	5.60027	2pl	20.1061	1.84249	3.00025	76.0816	0	FALSE
chr1:174131163-174131664	4.36051	-11.2197	2pl	18.4411	1.98042	1.27106	54.4431	0	FALSE
chr1:174191511-174192012	12.4977	13.3154	2pl	31.9304	-2.50888	-1.29338	99.6872	0	TRUE
chr1:17423631-17424132	-0.0774304	-0.389625	2pl	56.2862	-4.22999	-2.287	43.9178	0	TRUE
chr1:174266317-174266818	30.3344	29.6841	2pl	81.2821	-17.3698	-1.35942	16.4821	0	TRUE
chr1:174408060-174408561	1.94573	-4.12166	2pl	28.5935	-2.45858	-2.50002	128.605	1+	TRUE
chr1:174409848-174410674	7.50136	4.65246	2pl	21.4705	-2.46821	-1.24934	160.772	1+	TRUE
chr1:174652878-174653379	5.78394	5.25167	2pl	26.3089	1.74283	1.34551	70.5364	0	FALSE
chr1:174799448-174799949	12.341	10.1822	2pl	30.3128	2.50364	0.328799	764.573	1+	FALSE
chr1:174828406-174828907	1.77596	1.26847	3pl	65.8476	-1.73558	-3.19225	13.7037	0	TRUE
chr1:17488893-17489803	2.30901	-0.13718	2pl	58.8547	-4.47751	-3.86322	248.99	1+	TRUE
chr1:174902629-174903130	10.5589	11.8814	2pl	35.8266	-2.08536	-1.91866	15.4622	1+	TRUE
chr1:174953596-174954939	16.8567	6.09708	2pl	20.6017	9.07481	0.56406	102.055	0	TRUE
chr1:17498098-17498599	4.84051	3.28598	2pl	47.2791	-11.7698	-2.12354	131.08	1+	TRUE
chr1:175033908-175034409	14.0489	12.1071	2pl	37.9825	3.92037	0.862341	73.9701	0	FALSE
chr1:175066010-175066511	20.9823	22.7458	2pl	46.4489	-2.39002	-1.89803	13.5532	1+	TRUE
chr1:175071997-175073163	10.8474	12.4102	2pl	49.1175	-2.54423	-0.578888	94.61	1+	TRUE
chr1:175077808-175078309	1.59937	4.12848	2pl	43.2393	-2.89912	-1.86951	31.3111	1+	TRUE
chr1:175128811-175130352	-3.17462	-3.72829	2pl	45.432	-3.9529	-2.05842	234.385	1+	TRUE
chr1:175130954-175131455	3.06671	4.28774	2pl	48.1794	-2.62309	-1.69778	36.6714	1+	TRUE
chr1:17516737-17517238	5.34024	0.158324	2pl	52.3378	-7.64379	-2.65273	32.5512	0	TRUE
chr1:17532035-17532536	10.8807	0.745581	2pl	13.363	1.44346	0.947785	59.7508	0	FALSE
chr1:175322929-175323430	-10.0105	-9.06817	3pl	43.4592	-1.03833	-2.92535	24.3546	1+	TRUE
chr1:175388258-175388759	11.1911	7.16403	2pl	25.6011	-3.18926	-1.29602	129.463	1+	TRUE
chr1:17539807-17541166	4.68628	-7.6073	2pl	22.8528	2.3754	1.20454	564.348	0	FALSE
chr1:175433809-175434310	24.4503	17.3759	2pl	24.3154	-13.7291	-1.56579	30.8205	1+	TRUE
chr1:175492122-175492623	-2.30712	-8.48511	3pl	66.5279	-1.88828	-3.3659	23.5418	1+	TRUE
chr1:17549350-17549851	12.2224	5.99609	2pl	21.9689	2.78312	0.748783	143.661	0	FALSE
chr1:175500357-175500858	-7.25192	-9.14484	2pl	34.5468	-2.44217	-3.06853	108.13	1+	TRUE
chr1:175514237-175515107	0.748627	-3.48111	2pl	53.3201	-5.08033	-1.90985	47.9756	1+	TRUE
chr1:17551853-17552354	2.37964	2.92148	2pl	49.0291	-3.73627	-1.1328	221.247	1+	TRUE
chr1:175530048-175530549	8.65285	3.4456	2pl	28.2017	2.52159	1.70815	63.1929	0	FALSE
chr1:175564532-175565033	17.0012	17.6996	2pl	37.8052	-2.03586	-1.34263	15.6343	1+	FALSE
chr1:175612160-175612661	4.36386	-22.7912	2pl	16.415	1.45365	2.11489	39.6665	0	FALSE
chr1:175673390-175673891	2.38917	-4.59235	2pl	21.028	1.89258	1.90581	69.9715	0	FALSE
chr1:175719131-175719632	12.2619	11.8461	2pl	40.7476	2.86769	1.16052	28.423	0	FALSE
chr1:17573611-17574112	19.2363	16.7895	2pl	59.639	5.55384	0.898625	190.405	0	FALSE
chr1:175781968-175782469	27.1758	24.6545	2pl	27.199	3.45698	1.15402	20.1412	1+	FALSE
chr1:175827097-175827974	8.37909	8.60636	2pl	36.1765	2.50116	0.495117	500	1+	FALSE
chr1:175866746-175867247	24.1336	14.5599	2pl	10.514	1.91047	0.985305	36.1836	0	FALSE
chr1:17587581-17588082	10.4489	10.4622	2pl	22.597	-2.08494	-0.562339	334.175	0	FALSE
chr1:175876371-175876872	19.4295	16.8223	2pl	33.4771	2.59562	0.839913	41.5241	0	FALSE
chr1:176058666-176059167	14.0426	6.60842	2pl	17.9166	1.73693	0.896732	83.9672	0	FALSE
chr1:176090004-176090505	7.8407	9.43092	2pl	52.1461	-3.14716	-2.12831	28.1585	1+	TRUE
chr1:176195256-176196060	11.9727	13.6249	2pl	28.7549	-1.5633	-1.41161	24.3653	1+	TRUE
chr1:176443697-176444198	0.366098	2.95818	2pl	39.3955	-1.87681	-2.05969	14.9641	1+	FALSE
chr1:176450456-176450957	11.8751	7.60802	2pl	18.8457	1.77618	1.19356	28.2457	0	FALSE
chr1:176469560-176470061	11.7455	10.1799	2pl	59.3721	-5.43061	-1.2548	23.3236	0	TRUE
chr1:176479835-176480336	-0.0712399	1.83527	3pl	46.5633	-0.940425	-1.34183	81.441	0	FALSE
chr1:176517402-176517903	0.156466	-22.2795	2pl	24.9937	-2.53339	-1.94926	403.589	1+	TRUE
chr1:176552530-176553467	2.54837	-4.4313	2pl	76.3643	-15.0884	-1.23815	67.9131	0	TRUE
chr1:176569425-176569926	5.71374	2.38287	2pl	51.7998	-5.04205	-3.39236	64.6584	1+	TRUE
chr1:17656981-17657482	9.06194	4.36342	2pl	39.2931	-3.70961	-1.45505	27.2158	0	TRUE
chr1:176572149-176572650	-4.83147	-9.5292	2pl	30.4354	-2.23344	-1.7115	398.461	1+	TRUE
chr1:176601257-176601758	-3.80816	-11.9812	3pl	72.7846	-2.49212	-2.48982	110.547	1+	TRUE
chr1:176602290-176602791	-2.61168	-10.2765	3pl	70.5288	-2.12932	-1.67874	46.906	0	FALSE
chr1:176695963-176696464	17.4951	16.5546	2pl	24.6868	1.66094	0.549828	134.244	0	FALSE
chr1:176709927-176710428	11.1705	12.1295	2pl	43.6168	-2.45756	-1.9422	14.9695	0	TRUE
chr1:176724335-176724836	0.190513	-3.94929	3pl	73.0194	-2.31492	-3.28208	14.0771	1+	TRUE
chr1:176785812-176786952	3.52138	1.65117	2pl	30.3438	-2.14806	-0.83385	219.404	1+	TRUE
chr1:176795892-176796393	9.18648	2.39196	2pl	10.4709	0.961374	2.0934	14.7379	0	FALSE
chr1:17682359-17682860	13.5567	6.22383	2pl	20.7518	7.8952	0.824148	75.5875	0	FALSE
chr1:176826208-176826709	-4.69616	-4.29093	2pl	49.8883	-3.38682	-3.16782	56.1019	1+	TRUE
chr1:17684769-17685270	2.84708	-6.27125	2pl	21.614	1.71574	1.7971	103.29	0	FALSE
chr1:176857849-176858704	16.8992	16.8308	2pl	30.0245	2.87138	0.75806	38.8402	0	FALSE
chr1:176904183-176904684	19.2493	19.0613	2pl	29.4955	-1.90114	-1.13013	85.6526	1+	TRUE
chr1:17691188-17691689	-0.881019	-6.76893	2pl	25.7228	2.19856	1.1756	148.264	0	FALSE
chr1:176948941-176949442	6.31812	1.57434	2pl	62.5138	-5.47705	-0.715952	150.394	1+	FALSE
chr1:176996455-176996956	6.51601	-12.7127	2pl	16.7935	1.9884	2.06333	606.429	1+	FALSE
chr1:177072169-177073020	0.908718	1.46909	2pl	39.1721	-2.542	-1.12416	476.873	1+	TRUE
chr1:177145086-177145838	-2.29169	-15.7693	2pl	22.9	2.37354	1.70497	243.493	1+	FALSE
chr1:177207362-177207863	13.3751	9.79122	2pl	29.5033	-2.12075	-1.52646	53.9494	0	TRUE
chr1:177208268-177208769	15.5388	13.6727	2pl	22.2545	-1.33896	-1.17512	18.8031	0	FALSE
chr1:177256228-177256729	19.462	17.601	2pl	34.3344	3.2771	1.18281	44.2685	0	FALSE
chr1:177258589-177259534	7.47695	6.83556	2pl	57.2842	-4.18679	-1.80357	26.3691	0	TRUE
chr1:177273053-177273554	12.4173	7.75019	2pl	28.8966	3.61617	0.725406	114.199	1+	FALSE
chr1:17730483-17730984	6.30465	7.76855	2pl	31.4657	-2.29731	-2.01332	18.8206	0	TRUE
chr1:177351285-177351786	4.56124	4.66728	2pl	58.5788	3.47264	0.434081	597.033	1+	FALSE
chr1:177448595-177449096	2.20727	-5.26964	2pl	26.2205	2.80098	1.82734	19.9696	0	FALSE
chr1:177574130-177574631	11.537	9.16093	2pl	29.2161	-3.52595	-2.09297	12.9744	0	TRUE
chr1:17768527-17769028	8.22143	4.78436	2pl	28.1747	3.61969	1.36559	42.2539	0	FALSE
chr1:17772604-17773517	18.6969	17.6228	2pl	26.8734	2.54322	1.00742	75.1887	0	FALSE
chr1:177793806-177794307	26.9494	21.4585	2pl	14.4784	-114.018	-1.40663	19.0051	1+	TRUE
chr1:177800367-177801139	0.1155	2.55385	2pl	39.5759	-2.25041	-1.31581	116.555	1+	TRUE
chr1:177820145-177820646	-8.12747	-10.511	3pl	65.0539	-1.73954	-2.37452	23.684	1+	TRUE
chr1:177897541-177898042	21.1464	14.8582	2pl	8.79638	1.20081	0.825409	51.5218	0	FALSE
chr1:177945923-177946820	-13.4117	-11.2161	3pl	48.0949	-1.13986	-1.34671	753.829	1+	TRUE
chr1:178104647-178105148	20.0933	16.0335	2pl	59.1753	-6.64079	-1.05323	31.1915	1+	TRUE
chr1:178223134-178223635	11.6326	9.073	2pl	15.2614	1.24274	1.57884	15.7111	0	FALSE
chr1:178232902-178233403	20.3418	15.1801	2pl	40.646	-12.0002	-1.03875	32.1258	1+	TRUE
chr1:178262048-178262549	11.8544	5.8879	2pl	18.1162	2.86106	0.795584	119.249	0	FALSE
chr1:178294655-178295156	9.80124	6.96378	2pl	62.0611	-5.45883	-0.986088	34.65	0	FALSE
chr1:178641455-178641956	10.1912	9.80905	2pl	41.1482	-3.58934	-1.87438	16.3563	0	TRUE
chr1:178645135-178645924	14.0252	16.1582	2pl	39.9196	-2.15744	-0.628139	103.211	1+	TRUE
chr1:17874533-17875034	17.5545	4.76766	2pl	8.98218	1.00868	1.74927	25.245	0	FALSE
chr1:17875096-17876305	10.0056	8.35505	2pl	61.0877	-5.4423	-0.943529	55.1713	0	TRUE
chr1:178782339-178782840	-1.65351	-1.4503	2pl	36.4764	2.66311	1.42033	239.799	0	FALSE
chr1:178870906-178871407	25.8551	23.6768	2pl	22.2273	-2.34235	-0.453681	420.912	1+	TRUE
chr1:178926719-178927220	4.72065	5.83014	2pl	40.604	-2.55018	-1.86853	23.7182	1+	TRUE
chr1:178933949-178934450	8.26196	7.79936	2pl	50.3719	-4.17231	-1.24003	18.0741	0	TRUE
chr1:178938770-178939271	17.5594	17.7372	2pl	23.7817	1.03838	0.977167	35.3398	0	FALSE
chr1:178951492-178951993	8.97421	7.92474	2pl	58.2328	-4.75127	-2.81227	36.573	0	TRUE
chr1:178957601-178958102	10.57	8.78915	2pl	81.4205	-19.6178	-1.47387	46.9851	0	TRUE
chr1:178960753-178961254	15.1911	15.5379	2pl	51.1351	-3.5747	-1.06758	32.3468	0	TRUE
chr1:178973146-178974134	-9.84224	-19.9857	3pl	32.6461	-1.00192	-2.13129	2068.33	1+	TRUE
chr1:178986103-178986604	5.21619	2.5866	2pl	59.2205	-5.97457	-1.62273	16.9558	0	TRUE
chr1:179175556-179176057	8.7865	1.20463	2pl	15.4316	1.44187	1.78486	46.3629	0	FALSE
chr1:17924551-17925052	20.9457	16.7832	2pl	52.2307	-14.5983	-1.05119	25.8606	0	FALSE
chr1:179690594-179691095	-7.55818	-6.0865	2pl	42.5434	-3.28214	-2.87759	158.039	1+	TRUE
chr1:179701798-179702299	16.836	11.0729	2pl	47.9431	-18.0251	-1.61035	14.9937	1+	TRUE
chr1:179709744-179710245	13.6085	10.8565	2pl	53.7565	-6.15705	-0.762886	74.6832	1+	FALSE
chr1:179781915-179782416	11.7682	5.0992	2pl	84.2317	-22.1158	-1.78896	14.1672	0	TRUE
chr1:179788165-179788666	-3.62103	-2.47984	2pl	53.2418	-3.2543	-2.12951	35.5689	1+	TRUE
chr1:179803845-179804346	6.25553	6.17721	2pl	55.5878	-4.2826	-2.52473	24.1199	0	TRUE
chr1:180062417-180062918	16.1547	11.6117	2pl	32.7936	-4.98027	-1.03307	26.159	0	FALSE
chr1:180186806-180187307	8.57025	-21.8435	2pl	17.5871	2.44039	2.15155	37.0039	0	FALSE
chr1:180211774-180212275	29.2206	25.4315	2pl	30.9814	-3.40481	-0.820237	123.102	1+	TRUE
chr1:180221415-180221916	-13.2754	-18.4724	3pl	59.6594	-2.25325	-2.58205	64.2561	1+	TRUE
chr1:180253553-180254054	8.82656	6.95371	2pl	58.0388	4.53291	0.793987	37.3159	0	FALSE
chr1:180353937-180354438	12.4808	11.4453	2pl	29.7964	-2.84214	-1.25291	69.7365	1+	TRUE
chr1:180364956-180365457	13.3814	4.27375	2pl	11.1262	1.66974	0.891229	30.6046	0	FALSE
chr1:18041887-18042388	-14.5362	-14.2618	2pl	39.7958	-2.50757	-1.54398	25.745	0	FALSE
chr1:180425896-180426397	14.2997	7.59408	2pl	67.1422	-12.2531	-2.11724	8.49658	1+	TRUE
chr1:180522077-180522578	10.8384	9.09236	2pl	20.1555	1.14811	1.48928	28.3755	0	FALSE
chr1:180579922-180580696	14.4981	8.06157	2pl	33.8894	4.08291	0.707892	85.4026	0	FALSE
chr1:180800877-180801378	11.4099	11.879	2pl	56.8177	-3.14447	-1.81484	13.065	1+	TRUE
chr1:180899174-180899675	12.4886	10.6048	2pl	58.1223	-4.81404	-1.11629	153.424	1+	TRUE
chr1:180917229-180917730	6.88953	5.63554	2pl	39.6444	3.02544	1.0637	69.4729	0	FALSE
chr1:180923048-180923549	15.924	15.3392	2pl	44.6211	2.9529	0.73506	248.564	0	FALSE
chr1:180930654-180931155	20.129	18.7609	2pl	16.6063	-1.23377	-0.955704	715.797	1+	TRUE
chr1:180945415-180945916	16.9579	17.1973	2pl	58.0686	3.69881	1.30533	67.8743	0	FALSE
chr1:181062781-181063282	11.7956	6.17261	2pl	16.4371	1.29594	1.66068	25.0703	0	FALSE
chr1:181094808-181095309	16.7346	8.29213	2pl	16.7987	1.36358	1.06114	96.3757	0	FALSE
chr1:181097166-181097667	6.90975	3.94201	2pl	61.5685	-5.17152	-1.04797	339.611	1+	TRUE
chr1:181101419-181101920	6.12373	-14.1778	2pl	21.0273	3.86284	1.29097	167.562	0	FALSE
chr1:181112996-181113765	-5.23786	-7.35431	3pl	41.8044	-1.80999	-2.3389	371.49	1+	TRUE
chr1:181117580-181118081	15.9536	13.5551	2pl	18.0088	1.40275	0.614525	116.638	0	FALSE
chr1:181126873-181127374	13.9691	8.1315	2pl	21.201	-1.81355	-0.660723	290.093	0	FALSE
chr1:181128625-181129126	-7.19683	-6.72684	2pl	26.7101	1.68785	0.580038	183.009	0	FALSE
chr1:181184418-181184919	1.89433	3.12365	2pl	51.1465	-3.06064	-2.43522	50.8305	1+	TRUE
chr1:181351051-181351861	6.87644	7.06533	2pl	39.9308	-2.46237	-1.24133	51.9542	0	TRUE
chr1:181545323-181545824	18.4819	6.26464	2pl	12.3058	4.4656	1.00974	20.9295	0	FALSE
chr1:18161404-18161905	-7.98352	-10.2832	3pl	66.2579	-1.88729	-2.91973	103.876	1+	TRUE
chr1:18171102-18171603	14.7722	9.38175	2pl	17.4328	4.99555	0.918255	45.1841	0	FALSE
chr1:181806331-181807621	-2.81709	-6.8687	2pl	38.669	3.07472	1.63649	162.292	0	FALSE
chr1:18183280-18183781	6.68124	6.5624	2pl	49.7583	-3.92834	-1.1686	32.2391	1+	TRUE
chr1:18191318-18191819	-8.20972	-7.02758	3pl	55.093	-1.39864	-2.12829	61.4785	0	TRUE
chr1:18192931-18193432	5.13282	1.52415	2pl	23.0945	2.86714	1.16851	45.3568	0	FALSE
chr1:181989579-181990080	11.5275	11.4189	2pl	53.1162	-4.93792	-1.88279	10.2879	1+	TRUE
chr1:182061186-182061975	7.1014	8.94351	2pl	52.2759	-2.93017	-0.802863	204.13	0	TRUE
chr1:182143951-182144452	-5.17954	-5.72382	2pl	28.5211	-1.92293	-0.980704	534.843	1+	TRUE
chr1:182186259-182186760	12.5651	-2.30387	2pl	19.7717	8.24891	1.36351	31.6359	0	FALSE
chr1:182289877-182290702	8.70951	2.89168	2pl	21.4811	2.34816	1.21727	49.2627	0	FALSE
chr1:182301707-182302208	11.6147	10.4063	2pl	25.3016	1.86899	0.8888	315.851	1+	FALSE
chr1:182302279-182302780	10.3611	8.11903	2pl	28.5702	2.88522	1.30283	92.5865	0	FALSE
chr1:182309547-182310048	13.2901	1.99465	2pl	16.8061	2.54924	1.51133	21.4966	0	FALSE
chr1:182333825-182334326	13.3473	9.88025	2pl	16.9866	2.18726	0.917592	44.5648	0	FALSE
chr1:182336073-182336962	10.8522	11.9332	2pl	32.1504	-1.97656	-1.49147	87.0464	1+	TRUE
chr1:182340101-182340602	15.6832	14.0276	2pl	27.5338	-2.23025	-1.27155	24.9485	0	TRUE
chr1:182353390-182353891	8.03116	10.5548	2pl	40.1778	-2.08499	-2.04694	28.1865	1+	TRUE
chr1:182434277-182434778	11.7018	13.4742	2pl	54.2247	-2.68497	-2.06975	10.5418	0	FALSE
chr1:182448600-182449101	15.9375	14.3562	2pl	63.9663	-5.5403	-1.21013	17.9056	1+	FALSE
chr1:182484439-182484940	14.3846	13.7534	2pl	50.39	3.66783	1.06212	58.847	0	FALSE
chr1:182594587-182595088	4.80126	7.4701	2pl	33.1403	-2.21765	-1.00971	53.5281	1+	TRUE
chr1:182606647-182607148	3.03643	1.54223	2pl	59.8559	-4.16631	-1.05131	97.1673	1+	TRUE
chr1:182616142-182616643	6.09069	-3.05622	2pl	21.2845	2.68843	0.910182	130.158	0	FALSE
chr1:182633521-182634022	0.595183	-10.1026	2pl	22.3559	2.35942	1.03372	469.254	0	FALSE
chr1:182634275-182635113	-6.04655	-17.0746	2pl	75.3159	-14.7912	-1.752	163.88	1+	TRUE
chr1:182656319-182656820	13.7937	11.4106	2pl	76.4285	-12.7099	-1.37843	16.4336	0	TRUE
chr1:182665814-182666315	1.19082	-2.16335	2pl	44.759	-4.85538	-2.37928	66.5646	1+	TRUE
chr1:182670726-182671227	16.855	14.9592	2pl	13.2708	1.05112	0.844438	78.1891	0	FALSE
chr1:182687306-182687807	19.5587	18.4696	2pl	11.0638	0.651934	1.01024	25.6188	0	FALSE
chr1:182699636-182700137	-6.02993	-7.8212	2pl	30.2113	-1.99738	-1.53145	516.595	1+	TRUE
chr1:1827036-1827537	31.4721	21.5481	2pl	19.4356	15.2962	0.642933	62.3299	0	FALSE
chr1:182739500-182740001	13.5918	13.7457	2pl	35.59	2.06391	0.464738	342.364	0	FALSE
chr1:182765397-182765898	8.05155	8.45909	2pl	56.8208	-3.66148	-1.76114	22.3272	1+	TRUE
chr1:182829471-182829972	11.9341	-17.14	2pl	20.9234	7.19586	2.18248	16.64	0	FALSE
chr1:182995870-182996371	5.97911	-7.9709	2pl	16.8509	2.67711	0.871243	48.6745	0	FALSE
chr1:183051523-183052024	19.1981	18.0404	2pl	35.0015	3.19386	1.10912	36.7927	0	FALSE
chr1:183054210-183055073	13.1796	10.3077	2pl	23.7171	-2.30581	-0.771879	181.681	1+	TRUE
chr1:183096802-183097303	12.917	8.56556	2pl	79.07	-17.3063	-1.51983	16.0462	1+	TRUE
chr1:183218795-183219296	18.0759	13.9407	2pl	27.948	2.26713	0.949774	38.7093	0	FALSE
chr1:183226891-183227392	15.1207	5.52692	2pl	26.6933	2.68997	1.4852	35.2664	0	FALSE
chr1:183242477-183243403	3.58891	3.38445	2pl	54.3841	-3.64844	-2.96281	162.206	1+	TRUE
chr1:183270636-183271137	6.76201	2.00523	2pl	27.0384	3.66855	0.582554	182.275	1+	TRUE
chr1:183276377-183276878	-9.40459	-13.4935	2pl	24.36	6.449	1.11665	73.089	0	FALSE
chr1:18328789-18329290	27.3947	21.0766	2pl	19.2264	-10.8611	-0.740465	55.8325	1+	TRUE
chr1:183302643-183303468	11.3001	10.0242	2pl	27.2232	1.94011	1.18492	46.1422	0	FALSE
chr1:183315959-183316460	13.5516	0.414292	2pl	21.135	-14.6744	-0.801909	142.292	1+	TRUE
chr1:183331099-183331880	12.7248	8.1859	2pl	38.7513	4.42527	0.439423	536.409	1+	FALSE
chr1:183349221-183349722	5.9732	-6.8862	2pl	21.6446	2.48296	2.61081	242.715	0	FALSE
chr1:183359331-183359832	-2.85628	-0.687297	2pl	39.0491	-2.63807	-1.82936	47.6038	1+	TRUE
chr1:183360364-183360865	1.1511	3.1474	2pl	37.7214	-2.33895	-1.20963	31.1454	1+	TRUE
chr1:183370355-183371177	0.676744	2.38995	3pl	45.446	-1.093	-1.15134	64.3655	0	TRUE
chr1:183383035-183383927	2.24691	-1.44053	2pl	48.4236	-6.97775	-1.02721	58.7254	1+	TRUE
chr1:183442977-183443478	3.46333	5.4358	2pl	26.9902	-1.41495	-1.33763	49.2142	1+	TRUE
chr1:183444172-183444673	12.3106	11.9862	2pl	50.5694	-3.84323	-1.35132	33.6709	1+	TRUE
chr1:18344643-18345144	7.98662	4.84648	2pl	29.943	2.74669	1.26563	86.5387	0	FALSE
chr1:183454363-183454864	3.23516	-1.76388	2pl	35.3611	3.1777	1.14426	145.019	1+	FALSE
chr1:183693569-183694070	15.7114	16.5488	2pl	29.8769	-1.64594	-1.82779	19.9139	1+	TRUE
chr1:183710723-183711224	0.976526	-0.209323	3pl	66.7917	-1.81122	-2.57064	25.4557	1+	FALSE
chr1:183711984-183712485	-10.702	-22.9863	3pl	32.1479	-1.28247	-2.03148	281.135	1+	TRUE
chr1:183777998-183778499	7.90611	10.0347	2pl	40.3952	-2.23361	-1.01896	166.918	1+	TRUE
chr1:183831165-183831666	12.8882	11.1468	2pl	55.0525	-5.63133	-1.10941	22.8747	0	FALSE
chr1:183859688-183860189	-6.49198	-29.6032	3pl	30.8464	-1.71606	-2.82784	222.765	1+	TRUE
chr1:183875841-183876342	5.17426	-4.81756	2pl	18.3824	1.50882	2.30235	29.3633	0	FALSE
chr1:18388318-18388819	17.0312	16.6644	2pl	27.4071	-2.08741	-0.499154	188.306	0	FALSE
chr1:183934151-183934652	16.0822	12.2717	2pl	52.0063	-10.1727	-1.53136	25.5316	0	TRUE
chr1:183942869-183943370	18.0806	10.335	2pl	24.2467	3.22931	0.694496	104.523	1+	FALSE
chr1:183945383-183945884	20.5998	22.0045	2pl	27.6148	1.70892	0.736567	43.9888	0	FALSE
chr1:183946114-183946615	2.81598	-4.16923	2pl	17.9971	1.44801	1.12676	70.9786	1+	FALSE
chr1:183955751-183956252	7.71777	8.12294	2pl	52.386	-3.3827	-2.25827	18.9655	0	TRUE
chr1:183989028-183989529	25.9141	23.3994	2pl	13.816	1.04617	0.758271	49.7315	0	FALSE
chr1:184002093-184002594	11.3691	10.0956	2pl	32.3002	2.79298	1.06038	96.2785	0	FALSE
chr1:184010709-184011210	25.0365	23.7824	2pl	13.165	-1.0342	-0.744419	131.645	1+	TRUE
chr1:18401747-18402248	-25.7946	-25.6319	3pl	53.271	-1.47271	-2.95561	99.8673	1+	TRUE
chr1:184022670-184023547	-1.40214	-8.00972	2pl	57.7638	-4.40797	-1.03335	180.944	1+	TRUE
chr1:184028814-184029643	17.5111	16.1837	2pl	34.8651	2.65794	1.14409	59.6403	0	FALSE
chr1:184056834-184057335	31.9185	32.317	2pl	62.4018	3.56408	1.01158	34.2167	0	FALSE
chr1:184079590-184080091	12.8029	13.1356	2pl	36.3473	-2.84796	-1.51408	11.5526	0	FALSE
chr1:18408636-18409137	-19.2415	-22.7801	3pl	57.6414	-1.83625	-3.07781	83.8933	1+	TRUE
chr1:184116284-184116785	21.0882	21.3733	2pl	40.571	1.82714	1.39225	19.6723	0	FALSE
chr1:184156415-184156916	21.1261	22.0693	2pl	52.4996	2.55994	0.534018	200.604	0	FALSE
chr1:184255484-184255985	14.8526	15.0835	2pl	50.3733	-3.80385	-1.80907	8.20844	0	FALSE
chr1:184298562-184299063	1.74173	4.23325	2pl	44.5845	-2.65311	-2.02513	45.2584	0	TRUE
chr1:184311509-184312010	-15.591	-13.872	3pl	47.0357	-1.19193	-2.80745	188.323	1+	TRUE
chr1:184359625-184360126	15.6605	12.5874	2pl	44.2372	6.55658	1.31881	46.4055	0	FALSE
chr1:184408526-184409027	7.20195	-17.7615	2pl	12.6155	2.50179	1.31092	88.1989	0	FALSE
chr1:184454475-184455247	26.0948	17.3874	2pl	3.14554	-6.24848	-1.18897	48.8919	1+	TRUE
chr1:184489840-184490341	26.6279	23.6789	2pl	10.2562	1.09635	0.923379	27.7698	0	FALSE
chr1:184491464-184491965	10.1623	6.73716	2pl	23.8637	1.93227	1.30704	22.4961	0	FALSE
chr1:18458739-18459240	15.3072	-17.6807	2pl	13.9483	2.0596	1.57336	129.993	1+	FALSE
chr1:1847493-1847994	12.7433	7.18104	2pl	74.895	-13.8686	-3.73801	36.1682	1+	TRUE
chr1:184802204-184802705	10.0243	11.4336	2pl	40.5107	-2.26925	-1.98856	18.8626	1+	TRUE
chr1:184802986-184803487	17.0497	17.4917	2pl	26.7249	-1.42254	-1.30879	33.819	1+	TRUE
chr1:184823015-184823516	15.52	14.3596	2pl	31.6355	2.25497	2.06542	18.1121	0	FALSE
chr1:18486327-18486828	6.39469	4.36057	2pl	22.1922	1.75282	1.37696	60.6564	0	FALSE
chr1:184954264-184954765	8.52221	-0.826943	2pl	10.906	2.24312	1.27148	21.9455	0	FALSE
chr1:185033551-185034052	5.45511	7.0015	2pl	42.8184	-2.90315	-2.23121	25.7311	1+	TRUE
chr1:185400969-185401470	-1.79711	-13.7737	2pl	22.0865	1.58584	1.63091	123.55	0	FALSE
chr1:18544780-18545281	-8.56069	-8.42447	2pl	46.6116	2.66293	1.22646	35.034	0	FALSE
chr1:18547380-18547881	14.8994	12.6654	2pl	40.6841	4.36103	1.10519	72.3973	0	FALSE
chr1:185479827-185480328	10.3787	8.58342	2pl	27.1191	2.62157	1.43214	138.861	1+	FALSE
chr1:185550934-185551435	30.7958	29.7315	2pl	16.7637	-0.9561	-1.16618	22.3249	0	TRUE
chr1:18557546-18558047	7.34688	0.371358	2pl	18.4017	1.73305	1.09252	140.962	0	FALSE
chr1:185646200-185646701	3.06142	1.38299	2pl	28.8939	2.1422	1.11586	179.378	0	FALSE
chr1:18564654-18565155	7.66582	9.0143	2pl	45.9737	-2.78989	-2.09096	75.6997	0	TRUE
chr1:185734999-185736108	1.39974	-12.0991	2pl	19.0098	-1.39211	-0.982423	544.3	1+	TRUE
chr1:185759024-185759525	0.268305	-1.98145	2pl	48.2146	-4.32358	-2.05352	219.396	1+	TRUE
chr1:185775602-185776600	6.61708	-0.671095	2pl	19.2594	-1.58283	-1.17726	1180.11	1+	TRUE
chr1:185805556-185806057	12.2365	12.4371	2pl	52.1638	-2.964	-0.770919	35.0954	1+	FALSE
chr1:185871047-185871548	13.2371	11.4481	2pl	27.8603	-1.69551	-1.49302	32.3556	1+	TRUE
chr1:185960310-185961200	-1.26707	-1.16911	2pl	49.258	-4.11267	-1.52726	110.845	1+	TRUE
chr1:185971593-185972094	17.6615	5.19427	2pl	21.4718	9.27621	1.44433	38.9955	0	FALSE
chr1:1859954-1860455	5.97909	6.79005	2pl	36.2466	-2.73471	-1.68933	38.7476	1+	TRUE
chr1:185997935-185998436	1.89326	2.62909	2pl	48.5006	-5.60535	-3.48305	34.7992	1+	TRUE
chr1:186113335-186113836	9.62691	-0.213091	2pl	79.5302	-18.1725	-2.04299	4.62396	1+	TRUE
chr1:186178482-186178983	17.136	20.8198	2pl	41.5099	-1.79212	-1.4012	24.9708	0	FALSE
chr1:186183612-186184393	6.70474	0.367354	2pl	35.737	-3.80189	-2.26611	31.3803	1+	TRUE
chr1:186209373-186209874	-14.7982	-18.8966	2pl	19.4984	1.30322	1.87762	18.0736	0	FALSE
chr1:186253970-186254471	8.98788	2.34658	2pl	28.2963	-3.6934	-1.05629	68.0668	1+	TRUE
chr1:186275730-186276231	3.1531	2.37748	2pl	46.4794	-3.74449	-2.18585	50.1216	1+	TRUE
chr1:186279564-186280065	-15.315	-19.1577	3pl	62.3586	-1.57469	-2.29801	87.1188	1+	TRUE
chr1:186282504-186283470	-5.26529	-12.8828	2pl	61.5596	-4.93598	-1.7968	95.0625	1+	TRUE
chr1:186286544-186287045	10.6377	4.12499	2pl	11.3674	-1.64195	-1.02299	55.5512	1+	TRUE
chr1:186292268-186292769	15.2056	13.0457	2pl	59.9536	-6.13796	-1.13997	32.2403	1+	FALSE
chr1:18642181-18644093	24.4659	21.4797	2pl	43.2201	8.33811	0.362656	853.439	0	FALSE
chr1:186499057-186499558	6.53848	6.11266	2pl	34.4653	-2.33005	-1.64677	26.5204	1+	TRUE
chr1:186501931-186502432	7.684	7.16923	2pl	46.8053	-5.02964	-2.50296	23.6336	1+	TRUE
chr1:186532365-186532866	12.8364	10.1513	2pl	29.6051	-3.82919	-1.63281	12.5646	1+	TRUE
chr1:18655334-18656153	17.749	16.8007	2pl	25.3522	-1.39202	-0.826521	240.069	1+	TRUE
chr1:186559445-186560282	11.1277	8.3667	2pl	25.5023	-2.69254	-1.30546	37.293	1+	TRUE
chr1:186560975-186561476	20.7068	20.4245	2pl	53.6171	-3.41794	-1.34799	13.1238	1+	TRUE
chr1:18657028-18657866	12.6927	11.1285	2pl	32.4581	3.01833	0.604204	301.537	0	FALSE
chr1:186579218-186579719	13.4627	4.44225	2pl	8.15133	0.961095	1.17393	42.7053	0	FALSE
chr1:186620513-186621014	3.34535	6.62328	2pl	47.7915	-2.94924	-1.87501	26.7952	1+	TRUE
chr1:18663649-18664501	21.0279	21.4367	2pl	45.9389	-2.75291	-0.817649	304.624	1+	TRUE
chr1:186680117-186680987	16.1284	9.88194	2pl	12.9959	-1.12416	-0.406623	1932.17	1+	FALSE
chr1:186681013-186681514	4.17034	7.43184	2pl	39.0118	-2.02331	-0.680246	124.823	1+	FALSE
chr1:18670532-18671033	1.63755	1.14817	2pl	45.7861	-3.50485	-2.31993	91.0343	1+	TRUE
chr1:186750177-186750678	11.5748	11.0943	2pl	28.2436	-4.75574	-1.04004	25.6268	1+	TRUE
chr1:186754444-186755253	6.00188	5.44434	2pl	53.1607	-3.48965	-1.0447	131.856	1+	TRUE
chr1:18676195-18676949	1.73206	-16.5346	2pl	26.5416	2.287	1.67017	101.736	0	FALSE
chr1:18693515-18694016	2.28685	1.48203	2pl	47.0721	3.34653	0.779444	153.038	0	FALSE
chr1:186974253-186975164	-9.04727	-7.76111	2pl	46.9381	-3.19618	-2.4414	36.5992	1+	TRUE
chr1:187114803-187115718	3.88037	1.82855	2pl	48.4346	-4.19412	-2.2011	26.0229	1+	TRUE
chr1:187116075-187116576	13.9218	15.6367	2pl	39.8558	-2.44254	-1.39921	17.495	0	TRUE
chr1:18719206-18719707	5.54635	1.1018	2pl	21.4248	2.03525	1.48265	54.0558	0	FALSE
chr1:18730140-18731910	-12.4753	-10.6077	3pl	44.6949	-1.01212	-0.916986	610.771	0	TRUE
chr1:18736805-18737306	22.0832	7.56013	2pl	3.06372	-8.5564	-0.550123	699.158	1+	TRUE
chr1:187517525-187518391	9.65613	7.50824	2pl	36.0502	-2.8058	-1.59343	52.6439	1+	TRUE
chr1:187560191-187560692	9.08695	2.92841	2pl	19.8397	3.69027	1.21631	29.9545	0	FALSE
chr1:18762855-18763356	4.08164	7.41055	2pl	30.4541	-1.71234	-2.29871	105.525	1+	TRUE
chr1:187638737-187639238	20.8654	17.7474	2pl	42.0341	8.73769	0.784236	59.2832	0	FALSE
chr1:187699289-187700452	12.8249	11.7036	2pl	21.3193	-1.781	-1.74464	37.9051	1+	TRUE
chr1:187775760-187776261	12.8339	5.91716	2pl	41.2516	-5.59824	-1.60486	32.8617	1+	TRUE
chr1:187776462-187776963	17.1109	15.6106	2pl	49.3802	-6.39517	-0.69587	406.157	1+	TRUE
chr1:18778431-18778932	11.5189	-0.347527	2pl	13.2504	-1.66424	-0.739998	324.061	1+	TRUE
chr1:18780721-18781222	-5.64563	-3.68044	2pl	49.1364	-3.24172	-2.09975	48.1692	0	FALSE
chr1:187838811-187839312	19.5084	21.2391	2pl	32.9114	1.85577	1.13076	28.2519	0	FALSE
chr1:18790815-18791316	0.392922	2.15272	2pl	43.9144	-2.8935	-2.19565	66.4932	0	TRUE
chr1:187913100-187913601	-6.34148	-9.38725	2pl	57.8778	-4.18824	-1.54643	110.303	1+	TRUE
chr1:18794060-18794983	5.14836	3.35749	2pl	30.3543	2.83205	0.560545	252.327	0	FALSE
chr1:187985788-187986289	14.2196	-26.5641	2pl	19.4506	6.15028	1.35689	27.4747	0	FALSE
chr1:18806147-18806648	15.9945	16.3554	2pl	48.0029	2.6628	0.882284	115.322	0	FALSE
chr1:188082567-188083068	10.7511	11.7959	2pl	34.9827	-2.4987	-1.44215	12.7364	1+	TRUE
chr1:188134643-188135409	6.80469	2.01861	2pl	52.7073	-5.7908	-1.64652	28.6605	0	TRUE
chr1:188140892-188141393	0.107214	3.40492	2pl	49.8605	-2.8185	-2.48856	8.57156	1+	TRUE
chr1:18830541-18831042	23.8288	6.69649	3pl	3.05994	-5.42135	-0.467047	644.409	1+	TRUE
chr1:1883411-1884270	12.0542	11.1303	2pl	48.5682	-4.83221	-1.05489	109.58	1+	TRUE
chr1:188382400-188382901	32.2603	29.8981	2pl	22.1209	-17.5642	-1.00301	28.7704	1+	TRUE
chr1:18844174-18844675	2.06143	1.62605	2pl	47.2674	-4.77573	-3.93959	40.499	1+	TRUE
chr1:188689494-188689995	15.1943	12.7232	2pl	25.9745	1.76282	1.6485	14.7354	0	FALSE
chr1:188822113-188822614	28.6069	27.4792	2pl	17.598	0.867092	0.613585	90.417	1+	FALSE
chr1:18923809-18924310	-6.8567	-15.6692	3pl	68.8249	-2.8435	-1.53037	67.4867	0	TRUE
chr1:1892635-1893136	-2.89524	-5.93324	3pl	68.1965	-1.99953	-2.50797	111.851	1+	TRUE
chr1:18938363-18939170	3.45701	3.23096	2pl	35.631	2.67806	0.921769	262.515	0	FALSE
chr1:18941696-18942197	15.6654	5.48246	2pl	37.053	4.49915	0.71496	150.431	0	FALSE
chr1:189449731-189450232	12.9561	11.6836	2pl	46.8116	-4.43173	-1.36554	16.4538	0	TRUE
chr1:18949349-18950460	16.5956	11.8426	2pl	30.1561	5.53709	0.488374	343.262	0	FALSE
chr1:189556117-189556618	5.49008	-0.173281	2pl	19.3793	-1.28378	-1.8048	28.205	1+	TRUE
chr1:18965393-18966251	11.0369	1.02579	2pl	29.739	4.56497	1.20642	61.1242	0	FALSE
chr1:189708597-189709098	22.7469	16.4542	2pl	7.95927	1.18533	1.25126	22.798	0	FALSE
chr1:189726540-189727041	10.4707	5.47243	2pl	22.3808	-5.05977	-1.42977	13.3357	1+	TRUE
chr1:189782294-189782795	14.2141	9.0269	2pl	20.031	2.21308	1.07219	31.2031	0	FALSE
chr1:19006911-19007412	3.76173	6.31101	2pl	46.0812	-2.9989	-1.85455	58.786	0	TRUE
chr1:19009856-19010357	24.2471	24.0722	2pl	46.1959	2.68527	0.583748	114.184	0	FALSE
chr1:19011833-19012721	13.5001	3.23811	2pl	13.5328	1.95302	0.626962	146.075	0	FALSE
chr1:190167036-190168241	3.30223	3.00748	2pl	54.0047	-3.83557	-3.55302	84.0015	1+	TRUE
chr1:19016833-19017334	11.6802	10.5596	2pl	53.823	6.06664	1.09022	51.7838	0	FALSE
chr1:190348877-190349649	8.90096	9.69588	2pl	54.7209	-5.44486	-1.72207	21.4712	1+	TRUE
chr1:19052390-19052891	11.7784	9.01259	2pl	28.2528	1.9521	1.23652	37.8556	0	FALSE
chr1:190552789-190553531	24.9608	22.1768	2pl	27.4732	-3.49273	-0.864148	27.6626	1+	TRUE
chr1:190581181-190581682	18.1297	14.6415	2pl	28.0942	-4.04748	-1.38444	28.9898	1+	TRUE
chr1:190637-191138	0.253745	2.30963	2pl	54.7115	-3.16292	-2.25765	22.642	0	FALSE
chr1:19066902-19067403	-5.08518	-7.88412	2pl	29.8806	2.2812	1.53014	111.365	0	FALSE
chr1:19090265-19090766	12.0615	5.08143	2pl	14.0539	-2.16854	-2.14282	218.769	1+	TRUE
chr1:19110143-19110644	8.04548	-0.982495	2pl	21.2479	9.30233	0.944762	22.44	0	FALSE
chr1:191222159-191222660	20.1703	19.6435	2pl	36.3906	-3.48458	-1.96965	9.94525	0	TRUE
chr1:191320008-191320509	-7.52464	-10.0021	2pl	48.268	-4.25621	-3.056	52.315	1+	TRUE
chr1:191432749-191433250	10.8295	-2.89293	2pl	25.8594	3.24791	2.24485	32.12	0	FALSE
chr1:19157331-19157832	4.92572	4.76415	2pl	57.2809	-3.78144	-1.50761	10.3722	0	FALSE
chr1:191695740-191696241	-7.50675	-8.58976	2pl	24.9006	-2.75356	-1.28624	24.8479	1+	TRUE
chr1:191756911-191757412	23.8555	22.3998	2pl	12.0632	-0.787769	-1.08225	20.9244	0	FALSE
chr1:192061528-192062029	13.515	12.1179	2pl	26.6515	-1.68535	-2.48431	14.6123	0	TRUE
chr1:192275669-192276170	10.956	13.1844	2pl	24.4272	-1.24317	-1.87059	8.47645	1+	TRUE
chr1:192278527-192279028	5.05927	4.94904	2pl	27.4675	1.74081	1.47411	21.1844	0	FALSE
chr1:192324954-192325794	2.70723	2.9807	2pl	62.5148	-3.56589	-1.42744	12.9802	0	TRUE
chr1:192488996-192489497	-13.2049	-11.7617	3pl	47.0351	-1.23045	-1.36105	257.808	1+	TRUE
chr1:192489671-192490172	9.92959	-5.68641	2pl	20.4509	-2.29983	-0.797248	418.639	1+	TRUE
chr1:192490329-192490830	6.80819	7.95794	2pl	36.007	-2.17154	-1.12501	68.6221	1+	TRUE
chr1:192512423-192512924	12.4945	6.79989	2pl	17.2162	2.70868	1.20294	29.9815	0	FALSE
chr1:192559305-192560136	2.56017	4.17548	2pl	42.488	-2.8011	-2.02552	49.6501	1+	TRUE
chr1:19260605-19261106	4.5708	5.59219	2pl	51.0784	-2.3806	-0.996159	56.9184	0	TRUE
chr1:192632145-192632940	-1.57666	-2.36544	3pl	38.1944	-1.07646	-1.95145	114.962	1+	TRUE
chr1:192633119-192634338	3.74902	6.63642	2pl	32.5326	-1.8799	-0.887892	213.41	1+	TRUE
chr1:192639094-192640030	18.9238	20.3164	2pl	57.104	-3.33577	-1.18256	37.5928	1+	TRUE
chr1:192709478-192709979	5.11106	4.23579	2pl	38.4276	2.69798	1.19661	225.35	0	FALSE
chr1:192846825-192847326	23.6483	16.7335	2pl	22.1734	-7.19022	-1.8745	32.6695	1+	TRUE
chr1:192883256-192883757	3.7333	4.54622	2pl	31.6553	-1.65404	-1.6393	23.4732	1+	TRUE
chr1:192945681-192946182	10.4254	10.6366	2pl	50.0496	-3.06481	-1.97558	8.57589	0	TRUE
chr1:193070953-193071454	8.89663	2.3616	2pl	17.3353	2.05474	0.747441	83.5646	0	FALSE
chr1:193113382-193114226	8.03164	6.21283	2pl	55.6724	-5.32753	-1.5049	67.3596	1+	TRUE
chr1:193172834-193173335	14.8338	13.9042	2pl	28.3245	2.85051	1.35171	46.8572	0	FALSE
chr1:193229185-193229686	-16.2296	-18.5482	2pl	43.7071	5.6706	1.37616	23.783	0	FALSE
chr1:193249887-193250388	5.0608	6.994	2pl	47.5711	-2.71096	-1.8335	9.30608	1+	TRUE
chr1:193348420-193348921	10.199	9.78581	2pl	25.7784	1.85145	0.836581	45.1276	1+	FALSE
chr1:193395979-193396480	10.6302	11.0497	2pl	24.1436	1.92043	1.14939	24.4852	0	FALSE
chr1:193408880-193409381	-0.300553	-8.75879	2pl	18.6504	-11.3417	-0.997107	53.4676	0	FALSE
chr1:19341968-19342469	15.7741	5.17382	2pl	21.8763	-2.25264	-1.4949	453.785	1+	TRUE
chr1:193436921-193437422	15.3009	14.41	2pl	21.2378	-1.94907	-2.77096	17.7704	0	TRUE
chr1:193542636-193543137	5.79583	-11.9701	2pl	20.2294	-2.64843	-1.23648	120.899	1+	TRUE
chr1:193543250-193543751	-8.42476	-20.9794	3pl	35.3447	-1.88859	-2.84057	217.237	1+	TRUE
chr1:193552245-193552746	-29.7511	-26.9833	3pl	50.9845	-1.18987	-2.95994	59.8228	1+	TRUE
chr1:193556865-193557366	9.54361	10.9012	2pl	32.3242	-2.50931	-1.79705	31.2168	0	TRUE
chr1:193624886-193625726	24.7617	23.8966	2pl	16.7276	0.938181	1.07517	52.6293	0	FALSE
chr1:193629816-193630317	14.3021	16.63	2pl	36.5391	1.82482	1.98554	23.0402	0	FALSE
chr1:19369313-19370495	12.7579	1.94781	2pl	22.4061	3.59098	0.546615	209.562	0	FALSE
chr1:19373183-19373684	-16.9988	-16.7751	3pl	53.9061	-1.65695	-2.33757	60.4749	0	TRUE
chr1:19381829-19382729	5.45247	2.57202	2pl	61.0179	-5.06752	-2.3951	47.4979	0	TRUE
chr1:193868217-193868718	12.0518	7.42256	2pl	79.7906	-19.9278	-1.93222	10.8915	1+	TRUE
chr1:19390890-19391679	15.9066	7.08553	2pl	19.0752	-2.67874	-1.31249	249.355	1+	TRUE
chr1:19395530-19396031	15.5441	-7.07454	2pl	10.2705	-1.3502	-0.798937	513.357	1+	TRUE
chr1:194076275-194076776	-1.59608	-11.1096	3pl	74.3783	-2.55622	-2.84602	37.9451	1+	TRUE
chr1:19419374-19419875	4.17497	5.24869	3pl	59.5753	-1.60385	-2.65175	61.3908	0	TRUE
chr1:194199003-194199504	14.2196	13.3977	2pl	48.601	-3.45281	-1.22993	17.4674	1+	FALSE
chr1:19432871-19433372	8.97573	-1.09202	2pl	24.17	-3.15961	-1.33374	89.2139	1+	TRUE
chr1:194339411-194339912	7.0256	0.405818	2pl	50.3461	-7.44584	-2.66711	22.6135	1+	TRUE
chr1:19438747-19439248	8.71433	6.93825	2pl	63.7359	-5.13177	-2.65103	66.9992	0	TRUE
chr1:194437053-194437554	2.7432	-13.0576	2pl	23.0341	2.80893	1.83306	96.8925	0	FALSE
chr1:19454808-19455309	13.2175	-0.209207	2pl	10.1536	1.5877	1.05589	65.7658	0	FALSE
chr1:19457064-19457565	5.76391	1.27145	2pl	26.5201	2.07181	1.63863	48.8645	0	FALSE
chr1:194707037-194707538	16.6381	15.2658	2pl	78.3418	28.2872	1.62677	10.5472	0	FALSE
chr1:194716058-194716559	4.20304	5.35784	2pl	60.211	-3.47854	-1.52406	20.3949	1+	TRUE
chr1:194870986-194871487	24.9643	19.1286	2pl	22.7638	-5.85999	-1.21498	14.2548	1+	TRUE
chr1:194952076-194952577	-0.817324	-30.1999	2pl	23.3924	-2.34719	-1.83947	330.67	1+	TRUE
chr1:195190103-195190604	6.0743	3.156	2pl	30.0492	2.80418	1.51257	24.7282	0	FALSE
chr1:195306156-195306657	-0.136819	0.50517	2pl	50.3509	-3.18589	-1.51058	19.5028	1+	FALSE
chr1:195472252-195472753	11.1598	-3.6679	2pl	15.4852	2.77194	2.37358	77.1434	0	FALSE
chr1:195481242-195482065	17.1155	5.36677	2pl	14.9582	2.36032	1.17399	37.2646	0	FALSE
chr1:19554752-19555253	20.0523	12.8393	2pl	12.1895	-1.60645	-1.43734	16.9887	0	FALSE
chr1:195685819-195686320	16.2148	12.8835	2pl	25.8059	2.32978	1.21577	17.5637	0	FALSE
chr1:195709748-195710249	7.15174	5.83035	2pl	50.6825	-4.82512	-1.88307	14.9213	1+	FALSE
chr1:195733362-195734220	-3.0833	-4.88655	2pl	34.6306	-2.63512	-1.50458	74.999	1+	TRUE
chr1:19574041-19574542	-23.0408	-28.914	2pl	39.1381	7.63677	1.35945	34.583	0	FALSE
chr1:195934735-195935592	11.1155	12.9058	2pl	35.1195	-1.898	-1.49149	37.915	1+	TRUE
chr1:195939804-195940305	7.35626	5.89284	2pl	31.6899	2.42666	1.50468	36.7344	0	FALSE
chr1:1959949-1960450	26.1506	22.3902	2pl	15.6722	1.29436	0.769691	98.3649	0	FALSE
chr1:196027197-196027698	-0.843538	-0.505985	2pl	37.4289	2.53775	1.93676	38.9309	0	FALSE
chr1:196034019-196034520	16.6542	17.0957	2pl	28.2895	1.55351	0.927325	29.3896	1+	FALSE
chr1:196142163-196142989	-5.71735	-25.1112	2pl	26.9589	2.3741	3.28351	359.425	0	FALSE
chr1:19644902-19646207	9.14692	8.96099	2pl	36.7798	-2.73953	-1.02374	465.474	1+	TRUE
chr1:196455618-196456119	23.0819	21.4178	2pl	40.9439	3.72008	1.1276	31.3453	0	FALSE
chr1:196577288-196577789	-1.2569	-0.11494	2pl	48.0491	-2.75369	-1.6285	24.7874	0	TRUE
chr1:19682176-19682677	-3.34013	-3.67716	2pl	49.7895	-5.00343	-1.30802	77.4435	0	TRUE
chr1:19695135-19695636	16.5345	14.8611	2pl	45.9285	4.15002	1.12407	56.9679	0	FALSE
chr1:197150575-197151076	-9.20951	-17.2024	3pl	37.159	-1.64421	-2.29381	199.303	1+	TRUE
chr1:19723790-19724291	-5.19583	-22.4772	2pl	30.4061	2.65363	1.20517	655.746	1+	FALSE
chr1:19724917-19725418	11.3839	5.06862	2pl	49.7004	-11.4538	-1.49433	38.1214	1+	TRUE
chr1:197305895-197306396	12.7523	3.97773	2pl	75.5707	-15.5561	-1.63979	14.8399	1+	FALSE
chr1:197313429-197313930	-0.185567	2.501	2pl	49.651	-2.8172	-3.16332	13.7991	1+	TRUE
chr1:197422618-197423466	-6.03133	-8.69834	2pl	55.1164	-4.05538	-2.67216	66.6443	1+	TRUE
chr1:197463931-197464432	13.2436	9.71163	2pl	52.1429	-8.4865	-0.933973	44.3027	0	TRUE
chr1:197523250-197523751	10.2033	5.31522	2pl	28.9189	-2.32976	-1.71755	85.4738	1+	TRUE
chr1:197604270-197605055	11.1285	10.2855	2pl	45.7148	-3.09007	-0.943319	98.8524	1+	TRUE
chr1:197613249-197613750	9.34138	9.80046	2pl	41.8227	-2.83695	-2.17204	20.3946	1+	TRUE
chr1:197615122-197616072	13.2056	1.48089	2pl	16.1323	2.66765	0.625147	105.689	0	FALSE
chr1:19764830-19765331	6.76491	-5.04414	2pl	14.323	2.20849	1.18938	62.7799	1+	FALSE
chr1:19765584-19766085	-14.2182	-22.7	2pl	23.128	3.38241	1.51856	51.644	0	FALSE
chr1:197664555-197665056	5.45879	2.85236	2pl	49.9045	-10.0031	-1.36954	54.295	1+	TRUE
chr1:197674241-197674742	-7.60267	-8.52344	2pl	35.8625	-2.66788	-1.58378	216.923	1+	TRUE
chr1:19769202-19770225	7.17115	4.27799	2pl	25.2394	1.6259	0.948504	94.7822	0	FALSE
chr1:197733312-197733813	25.6178	25.9291	2pl	20.9188	1.0888	1.32764	28.0304	0	FALSE
chr1:19790846-19791347	-4.78919	-5.56705	2pl	51.224	-3.90692	-2.6301	33.8386	1+	TRUE
chr1:197923125-197923626	6.45462	3.39054	2pl	62.4325	6.68862	0.784967	101.706	0	TRUE
chr1:198030764-198031265	1.74724	-0.493039	2pl	65.5185	-5.4692	-1.83039	13.3456	1+	FALSE
chr1:198175760-198176261	21.5064	22.2036	2pl	46.6312	-2.60826	-1.46424	12.3147	1+	TRUE
chr1:198179402-198179903	19.0824	14.8865	2pl	22.1837	3.47057	0.977993	29.0991	0	FALSE
chr1:198187436-198188686	2.0398	3.70226	2pl	49.1547	-3.24579	-1.6499	49.9369	1+	TRUE
chr1:198290971-198291472	21.3067	1.07168	2pl	3.62303	4.33553	0.889011	45.5338	0	FALSE
chr1:198295154-198295655	8.5885	1.13622	2pl	25.0082	4.43412	0.787931	52.6361	1+	FALSE
chr1:198298644-198299145	1.39692	-3.18245	2pl	24.0612	1.88054	1.53957	35.6513	0	FALSE
chr1:198423614-198424820	9.49952	8.01856	2pl	22.1308	1.82977	0.930248	62.0849	1+	TRUE
chr1:198465003-198466001	16.6388	10.6394	2pl	16.7633	1.35232	0.919312	88.9961	0	FALSE
chr1:198556999-198557500	14.5312	11.3519	2pl	15.53	-1.14775	-1.25628	23.5846	1+	TRUE
chr1:198653725-198654496	-10.9382	-10.7804	3pl	54.4487	-1.51518	-2.51732	18.98	1+	TRUE
chr1:198788530-198789031	17.7541	15.989	2pl	55.9268	5.41171	0.396826	247.439	0	FALSE
chr1:198793715-198794216	31.0762	30.6576	2pl	24.2745	-1.21831	-1.94877	6.93758	1+	FALSE
chr1:198860354-198860855	11.7928	12.7147	2pl	51.2192	-3.62964	-2.50539	11.6928	1+	TRUE
chr1:198876238-198876739	-2.29423	-6.32998	2pl	26.0184	1.83478	1.03132	308.63	0	FALSE
chr1:198917038-198917539	14.5292	12.2549	2pl	62.8299	-5.22182	-1.80879	12.004	1+	TRUE
chr1:198929868-198930685	14.8511	0.575072	2pl	8.74833	2.20029	0.80348	132.805	1+	FALSE
chr1:198935439-198935940	15.3392	10.5449	2pl	10.0078	-1.11233	-0.398219	802.708	1+	FALSE
chr1:19918811-19919312	-6.58313	-5.23855	2pl	20.7763	-1.15425	-0.771353	40.9499	0	TRUE
chr1:19921928-19922429	5.01153	6.45434	2pl	50.0875	-2.83845	-0.88504	38.9902	0	FALSE
chr1:199226816-199227789	10.7006	10.1325	2pl	29.6954	2.05501	0.801964	81.152	1+	FALSE
chr1:19923271-19923772	13.5064	14.8731	2pl	36.9846	-1.94592	-1.10858	72.1179	0	FALSE
chr1:199272588-199273089	0.163805	-5.23766	2pl	21.4479	1.69922	2.1334	27.4342	0	FALSE
chr1:199291912-199292413	21.8415	15.1786	2pl	50.129	-16.388	-1.07791	44.2666	1+	TRUE
chr1:199449082-199449583	23.5665	23.0928	2pl	23.0525	1.23553	1.08715	36.2266	0	FALSE
chr1:199452559-199453060	-9.08976	-12.7401	3pl	65.2708	-1.9852	-3.05964	48.0355	1+	TRUE
chr1:199465306-199465807	11.8712	9.67285	2pl	21.8208	1.87987	1.80603	21.7666	0	FALSE
chr1:199512019-199512520	10.3411	-12.8261	2pl	18.7336	6.43388	1.58542	101.549	0	FALSE
chr1:199665274-199665775	-5.09227	-2.80708	3pl	47.0954	-1.05347	-1.85345	61.9252	1+	TRUE
chr1:199851391-199851892	5.53075	4.1536	2pl	21.1397	1.62493	1.64153	26.6335	0	FALSE
chr1:199873009-199873510	23.0396	18.607	2pl	53.584	-8.68739	-1.48761	13.8597	0	TRUE
chr1:199948875-199949376	12.6382	7.86704	2pl	34.9652	4.60777	0.619611	99.6661	0	FALSE
chr1:200034698-200035199	19.3644	16.317	2pl	43.6779	-5.72991	-0.618791	107.263	0	TRUE
chr1:200040515-200041016	6.08333	5.52692	2pl	36.8831	2.89609	0.831748	53.8482	0	FALSE
chr1:20008465-20008966	-5.67896	-3.41502	2pl	47.455	-3.00714	-2.16054	84.7224	1+	TRUE
chr1:200146202-200146703	-20.6814	-20.9384	2pl	49.9848	-7.47953	-1.52372	15.708	0	TRUE
chr1:200150576-200151077	5.50791	-0.070318	2pl	21.3901	2.16413	1.51093	23.6123	0	FALSE
chr1:200260606-200261397	5.20346	-4.34208	2pl	29.2411	-2.47359	-2.24859	80.8439	1+	TRUE
chr1:200290248-200290749	16.0238	-0.492994	2pl	21.3363	4.95846	1.21032	54.1095	0	FALSE
chr1:200296047-200296548	14.3429	16.1127	2pl	26.0683	-2.0399	-1.7088	24.8999	0	TRUE
chr1:200330684-200331497	3.72332	-5.59812	2pl	23.6167	2.04464	1.24655	241.389	0	FALSE
chr1:200336929-200337430	10.1846	-0.165676	2pl	20.4821	8.21596	1.10272	20.4499	0	FALSE
chr1:200474021-200474522	10.1009	9.36154	2pl	33.1314	-3.82072	-2.00595	16.1229	0	TRUE
chr1:200610697-200611198	-7.31346	-10.8213	2pl	45.0256	-3.4799	-2.25672	152.309	1+	TRUE
chr1:200654175-200654676	8.80718	4.36354	2pl	47.4745	-17.1774	-1.40524	26.336	0	FALSE
chr1:200699845-200700346	4.03309	-9.55772	2pl	21.7664	2.31054	2.40065	137.527	0	FALSE
chr1:20076744-20077245	19.8738	17.5124	2pl	22.7728	2.60858	0.894118	39.7663	0	FALSE
chr1:20083309-20083810	1.42014	-5.63349	2pl	39.2789	-3.87671	-2.22673	85.127	1+	TRUE
chr1:200869553-200870054	23.106	1.28224	2pl	17.8193	8.79495	0.820045	50.7746	0	FALSE
chr1:200888330-200888831	-3.8532	-4.81498	2pl	27.6565	1.80089	1.31394	143.247	0	FALSE
chr1:200898295-200898796	12.502	1.38249	2pl	39.8108	4.80341	1.07243	88.34	0	FALSE
chr1:20094205-20094706	-1.68079	-2.25386	2pl	57.2462	-4.20588	-3.00236	17.6972	0	TRUE
chr1:201006436-201006937	6.16288	6.80077	2pl	37.2328	-2.62483	-0.960803	160.475	0	TRUE
chr1:201037009-201037510	-6.6724	-4.78255	3pl	53.9085	-1.25689	-2.4046	24.3782	1+	TRUE
chr1:201062384-201062885	18.8054	18.2448	2pl	28.6339	1.74524	1.05692	51.4458	0	FALSE
chr1:201068713-201069214	11.9308	9.7662	2pl	28.715	2.2058	0.977668	28.2726	0	FALSE
chr1:201074993-201075494	12.8151	12.2271	2pl	24.0618	-1.72203	-1.20734	19.7673	0	TRUE
chr1:201103632-201104133	9.40181	10.1906	2pl	32.0629	2.02289	1.03564	51.5119	0	FALSE
chr1:201139734-201140235	9.03441	1.53319	2pl	80.8588	-15.6884	-0.874857	33.6343	0	FALSE
chr1:201184320-201185313	8.98668	1.93788	2pl	61.4485	-6.03225	-0.823395	526.556	1+	TRUE
chr1:201190483-201190984	16.1514	14.9601	2pl	54.589	4.36105	0.558461	411.222	0	FALSE
chr1:201266691-201267192	8.71684	-2.11471	2pl	46.5903	-14.757	-1.91491	18.2246	0	TRUE
chr1:201277371-201277872	16.2382	16.2964	2pl	22.6742	1.17547	1.33775	34.4747	0	FALSE
chr1:201283147-201283648	22.9759	23.2167	2pl	54.7175	3.00291	0.95737	24.0473	0	FALSE
chr1:201291887-201292388	2.92879	-11.4086	2pl	26.769	2.24918	1.92644	97.9946	0	FALSE
chr1:201364687-201365188	16.615	15.9386	2pl	15.678	-0.851873	-1.15329	19.8444	0	FALSE
chr1:201371758-201372259	1.84711	2.00606	2pl	26.5687	-2.02965	-1.29376	121.873	0	TRUE
chr1:201417710-201418211	9.50419	9.61081	2pl	48.2048	-3.77752	-3.34694	166.139	1+	TRUE
chr1:201430661-201431162	5.90214	3.60334	2pl	77.416	-15.7704	-3.32183	92.4997	0	TRUE
chr1:201462930-201463431	18.9271	13.1206	2pl	23.4933	1.92488	0.61875	85.6753	0	FALSE
chr1:201493919-201494420	22.0729	22.5632	2pl	41.6663	2.01446	0.659269	111.572	0	FALSE
chr1:201495878-201496379	7.76593	3.72885	2pl	42.1671	5.42122	0.552949	94.1585	0	FALSE
chr1:201500562-201501443	3.42649	-19.6992	2pl	32.774	3.22458	1.15601	822.756	1+	FALSE
chr1:201503399-201503900	30.0178	22.3966	2pl	34.7449	15.1259	0.477172	504.972	0	FALSE
chr1:201511964-201512465	3.67048	-5.59849	2pl	33.2896	2.84216	0.977402	130.656	0	FALSE
chr1:201562206-201562707	-16.0322	-32.535	3pl	38.1028	-2.08093	-3.97826	485.809	1+	TRUE
chr1:201570142-201570643	-17.4039	-15.4489	2pl	36.0345	-1.46585	-1.09325	21.7053	0	FALSE
chr1:201619528-201620728	13.3743	12.3618	2pl	56.1897	-4.21399	-1.03694	94.3745	1+	TRUE
chr1:201622214-201622715	6.43334	-3.37425	2pl	78.4403	-17.9422	-1.73869	54.8638	0	TRUE
chr1:201632259-201632760	6.98243	5.48477	2pl	58.9658	-4.6558	-1.74881	39.7627	0	TRUE
chr1:201637652-201638153	-16.7348	-15.5493	3pl	52.8551	-1.50562	-2.34109	366.936	1+	TRUE
chr1:201640485-201640986	12.3331	13.4243	2pl	31.4289	-2.1019	-2.23422	183.83	1+	TRUE
chr1:201647957-201648892	17.7081	20.2822	2pl	30.9014	1.61612	0.451426	370.596	0	FALSE
chr1:201649279-201650830	15.0744	9.76025	2pl	15.2637	-1.66946	-0.560799	660.01	1+	TRUE
chr1:201676190-201676691	4.14419	-6.48987	2pl	32.8181	3.10397	0.976643	231.225	0	FALSE
chr1:201678667-201679168	1.45166	0.820806	2pl	30.5984	2.0507	0.631494	253.888	0	FALSE
chr1:201685193-201685694	27.4516	27.1387	2pl	36.8064	-2.55455	-0.970736	233.126	1+	TRUE
chr1:201693915-201694687	21.7847	10.2445	2pl	34.4497	7.15047	0.549429	265.692	0	FALSE
chr1:201702882-201703383	13.8748	-5.01921	2pl	18.7628	-4.0909	-0.872059	278.247	1+	TRUE
chr1:201719772-201720273	28.5015	28.4897	2pl	31.4418	1.3916	0.833118	43.9147	0	FALSE
chr1:201724629-201725130	3.59943	-0.912772	2pl	24.9826	-1.8282	-1.15586	209.242	1+	TRUE
chr1:201730558-201731059	16.2411	15.8164	2pl	31.0082	2.05423	0.886672	155.203	0	FALSE
chr1:201731139-201732100	10.1113	3.92317	2pl	21.7766	4.98428	0.714802	252.329	0	FALSE
chr1:201763081-201763882	12.9907	11.7736	2pl	27.3596	-1.92597	-0.856343	195.146	1+	TRUE
chr1:201779290-201779791	20.3019	18.2609	3pl	93.0869	10.3739	0.81906	41.2241	0	FALSE
chr1:201821498-201821999	-2.54313	-7.31922	2pl	31.2644	-2.32726	-2.85437	166	1+	TRUE
chr1:201888245-201889115	20.9586	14.208	2pl	65.7681	13.2121	0.517372	145.701	0	FALSE
chr1:201893390-201893891	14.2245	4.40502	2pl	22.7976	9.6472	0.799517	53.3069	0	FALSE
chr1:201903078-201903579	18.1797	15.9682	2pl	40.6253	4.4344	1.15485	215.255	0	FALSE
chr1:201904565-201905066	14.0933	0.85281	2pl	22.2421	10.25	0.624623	140.026	0	FALSE
chr1:201911763-201912264	17.1314	13.9283	2pl	26.325	3.2649	1.16816	43.2528	0	FALSE
chr1:201925914-201926415	10.7828	1.6857	2pl	77.2071	-15.7954	-1.46906	111.405	1+	TRUE
chr1:20192805-20193306	7.51599	5.52452	2pl	23.5651	2.49664	1.3272	24.872	0	FALSE
chr1:201941413-201941914	8.7645	4.71985	2pl	53.2012	6.32818	0.466121	1611.82	0	FALSE
chr1:202008057-202008558	9.94485	11.6895	2pl	47.6164	2.97945	0.889381	130.884	0	FALSE
chr1:202009502-202011121	6.54712	-3.38533	2pl	40.9084	5.09959	0.538348	374.067	0	FALSE
chr1:202018573-202019501	4.10106	6.40966	2pl	45.815	-3.06195	-0.731354	86.1591	0	TRUE
chr1:202029741-202030242	-0.471075	1.38423	2pl	52.0626	-3.00038	-2.34027	54.4775	1+	TRUE
chr1:202034594-202035095	10.9697	10.0213	2pl	38.3424	2.52004	0.960891	64.5596	0	FALSE
chr1:202067217-202068092	-0.590868	-0.827369	2pl	40.4717	-2.94156	-2.3915	150.235	1+	TRUE
chr1:202085971-202086472	13.6195	13.9895	2pl	33.8439	-1.99545	-0.832147	136.583	0	TRUE
chr1:202101036-202101537	2.37923	-7.47596	2pl	79.0446	-17.029	-1.71959	48.7383	0	FALSE
chr1:202105695-202106196	20.6856	18.188	2pl	23.4894	1.54284	0.821484	105.057	0	FALSE
chr1:202112499-202113219	19.5823	20.637	2pl	50.9496	2.46617	1.16334	42.1288	0	FALSE
chr1:202122558-202123059	18.5203	16.0828	2pl	75.8893	13.0597	0.489104	164.045	0	FALSE
chr1:202130209-202130710	21.8314	19.766	2pl	60.9886	5.61345	0.741462	64.1503	0	FALSE
chr1:202164503-202165004	13.6804	13.3762	2pl	57.6346	-3.5778	-0.805181	38.9186	0	FALSE
chr1:202168005-202168506	-0.0288672	-0.44884	3pl	60.2043	-1.58456	-1.49231	83.9611	1+	TRUE
chr1:20219959-20220460	9.46724	5.9295	2pl	14.3234	1.16885	0.736638	75.3755	1+	FALSE
chr1:202200181-202200682	0.122493	-4.87502	2pl	30.914	3.13742	1.48732	54.9259	0	FALSE
chr1:202222241-202222742	3.81974	-1.81082	2pl	27.4323	2.54678	1.34613	36.0123	0	FALSE
chr1:202231231-202231732	4.97819	4.40667	2pl	44.0445	-3.30557	-1.08229	73.719	0	FALSE
chr1:202237032-202237533	0.639985	3.81261	2pl	34.636	1.72306	0.678678	160.985	0	FALSE
chr1:202283352-202283853	16.3248	12.7246	2pl	25.6826	2.23035	0.875267	62.4101	0	FALSE
chr1:202284717-202285218	26.399	27.7991	2pl	28.3796	1.64859	0.775628	40.1821	0	FALSE
chr1:202286736-202287237	1.19635	-6.9761	2pl	28.8353	2.33379	1.29022	84.5103	0	FALSE
chr1:202309382-202309883	10.0426	-1.70753	2pl	49.5646	-14.5879	-0.894782	43.7233	0	TRUE
chr1:202342741-202343242	-5.11827	-2.44546	2pl	47.6398	-3.10427	-2.10877	103.447	1+	TRUE
chr1:202367302-202368136	-6.70722	-14.3838	2pl	31.9561	-2.52303	-2.7751	439.007	1+	TRUE
chr1:202374203-202374704	10.6444	5.67443	2pl	20.4684	-1.79359	-2.57148	18.6732	0	TRUE
chr1:202407092-202407848	20.0157	16.6622	2pl	58.8495	-6.23734	-0.943705	49.5048	1+	TRUE
chr1:202408545-202409046	0.85632	-3.53577	2pl	59.6458	-5.02145	-2.22893	16.7489	0	TRUE
chr1:202516550-202517051	9.36577	8.35809	2pl	48.7853	-3.97796	-2.18266	9.6797	0	TRUE
chr1:202544951-202545452	3.31521	1.90219	2pl	60.2297	-5.12092	-2.60848	27.4759	1+	TRUE
chr1:202551681-202552182	2.99416	-3.2004	2pl	76.39	-15.1059	-2.05487	35.3876	0	TRUE
chr1:202552573-202553074	9.96721	7.21269	2pl	60.9131	-4.93456	-2.22333	45.8573	1+	TRUE
chr1:202562071-202562572	8.27257	4.10077	2pl	56.5087	-12.322	-1.13444	23.7573	0	TRUE
chr1:202568464-202569287	2.57933	5.25163	2pl	43.8787	-2.68369	-1.59089	44.744	1+	TRUE
chr1:202580559-202581060	3.59637	6.96769	2pl	51.5921	-4.98099	-1.41509	43.4747	1+	TRUE
chr1:202658329-202659413	-2.39212	-0.0921626	2pl	41.3352	-2.58631	-1.61882	443.916	1+	TRUE
chr1:202709381-202710218	22.866	19.1141	2pl	73.7019	19.3707	0.730476	64.7797	0	FALSE
chr1:202835504-202836005	5.18196	1.93229	2pl	28.029	-2.07581	-1.90669	177.153	1+	TRUE
chr1:202837648-202838149	8.22823	1.19489	2pl	32.6599	3.77121	0.949446	102.634	0	FALSE
chr1:202881560-202882061	21.2973	20.456	2pl	58.8724	-4.78325	-0.922249	48.0465	0	FALSE
chr1:20290552-20291455	1.84221	0.309909	2pl	34.3668	2.6072	0.402097	402.334	0	FALSE
chr1:202951288-202951789	15.6008	10.1795	2pl	77.8789	-16.7479	-1.99765	10.2146	1+	TRUE
chr1:202959166-202959667	18.2494	17.8483	2pl	32.9654	2.08871	0.998494	57.0295	0	FALSE
chr1:202961464-202962200	3.12149	-0.437896	2pl	24.0689	-1.71902	-1.36284	82.668	1+	FALSE
chr1:203006412-203006913	11.8537	6.47323	2pl	24.9212	3.06812	0.580388	289.519	0	FALSE
chr1:2030242-2030743	16.372	17.8152	2pl	43.4769	3.07689	1.3971	31.4922	0	FALSE
chr1:203031316-203031817	-9.79842	-9.69964	2pl	35.8087	-3.03493	-0.707502	57.6864	0	TRUE
chr1:203037044-203037545	1.65065	2.28815	2pl	44.563	-3.12878	-0.994753	46.8292	0	TRUE
chr1:203055069-203055570	3.238	1.1742	2pl	50.0776	-4.80075	-1.0172	137.708	0	TRUE
chr1:203081890-203082391	4.80171	0.308014	2pl	27.035	2.31703	1.177	51.3425	0	FALSE
chr1:203086027-203086528	3.96535	-6.08621	3pl	25.3823	0.918629	1.25986	90.6091	0	FALSE
chr1:203135677-203136178	-7.65702	-7.92255	2pl	31.9006	1.81773	0.986249	37.3891	0	FALSE
chr1:203140696-203141197	-0.247456	-13.1783	2pl	17.948	1.80974	1.13717	129.391	0	FALSE
chr1:203144550-203145051	10.1008	10.4048	2pl	32.0095	2.16838	1.37622	85.7875	0	FALSE
chr1:203145339-203145840	2.18191	0.146179	2pl	33.1853	2.64559	1.22118	78.5573	0	FALSE
chr1:203153920-203154421	18.1164	11.122	2pl	22.6876	2.1636	1.01144	54.6797	0	FALSE
chr1:203162897-203163398	8.24684	7.26234	2pl	43.2542	-3.52642	-1.63948	22.2265	0	TRUE
chr1:203177683-203178548	5.55673	-1.94138	2pl	22.9314	-2.24861	-0.612426	380.326	1+	TRUE
chr1:203180943-203181444	-4.89652	-4.23235	2pl	38.2917	-2.4569	-1.12764	72.3083	1+	TRUE
chr1:20318851-20319352	16.5334	10.8523	2pl	32.8112	4.59682	1.03013	52.798	0	FALSE
chr1:203204744-203205245	9.29612	7.94055	2pl	24.6157	-1.72048	-1.06651	39.361	0	FALSE
chr1:2032092-2032593	11.0594	12.8989	3pl	55.7435	1.19692	1.48107	53.4254	0	FALSE
chr1:203254737-203255238	6.76873	2.53335	2pl	48.4121	-5.12061	-1.08487	30.3147	1+	TRUE
chr1:203289674-203290175	12.586	-1.44687	2pl	12.3179	1.63091	0.856946	89.8817	0	FALSE
chr1:203307595-203308096	16.4417	16.3576	2pl	64.8382	4.21085	0.723821	129.076	0	FALSE
chr1:203361920-203362421	-8.34936	-11.596	3pl	65.0846	-1.68655	-1.80649	267.153	1+	TRUE
chr1:203364274-203364775	17.7923	2.38966	3pl	21.1083	8.49418	0.455875	1467.58	1+	FALSE
chr1:203373833-203374547	29.527	28.6031	2pl	20.8948	1.18531	1.03331	37.267	0	FALSE
chr1:203379551-203380304	2.40094	3.07391	2pl	52.8686	-3.80248	-1.5551	34.4687	0	TRUE
chr1:203425367-203425868	2.52141	-1.52304	2pl	74.9484	-13.8634	-0.887845	133.159	1+	TRUE
chr1:203426300-203426801	5.97483	6.41988	2pl	54.9968	-3.48251	-1.20766	95.4922	1+	TRUE
chr1:203426953-203427876	5.50223	4.30234	2pl	63.1813	-4.71129	-1.2855	308.609	1+	TRUE
chr1:203429255-203429756	-11.2525	-12.9579	2pl	55.0456	-4.12161	-1.18156	749.902	1+	TRUE
chr1:203435542-203436043	1.29598	-10.0008	2pl	22.0935	1.73427	1.0739	166.99	0	FALSE
chr1:203441307-203442247	20.2009	18.2644	2pl	22.9074	1.42262	0.9036	72.109	0	FALSE
chr1:203451679-203452180	-2.7902	-3.75509	2pl	31.6013	-2.21383	-1.81313	308.308	1+	TRUE
chr1:203455579-203456080	-16.7425	-31.3372	3pl	35.6658	-0.94022	-1.46185	1645.91	1+	TRUE
chr1:203460977-203461478	-8.31688	-9.03693	2pl	37.3545	-2.74361	-3.03239	68.5065	1+	TRUE
chr1:203463655-203464156	-4.0024	-7.40965	2pl	61.428	-4.84044	-1.21851	145.413	0	TRUE
chr1:203465899-203466400	7.80777	3.95896	2pl	24.1195	2.4017	0.545159	549.77	0	FALSE
chr1:203476180-203476681	18.963	16.6202	2pl	64.5538	-7.41254	-0.551949	141.122	0	TRUE
chr1:203478578-203479407	12.3275	7.46197	2pl	23.0361	-2.63001	-0.786063	475.554	1+	TRUE
chr1:20348542-20349043	10.4487	0.00880647	2pl	51.4765	-8.46069	-1.33483	120.568	1+	TRUE
chr1:203517375-203517876	6.69683	-2.79566	2pl	25.0582	3.69174	0.625248	202.982	0	FALSE
chr1:203526515-203527016	11.6746	11.4535	2pl	34.7772	2.92374	0.532535	101.257	0	FALSE
chr1:203556148-203556888	2.92035	-9.12454	2pl	20.9078	-1.84502	-1.27346	3534.76	1+	TRUE
chr1:203589157-203589658	11.4283	-14.5256	2pl	20.1845	9.11702	0.751592	188.037	0	FALSE
chr1:203667626-203668127	8.87277	7.32271	2pl	33.533	-2.84853	-0.872151	82.2744	1+	TRUE
chr1:203673590-203674620	15.4729	11.0117	2pl	41.9249	9.76693	0.531571	254.262	0	FALSE
chr1:203679168-203679669	8.19218	10.1056	2pl	28.3657	-1.69711	-1.48178	69.2538	0	TRUE
chr1:203685907-203686408	22.9626	11.523	2pl	25.942	-16.5	-1.28653	29.9262	1+	TRUE
chr1:20370779-20371280	0.0891669	1.37925	2pl	45.2677	-2.61567	-2.28348	32.9447	0	TRUE
chr1:203732970-203733471	25.3839	9.07053	2pl	8.51487	-1.25868	-1.4113	35.2609	0	FALSE
chr1:203823268-203823769	10.3927	9.81411	2pl	45.9956	-15.5369	-1.59757	20.3346	0	TRUE
chr1:203839038-203839539	1.01786	-19.399	2pl	17.4371	1.80284	2.51523	68.3535	0	FALSE
chr1:203888609-203889110	17.4559	-1.33004	2pl	20.6707	9.29365	1.65149	20.4627	0	FALSE
chr1:203984964-203985465	5.8613	2.89709	2pl	38.2926	3.01702	1.43866	244.283	0	FALSE
chr1:203996031-203996532	-0.856466	-5.62936	2pl	25.779	2.01957	1.79158	148.427	0	FALSE
chr1:204003772-204004273	2.55215	-0.972294	2pl	79.423	-15.6629	-1.81255	30.5995	0	TRUE
chr1:204063957-204064458	4.31144	2.47305	2pl	34.8126	3.08979	0.606198	58.467	0	FALSE
chr1:204065080-204065581	15.3402	12.9186	2pl	27.8166	2.26923	0.744985	57.8121	0	FALSE
chr1:204076815-204077316	13.0283	-12.2037	2pl	15.5576	-9.69357	-1.00619	325.162	1+	TRUE
chr1:204078191-204078692	0.89741	-2.31621	2pl	39.8198	3.19314	0.839227	500.174	0	FALSE
chr1:204080299-204080800	13.2455	12.2167	2pl	45.8525	3.43865	0.61443	218.279	0	FALSE
chr1:204093225-204094209	10.9714	10.6905	2pl	46.5007	-3.33974	-0.733807	248.388	1+	TRUE
chr1:204166354-204166855	-3.22589	-2.85717	3pl	59.6556	-1.52742	-1.98184	82.7327	0	TRUE
chr1:204198587-204199088	16.1045	18.2383	2pl	39.1431	1.60086	1.43388	35.0826	0	FALSE
chr1:204226232-204226733	14.5507	11.3465	2pl	43.7281	13.3313	0.611202	107.272	0	FALSE
chr1:204253994-204254495	5.6059	-1.66843	2pl	33.3688	3.00493	1.10835	92.857	0	FALSE
chr1:204255115-204255616	17.2865	16.6235	2pl	29.7735	1.70753	0.629636	79.742	0	FALSE
chr1:204276286-204276787	-2.41786	-3.21468	2pl	33.3584	-2.16182	-1.25279	204.815	1+	TRUE
chr1:204280507-204281008	-1.06498	-1.03038	2pl	37.519	-2.74191	-2.63221	219.219	1+	TRUE
chr1:204287930-204288431	9.86624	1.59079	2pl	58.0185	-8.35511	-0.979849	74.978	0	TRUE
chr1:204292684-204293185	14.9914	13.9094	2pl	29.5464	-2.22119	-1.33068	89.0234	1+	TRUE
chr1:204299714-204300215	-4.09085	-5.82884	2pl	63.2151	-4.57854	-2.0788	51.9637	0	TRUE
chr1:20430345-20430846	18.381	18.6388	2pl	21.7842	1.29582	0.633456	80.134	0	FALSE
chr1:204320303-204320804	0.68943	-1.55989	2pl	24.7918	1.8003	0.929917	114.015	0	FALSE
chr1:204359082-204360422	8.79568	9.40174	2pl	38.0952	2.93908	0.404243	374.156	0	FALSE
chr1:204420524-204421025	6.04354	-1.25188	2pl	26.3383	2.60857	1.25092	54.0959	0	FALSE
chr1:20442822-20443708	-0.733851	-1.36861	2pl	32.4284	-2.10329	-1.97609	350.25	1+	TRUE
chr1:204446348-204447495	-0.400389	-7.98558	2pl	23.5505	2.70305	0.648687	833.492	1+	FALSE
chr1:204478140-204478912	-0.654473	-8.5201	3pl	66.7165	-2.66606	-1.15654	255.823	1+	TRUE
chr1:204480916-204481417	8.23816	2.25929	2pl	79.2181	-17.0772	-1.16755	68.2924	0	TRUE
chr1:204493548-204494391	3.34074	-2.22752	2pl	31.8814	3.37207	0.580634	590.048	0	FALSE
chr1:20449654-20450155	1.90095	2.71625	2pl	44.2038	-2.48658	-2.09006	24.7569	1+	TRUE
chr1:204499850-204500351	9.35089	8.43604	2pl	61.7161	-4.31999	-1.02198	64.4058	0	FALSE
chr1:20455868-20456369	10.4255	5.00273	2pl	44.5021	10.717	1.27265	39.6124	0	FALSE
chr1:204574667-204575168	-17.3651	-15.5666	3pl	49.7287	-1.28345	-2.55035	317.395	1+	TRUE
chr1:204584858-204585359	-4.648	-0.940693	2pl	36.096	-2.02684	-1.62865	261.544	0	TRUE
chr1:204623236-204623737	0.261101	-5.50718	2pl	30.6933	3.04117	1.01683	170.04	0	FALSE
chr1:204637490-204638441	15.4048	6.41069	2pl	23.8547	3.23977	0.778931	172.522	0	FALSE
chr1:204684790-204685291	26.5707	27.5605	2pl	41.8268	2.20674	0.740671	70.9773	0	FALSE
chr1:204780923-204781424	7.92383	7.41962	2pl	21.9215	-1.36353	-1.2808	26.6677	0	TRUE
chr1:20486771-20487661	14.7813	14.8057	2pl	40.4038	-2.65434	-1.23637	249.745	1+	TRUE
chr1:204879273-204879774	10.2788	9.05255	2pl	52.8327	-6.38734	-1.45793	28.9614	1+	TRUE
chr1:204887759-204888260	11.3111	14.4235	2pl	32.3313	-1.6997	-0.77254	309.27	1+	TRUE
chr1:204889708-204890453	-3.30638	-7.60965	2pl	69.185	-6.2537	-1.2406	516.783	1+	TRUE
chr1:204927615-204928116	19.2138	1.43653	2pl	3.05238	4.6608	0.64763	61.6871	0	FALSE
chr1:204928953-204929454	6.19378	6.50901	2pl	55.4129	-3.69172	-3.18688	310.943	1+	TRUE
chr1:204945506-204946007	3.8971	5.46414	2pl	55.497	-2.93261	-1.00764	59.0759	0	TRUE
chr1:204983369-204983870	-6.18328	-7.45458	3pl	63.1757	-1.57572	-2.05117	32.9266	0	TRUE
chr1:205009667-205010168	-7.16394	-10.3792	2pl	60.8971	-4.5627	-3.00252	231.596	0	TRUE
chr1:205076491-205076992	16.22	17.2085	2pl	35.5185	-2.41233	-0.888511	131.471	0	TRUE
chr1:20511617-20512118	10.192	10.821	2pl	19.7476	-1.02934	-1.42922	40.7141	0	TRUE
chr1:205191151-205192122	0.168167	-2.41982	3pl	72.3897	-2.29288	-1.48366	86.0548	1+	TRUE
chr1:205258784-205259607	-0.14007	-12.0294	2pl	78.7502	-18.9053	-1.46324	91.643	1+	TRUE
chr1:205262220-205262721	9.184	0.0107329	2pl	22.1954	7.46247	0.958346	61.0533	0	FALSE
chr1:205284679-205285180	-5.15139	-7.39943	2pl	34.4567	2.62215	1.06448	202.483	0	FALSE
chr1:205294460-205295394	-2.74837	-17.6323	2pl	26.273	2.61506	1.4123	407.361	0	FALSE
chr1:205301306-205301807	8.77234	3.85231	2pl	42.7547	3.90003	0.903587	826.174	0	FALSE
chr1:205313193-205314359	22.023	19.1691	2pl	21.9214	1.67941	0.328874	670.158	0	FALSE
chr1:20533486-20533987	19.8895	18.0988	2pl	57.73	-7.64075	-0.972832	97.097	0	FALSE
chr1:205352281-205352782	24.6747	24.0332	2pl	58.8443	-4.49913	-0.879305	501.963	1+	TRUE
chr1:205410501-205411002	8.96993	6.78771	2pl	26.1986	-1.44101	-1.22283	51.265	0	FALSE
chr1:205441769-205442270	-1.59714	-20.4916	2pl	22.2173	-1.73707	-1.53202	1258.69	1+	TRUE
chr1:205449326-205449827	17.3162	15.5598	2pl	56.5377	4.78831	0.822701	93.2647	0	FALSE
chr1:205449896-205450397	9.59027	7.2321	2pl	52.0774	4.9182	0.797544	991.009	0	FALSE
chr1:205478510-205479011	-5.89936	-3.90624	3pl	49.1036	-1.23805	-1.77341	92.9057	1+	TRUE
chr1:205485396-205485897	3.0722	5.73464	2pl	41.4563	-2.35892	-0.560889	530.951	0	FALSE
chr1:205493227-205493728	19.2104	14.5091	2pl	32.6227	3.56904	1.02669	53.6041	0	FALSE
chr1:205507831-205508607	-9.35374	-8.52146	3pl	43.0246	-0.92357	-1.31082	562.237	1+	TRUE
chr1:205513695-205514196	30.5042	27.2504	2pl	20.2374	1.56873	0.750791	41.8691	0	FALSE
chr1:205534009-205534510	11.9402	8.8379	2pl	29.4194	3.39498	0.981176	76.5617	0	FALSE
chr1:205540829-205541330	-1.36199	-8.38722	2pl	57.7736	-4.84408	-2.52815	63.1762	0	TRUE
chr1:205564130-205564631	18.3282	12.0144	2pl	20.6094	3.31141	0.927793	28.8022	0	FALSE
chr1:205582397-205582898	10.2204	9.83812	2pl	33.7076	-2.12117	-0.729032	140.133	1+	TRUE
chr1:205644905-205645406	23.4789	22.0819	2pl	23.6356	1.69623	0.844702	47.1061	0	TRUE
chr1:205647414-205647915	14.2087	-1.03938	2pl	12.0966	1.19824	1.16771	49.2821	0	FALSE
chr1:205648333-205648834	10.3223	2.77265	2pl	14.0098	1.24475	0.893676	86.2448	0	FALSE
chr1:205661364-205661865	0.628219	-4.08453	2pl	32.8256	2.72129	1.29255	135.165	0	FALSE
chr1:205668182-205668683	0.3394	-1.8721	2pl	25.8928	2.17744	1.51607	94.7385	0	FALSE
chr1:205669195-205669911	5.0092	-0.237211	2pl	21.7603	2.46511	1.03176	128.426	0	FALSE
chr1:205687171-205687672	14.9306	13.1467	2pl	40.8494	2.90664	1.14328	66.965	0	FALSE
chr1:205688128-205689117	10.1162	10.5128	2pl	32.2629	2.08883	1.00798	131.989	0	FALSE
chr1:205689352-205689853	7.58564	1.72218	2pl	26.5107	4.79503	0.746786	101.268	0	FALSE
chr1:205695542-205696043	1.28136	1.68941	2pl	59.1445	-4.37273	-1.48347	56.1408	0	TRUE
chr1:205696997-205698052	9.25849	0.916252	2pl	23.2568	6.68848	0.584932	278.3	0	FALSE
chr1:20575161-20575662	13.8575	11.4531	2pl	15.7569	1.28263	0.723294	80.6896	0	FALSE
chr1:205792959-205793717	11.8344	10.4382	2pl	29.6811	2.58916	0.618743	267.213	0	FALSE
chr1:205828294-205828795	-2.74537	-1.46532	2pl	35.3594	-2.52119	-2.52051	69.96	1+	TRUE
chr1:205913276-205914448	14.1236	3.81458	2pl	13.8441	-1.22146	-0.807007	1907.4	1+	TRUE
chr1:2059722-2060223	12.9407	12.7034	2pl	34.955	2.83214	1.36226	72.5605	0	FALSE
chr1:205980418-205980919	1.74708	-2.99149	3pl	72.3586	-2.30838	-0.774443	163.916	1+	TRUE
chr1:205984079-205984580	23.1934	23.6443	2pl	27.0692	1.4849	0.426557	238.345	0	FALSE
chr1:205994286-205994787	10.8167	8.66519	2pl	41.8169	4.48679	0.738581	409.531	0	FALSE
chr1:205998390-205998891	9.85066	8.39821	2pl	38.5697	2.90001	0.812621	61.9141	0	FALSE
chr1:206030625-206031126	9.53128	10.1634	2pl	59.8795	-3.82272	-0.544817	269.813	0	TRUE
chr1:206047145-206047940	3.06521	1.5745	2pl	54.5413	-5.24348	-2.38999	46.7279	1+	TRUE
chr1:206054929-206055430	19.5226	13.3195	2pl	32.7483	6.60534	0.947211	53.3655	0	FALSE
chr1:206055535-206056036	10.8608	-7.77148	2pl	16.4472	2.29202	1.35126	51.0434	0	FALSE
chr1:206059464-206059965	15.8294	14.0109	2pl	37.157	2.637	0.848987	38.6952	0	FALSE
chr1:2061031-2061532	-1.64416	-1.86539	2pl	37.3637	2.66345	1.82317	43.438	0	FALSE
chr1:206107535-206108036	-3.90746	-4.13453	2pl	56.4633	-4.2099	-3.24845	28.8437	1+	TRUE
chr1:206380826-206381327	25.4307	26.3649	2pl	62.774	4.69327	0.556394	150.462	1+	FALSE
chr1:206411308-206411809	22.6674	19.0044	2pl	25.6564	-3.61343	-1.22575	61.7894	1+	TRUE
chr1:206446646-206447543	18.3801	15.7352	2pl	16.8869	-2.88817	-0.940895	190.823	1+	TRUE
chr1:206455657-206456158	17.395	15.1518	2pl	28.173	2.18915	0.575446	133.232	1+	TRUE
chr1:206470218-206471411	18.6722	3.07124	2pl	41.2948	10.5424	0.484971	761.088	0	FALSE
chr1:206472440-206472941	13.117	11.4172	2pl	26.6997	3.61101	0.505236	162.862	0	FALSE
chr1:206496351-206496852	23.7974	23.5342	2pl	31.0868	1.69391	1.05293	33.921	0	FALSE
chr1:206501240-206501741	9.43638	7.62092	2pl	15.339	1.24934	1.27857	28.6989	0	FALSE
chr1:20650754-20651255	13.833	12.5109	2pl	60.3654	-6.17039	-1.12765	29.7469	0	TRUE
chr1:206508512-206509013	12.9017	7.55761	2pl	37.7292	4.80574	0.912555	35.1955	0	FALSE
chr1:206526172-206526673	30.5566	11.3877	2pl	3.48044	4.52647	0.727502	69.8299	0	FALSE
chr1:206534491-206534992	-6.671	-13.4281	3pl	71.6525	-2.34041	-3.3296	140.266	1+	TRUE
chr1:206535094-206535595	20.0107	18.8014	2pl	58.7792	-6.02359	-1.11149	45.8323	0	TRUE
chr1:206568734-206569235	-0.62645	1.46177	2pl	51.1587	-3.06402	-1.95382	25.6898	0	FALSE
chr1:206578613-206579465	11.5132	10.5205	2pl	33.7876	-2.76471	-2.2464	202.263	1+	TRUE
chr1:206591217-206591718	14.0872	12.8481	2pl	55.3002	-5.53769	-2.76429	16.5753	0	TRUE
chr1:206687725-206688226	7.403	9.67175	2pl	45.5473	-2.17386	-0.829079	99.1138	0	TRUE
chr1:206694490-206694991	11.1933	10.3258	2pl	44.2	3.58914	0.531482	189.732	0	FALSE
chr1:206707900-206708401	21.6148	21.8592	2pl	57.9062	-3.46241	-0.805203	41.2403	0	FALSE
chr1:206738915-206739891	-0.657766	-6.70815	2pl	25.0972	2.20596	0.640798	456.434	0	FALSE
chr1:206785374-206785875	12.0745	4.64134	2pl	77.0316	-14.2296	-0.433906	285.473	1+	TRUE
chr1:206804290-206804791	10.6996	13.6272	2pl	46.3262	-2.34149	-1.58253	48.9468	1+	TRUE
chr1:206816927-206817428	4.44334	3.11477	2pl	36.0586	-2.79535	-2.57938	20.8782	0	TRUE
chr1:206826053-206826554	11.3694	8.31191	2pl	31.7545	-2.84233	-1.90313	65.0895	1+	TRUE
chr1:206845798-206846299	12.0068	7.24743	2pl	26.0123	-5.17415	-1.57913	25.757	1+	TRUE
chr1:206895849-206896350	4.62988	2.41848	2pl	63.3978	-5.33798	-1.70682	22.5384	0	FALSE
chr1:206945161-206945662	-10.6273	-10.1561	3pl	60.4422	-1.43173	-2.18763	97.0852	1+	TRUE
chr1:206947595-206948096	-14.8961	-13.4604	3pl	53.5281	-1.37782	-2.70865	34.7278	1+	TRUE
chr1:207006986-207007813	19.6809	17.8203	2pl	18.3158	-3.12674	-0.737505	165.674	0	TRUE
chr1:207024765-207025266	7.41475	5.44798	2pl	18.1925	1.38363	1.13637	46.4403	0	FALSE
chr1:207059405-207059906	19.797	17.0832	2pl	59.2268	-5.64833	-0.848868	46.8494	0	FALSE
chr1:20711217-20711718	17.919	17.9465	2pl	44.0142	2.60104	0.638854	129.284	0	FALSE
chr1:20711798-20712299	9.22198	9.37593	2pl	56.103	3.21416	0.716457	223.539	0	FALSE
chr1:207128218-207128719	6.38599	-4.95916	2pl	20.4473	4.13894	1.3145	49.1635	0	FALSE
chr1:207129899-207130672	-6.97059	-10.8276	2pl	37.7327	-2.84163	-2.41278	33.4985	1+	TRUE
chr1:207150155-207150656	-0.489715	-3.288	3pl	76.3614	-2.7279	-2.90624	18.4171	1+	TRUE
chr1:20722335-20722836	8.91244	3.22612	2pl	15.2263	1.74461	0.605331	71.9354	0	FALSE
chr1:20727922-20728423	6.84481	7.83689	2pl	50.6764	2.91208	0.871045	102.514	0	FALSE
chr1:207393662-207394163	-20.5859	-19.741	3pl	45.5133	-1.29991	-4.10137	108.149	1+	TRUE
chr1:207396339-207396840	2.25985	0.24881	2pl	28.4429	-1.97029	-1.12348	37.2768	0	FALSE
chr1:207508640-207509478	-3.19236	-4.24681	2pl	41.4843	-3.23046	-3.43186	133.296	1+	TRUE
chr1:207634894-207636133	5.16492	8.15921	2pl	47.0463	-3.25178	-1.32645	214.96	1+	TRUE
chr1:207680582-207681083	8.22485	7.70625	2pl	47.6852	-5.04409	-2.92794	84.7213	1+	TRUE
chr1:207840304-207840805	19.225	8.15242	2pl	7.81761	1.43249	0.864991	56.291	0	FALSE
chr1:207849311-207849812	9.62799	9.7124	2pl	33.7729	-2.27198	-1.3408	63.5818	1+	TRUE
chr1:207890375-207890876	17.5291	17.3272	2pl	55.898	-3.83428	-0.750441	53.1331	0	FALSE
chr1:207902477-207902978	14.0571	4.05026	3pl	48.5883	-17.2476	-1.06982	24.186	1+	FALSE
chr1:207919744-207920245	-6.66568	-5.87043	3pl	55.4775	-1.38438	-3.38216	151.287	1+	TRUE
chr1:207920264-207920765	-8.20827	-23.0842	3pl	71.7581	-2.82872	-4.46144	170.098	1+	TRUE
chr1:207933035-207933536	6.87362	5.46148	2pl	28.4491	-2.17471	-2.73213	20.8487	1+	TRUE
chr1:208024280-208024781	10.0172	12.0932	2pl	46.7482	-3.20372	-1.51632	90.7031	0	TRUE
chr1:208025054-208025555	0.29881	-12.374	2pl	80.0512	-21.2865	-2.86932	57.5495	0	TRUE
chr1:208037245-208037746	-8.39718	-7.86124	2pl	30.1445	-1.45793	-1.06721	37.7692	0	TRUE
chr1:208040688-208041524	-5.57346	-2.63727	2pl	35.2142	-2.15686	-0.883017	378.172	0	TRUE
chr1:208069301-208069802	-6.60885	-11.6629	2pl	23.2251	-1.55963	-1.46086	135.391	0	TRUE
chr1:208077184-208077685	5.33928	-7.10154	2pl	21.6318	2.16225	1.20792	152.855	0	FALSE
chr1:208082003-208082504	13.6336	15.8203	2pl	32.2236	-1.85825	-0.735375	1553.88	1+	TRUE
chr1:208103570-208104563	-3.09678	-4.13638	3pl	63.1529	-1.62329	-1.80918	121.257	1+	TRUE
chr1:208112910-208113411	1.02809	-10.0516	3pl	73.9554	-2.86029	-3.54606	78.4374	1+	TRUE
chr1:208131524-208132025	-5.00058	-7.66301	3pl	60.677	-1.93101	-2.26389	151.88	1+	TRUE
chr1:208134339-208134840	9.39521	6.81802	2pl	33.1838	3.55753	0.484547	228.453	1+	FALSE
chr1:208136349-208136850	2.95875	4.98994	3pl	44.0231	-1.03436	-1.2114	169.889	0	TRUE
chr1:208159787-208160288	-0.798861	-16.8293	3pl	26.3733	-1.00413	-1.14328	706.838	1+	TRUE
chr1:208165568-208166069	-12.7222	-17.6376	3pl	66.1654	-1.80102	-2.01475	18.9315	0	TRUE
chr1:208167236-208167737	-1.22444	-1.6583	2pl	55.1795	-5.21581	-1.76193	31.8105	0	TRUE
chr1:208174234-208175202	-8.82019	-16.3349	3pl	68.1033	-2.15039	-1.91317	107.537	1+	FALSE
chr1:208179764-208180265	17.3604	-10.3877	2pl	19.8607	10.3085	0.628496	179.806	1+	FALSE
chr1:208181292-208181793	3.78347	-0.392876	2pl	62.1171	-5.93843	-0.602986	478.827	1+	FALSE
chr1:208182824-208183701	1.745	-6.08786	3pl	69.0112	-2.13505	-2.18173	199.316	1+	TRUE
chr1:208187078-208187579	-21.5535	-23.3596	3pl	57.7261	-1.46961	-3.09045	114.129	1+	TRUE
chr1:208201196-208201697	6.70245	7.83914	2pl	55.3682	-3.86402	-1.19437	40.9485	1+	TRUE
chr1:208204727-208205637	-3.41666	-6.8886	3pl	70.2137	-2.12548	-3.06726	256.935	1+	TRUE
chr1:208213721-208214222	6.72518	3.64425	2pl	20.543	2.25212	1.06006	41.5681	0	FALSE
chr1:208219598-208220099	12.1127	8.8668	2pl	51.0507	4.14436	0.672445	518.691	0	FALSE
chr1:208231163-208231664	4.49209	4.71573	2pl	47.9506	-9.0627	-0.856998	124.96	0	FALSE
chr1:208240024-208240525	4.12048	6.76379	2pl	41.9222	-2.81241	-1.36877	171.352	1+	TRUE
chr1:208256000-208256501	13.5064	5.34085	2pl	19.9511	3.40119	1.17856	23.3268	0	FALSE
chr1:208256533-208257034	14.2508	9.79635	2pl	24.7728	2.50861	1.85418	14.9503	0	FALSE
chr1:208264428-208265230	3.21394	4.18657	2pl	47.9822	-3.30805	-3.09622	39.4434	1+	TRUE
chr1:208270560-208271061	11.8603	3.81748	2pl	57.7944	-9.57579	-0.972382	30.7553	0	FALSE
chr1:208273403-208273904	8.90637	7.68221	2pl	44.9398	-4.48342	-2.50182	59.8902	0	TRUE
chr1:208357603-208358468	-6.2464	-5.5869	3pl	42.4387	-0.874948	-1.98988	150.454	1+	TRUE
chr1:208374585-208375086	4.56598	-9.1146	2pl	18.6015	4.0843	1.74878	28.4545	0	FALSE
chr1:208395503-208396004	15.5121	15.6174	2pl	42.3277	-2.51177	-1.28428	45.2064	0	TRUE
chr1:208433980-208434481	10.5749	10.0882	2pl	59.9159	-3.98362	-1.68403	14.3128	0	TRUE
chr1:208532968-208534209	13.5579	0.707852	2pl	12.6003	-1.7705	-0.843846	853.56	1+	TRUE
chr1:208546193-208547098	1.34708	-5.33208	2pl	27.2206	-1.95471	-1.6468	126.332	1+	TRUE
chr1:208561919-208562420	-5.33665	-17.3987	2pl	32.6716	-2.60398	-3.68662	185.955	1+	TRUE
chr1:208567337-208567838	2.24188	-6.45733	2pl	76.2132	-17.316	-4.69284	21.1715	1+	TRUE
chr1:208577308-208578157	12.4161	12.4013	2pl	47.4005	-4.31888	-0.984715	221.76	1+	TRUE
chr1:208595747-208596248	23.8565	20.2691	2pl	25.5253	-1.98112	-1.30862	38.9892	1+	TRUE
chr1:208668944-208669809	9.23677	9.33906	2pl	34.254	2.18436	0.835852	161.386	0	FALSE
chr1:2087425-2087926	14.7806	13.0864	2pl	25.1021	-2.12813	-1.92415	19.8464	1+	TRUE
chr1:2088446-2088947	8.57213	11.0031	2pl	44.5648	-2.77601	-0.731854	91.8898	0	FALSE
chr1:208885009-208885510	8.47438	-6.42419	2pl	20.2093	2.00378	2.08583	37.8451	0	FALSE
chr1:208910086-208910587	14.012	12.5623	2pl	35.5407	-2.81627	-0.932548	29.2763	1+	TRUE
chr1:208988900-208989401	-1.41996	-3.87419	2pl	26.5934	-1.79943	-2.49169	38.067	1+	TRUE
chr1:2089915-2090416	8.75142	12.5449	2pl	35.2139	-1.89465	-1.00364	58.3756	0	TRUE
chr1:209080251-209080752	8.34916	3.60986	2pl	21.5654	1.51762	1.51123	28.4512	0	FALSE
chr1:209190583-209191084	9.93149	3.56764	2pl	19.2767	1.75383	0.569985	200.082	0	FALSE
chr1:209199761-209200262	8.7752	4.23374	2pl	18.6797	2.46689	0.673313	73.1529	0	FALSE
chr1:209318548-209319049	13.1954	15.267	2pl	29.2898	1.64514	2.06547	25.9325	0	FALSE
chr1:209335040-209335541	23.2708	25.6177	2pl	38.3735	2.27437	0.546812	101.503	0	FALSE
chr1:209354250-209354751	7.09638	1.08488	2pl	22.7712	2.64539	0.716481	167.599	0	FALSE
chr1:209395093-209395594	-2.82295	-17.5655	2pl	24.2361	2.17797	1.81243	170.701	0	FALSE
chr1:209433238-209433739	10.085	9.09386	2pl	40.5422	3.42131	0.804777	70.0841	0	FALSE
chr1:209435616-209436117	29.6459	22.8311	2pl	11.1245	1.40238	0.437143	212.222	0	FALSE
chr1:209454833-209456103	-8.06946	-9.76102	3pl	62.9741	-1.57593	-1.92281	76.9045	1+	TRUE
chr1:209549246-209550026	1.6379	-12.8533	2pl	19.2178	2.01556	1.29388	221.259	0	FALSE
chr1:209651183-209651684	8.82025	5.88548	2pl	22.5991	1.88682	1.07791	27.4207	0	FALSE
chr1:209657373-209657874	19.5653	12.6553	2pl	24.536	-2.88398	-1.20694	74.8852	0	TRUE
chr1:209783267-209783768	0.694682	0.350858	2pl	35.6823	-2.4775	-1.58805	39.8598	0	TRUE
chr1:209810734-209811235	7.36264	7.96743	2pl	34.7255	-1.81431	-1.48877	33.2128	0	TRUE
chr1:20981845-20982346	3.46592	5.52376	2pl	50.0468	-2.79285	-1.08875	51.1369	1+	TRUE
chr1:20982876-20983377	11.6995	13.5953	2pl	51.2044	-2.36642	-1.22395	17.9602	0	TRUE
chr1:209850365-209850866	18.6998	18.9778	2pl	32.3345	-2.24499	-0.471705	151.73	1+	TRUE
chr1:209854216-209854717	11.5622	2.13091	2pl	21.6482	-2.33901	-2.14849	143.437	1+	TRUE
chr1:209864028-209864529	13.905	9.48508	2pl	55.6133	-8.99424	-1.15367	23.8534	0	TRUE
chr1:209869339-209869840	-13.0351	-16.3845	3pl	62.016	-1.61507	-3.18934	73.9879	1+	TRUE
chr1:209870100-209871307	-3.82031	-3.75926	2pl	38.0062	-2.7963	-2.95056	238.665	1+	TRUE
chr1:209876074-209876575	11.8424	11.3132	2pl	39.2962	-2.96226	-2.34552	53.5493	1+	TRUE
chr1:209929707-209930208	-6.14352	-5.25211	2pl	50.1315	-3.6049	-2.68639	15.8701	1+	TRUE
chr1:20994104-20994605	7.58729	7.91447	2pl	25.7741	1.98188	1.1691	31.2602	0	FALSE
chr1:210074747-210075248	19.3469	19.3115	2pl	44.1241	3.72184	0.783783	70.8073	0	FALSE
chr1:21012881-21013726	9.7401	9.95017	2pl	54.585	-3.24354	-0.509084	223.628	1+	TRUE
chr1:210222176-210223090	21.306	19.702	2pl	20.8296	1.20162	0.595556	85.9126	0	FALSE
chr1:210242654-210243155	11.357	1.49451	2pl	50.465	-14.4147	-1.26458	17.8468	1+	TRUE
chr1:210250580-210251968	24.5112	17.9632	2pl	8.40145	-1.54284	-0.423949	1282.37	1+	FALSE
chr1:210259474-210259975	-7.30391	-9.9425	3pl	63.9031	-1.85217	-1.83902	117.945	1+	TRUE
chr1:210262021-210263429	-5.7753	-4.17065	2pl	33.4256	-2.29942	-2.03413	883.35	1+	TRUE
chr1:210272578-210273079	29.289	11.3287	2pl	8.94298	-19.3529	-0.320506	880.529	1+	TRUE
chr1:210283028-210283529	6.63518	7.23396	2pl	41.3348	-2.71092	-2.29527	17.8872	1+	TRUE
chr1:210291838-210292676	29.4092	18.3369	3pl	4.00348	-3.54979	-0.426418	1037.81	1+	TRUE
chr1:210294931-210295875	29.4113	21.6983	2pl	6.99412	-1.21604	-0.271807	2246.97	1+	TRUE
chr1:210305071-210305572	25.0345	27.5683	2pl	37.3776	-1.80016	-0.59817	140.064	1+	TRUE
chr1:210321476-210321977	12.3908	9.41032	2pl	23.3402	1.9156	1.29904	28.7856	0	FALSE
chr1:210342958-210343459	7.7757	9.13282	2pl	49.3444	-3.38217	-2.42922	44.899	0	TRUE
chr1:210364423-210364924	14.0072	12.6531	2pl	27.8146	2.20698	1.17692	157.251	0	FALSE
chr1:210373782-210374775	14.0078	3.59185	2pl	24.7204	2.79956	0.656482	326.73	0	FALSE
chr1:210393607-210394108	11.3193	2.6324	2pl	15.1478	-2.05751	-0.801445	240.223	1+	TRUE
chr1:210467355-210467856	14.7723	4.32146	2pl	22.3659	-17.5145	-0.984648	39.0716	1+	TRUE
chr1:210523696-210524197	7.29498	6.56779	2pl	61.8924	-4.02493	-1.30777	23.4649	0	TRUE
chr1:210526786-210527287	9.68286	4.7621	2pl	42.1146	9.23281	0.889685	72.8399	0	FALSE
chr1:210531790-210532291	12.8904	11.4964	3pl	32.2633	-2.04809	-2.44608	12.4941	1+	TRUE
chr1:210620805-210621306	12.9989	7.59008	2pl	28.6068	3.44113	1.6447	66.6074	0	FALSE
chr1:21069213-21070011	-0.644289	1.78351	2pl	34.9247	-1.92307	-1.41792	74.0269	1+	TRUE
chr1:21082037-21082538	10.3207	8.19062	2pl	53.3551	-6.30853	-2.61272	15.4399	1+	FALSE
chr1:2108518-2109019	9.66368	5.4999	2pl	43.4286	14.201	0.475422	171.048	0	FALSE
chr1:210852598-210853099	-6.74034	-9.86453	2pl	15.4143	-1.16364	-1.76496	12.0631	0	TRUE
chr1:211068907-211069408	-1.34608	-3.04383	2pl	45.2019	3.26117	1.30345	87.0496	0	FALSE
chr1:211154528-211155793	12.4385	-2.7481	2pl	15.6147	-2.06516	-1.12034	197.098	1+	TRUE
chr1:211293180-211293681	2.80259	-2.2484	2pl	18.7984	2.12558	1.17555	39.3361	0	FALSE
chr1:211339538-211340348	20.5806	16.5682	2pl	44.6875	9.26621	0.842943	121.914	0	FALSE
chr1:211340519-211341020	6.16161	6.21761	2pl	58.1027	-3.87173	-1.36496	14.8966	0	TRUE
chr1:211489897-211490398	11.578	6.05891	2pl	17.1401	-1.99427	-0.663949	529.543	1+	TRUE
chr1:211499288-211499789	10.693	8.74967	2pl	60.8043	-4.26409	-2.35825	37.3373	0	TRUE
chr1:211502363-211502864	16.8867	14.6328	2pl	73.7743	-10.0304	-0.793291	76.4064	1+	TRUE
chr1:211548713-211549214	-0.934248	-10.0541	2pl	24.2922	2.1145	1.84825	87.8112	0	FALSE
chr1:211559622-211560123	5.67656	3.09554	2pl	40.7241	3.24751	1.06402	556.037	1+	FALSE
chr1:211597683-211598184	14.0947	15.4111	2pl	39.9629	-2.23242	-1.5283	16.9058	1+	TRUE
chr1:211605746-211606247	10.2751	9.56415	2pl	61.5401	-4.4439	-1.5641	29.2363	0	TRUE
chr1:211613248-211613749	22.384	22.2849	2pl	30.9285	1.75185	1.24054	20.2241	0	FALSE
chr1:211633335-211633836	10.7775	12.6882	2pl	37.7341	-1.97142	-0.948294	101.969	0	TRUE
chr1:211643294-211644376	15.5896	6.60991	2pl	23.4327	6.80021	0.927949	82.7931	0	FALSE
chr1:211687006-211687831	12.1317	10.7036	2pl	27.0249	-2.21617	-1.24902	35.4764	0	TRUE
chr1:211691277-211691778	14.8371	11.8057	2pl	20.3122	1.49301	1.29485	43.0167	0	FALSE
chr1:211715997-211716498	6.11832	7.1031	2pl	27.263	1.85314	1.45549	46.4877	0	FALSE
chr1:211727129-211727630	8.81312	8.52468	2pl	26.1873	2.1228	1.13817	43.6969	0	FALSE
chr1:211735646-211736147	-2.21232	-13.3953	2pl	26.0147	2.85656	1.87522	222.228	0	FALSE
chr1:211737055-211737556	12.7253	9.44764	2pl	40.5268	7.67548	0.797065	51.017	0	FALSE
chr1:21182384-21182885	25.7739	25.3525	2pl	51.4359	-4.12374	-1.22099	15.5821	0	FALSE
chr1:211913475-211913976	7.33874	7.48287	2pl	42.2633	-3.18383	-1.59489	12.918	0	FALSE
chr1:211928891-211929392	11.9407	12.649	2pl	30.1633	2.11298	1.35588	26.9497	0	FALSE
chr1:212094047-212094548	18.9615	15.9881	2pl	45.5433	-16.381	-1.75341	23.6683	1+	TRUE
chr1:212105047-212105548	-0.642657	-3.91556	2pl	66.2654	-5.59998	-2.81036	15.7415	0	TRUE
chr1:212127011-212127512	16.6033	14.7746	2pl	41.653	7.83079	0.625494	202.234	1+	FALSE
chr1:212186524-212187025	2.74887	-4.84035	2pl	23.8589	2.35466	2.01925	23.8473	0	FALSE
chr1:212218883-212219384	15.0508	18.0779	2pl	37.494	-1.94821	-1.92451	23.0758	0	FALSE
chr1:212269265-212269766	23.2399	24.8149	2pl	21.1126	1.05295	1.4956	26.1112	0	FALSE
chr1:212367886-212368387	22.9843	22.3738	2pl	35.9647	2.08016	0.554537	180.795	0	FALSE
chr1:212507125-212507626	5.59781	-10.4114	2pl	26.3834	4.11964	1.20995	95.1974	0	FALSE
chr1:212515301-212515802	-2.32398	-3.22758	2pl	30.0938	2.0419	1.59273	37.9293	0	FALSE
chr1:21252087-21252588	14.6276	8.6675	2pl	6.93742	-2.61764	-0.834449	65.1717	0	FALSE
chr1:212566655-212567501	10.4678	-17.2942	2pl	18.5318	2.61599	1.26463	150.443	0	FALSE
chr1:212583458-212583959	16.915	14.0597	2pl	22.6308	1.58388	0.658956	90.2333	0	FALSE
chr1:212595147-212595648	5.53697	-4.04508	2pl	23.2395	2.74577	0.979637	79.4232	0	FALSE
chr1:21262107-21262608	15.2846	15.9128	2pl	82.0166	14.2233	0.662627	264.982	0	FALSE
chr1:21262723-21263224	21.0981	20.8477	2pl	35.3176	2.53275	0.603977	93.9166	0	FALSE
chr1:212651273-212651774	7.8292	3.37181	2pl	46.7744	-6.14836	-1.80657	31.3716	0	TRUE
chr1:212916768-212917269	8.04814	1.49838	2pl	20.1659	1.94737	0.853434	156.702	0	FALSE
chr1:212928694-212929568	10.4965	1.32584	2pl	21.1451	2.07346	0.789818	198.022	0	FALSE
chr1:21293540-21294041	10.2277	0.947826	2pl	24.6732	4.20941	0.893883	69.0971	0	FALSE
chr1:212966562-212967063	16.0334	12.4097	2pl	11.9648	0.994551	1.396	35.3359	0	FALSE
chr1:212977649-212978150	4.73186	4.77963	2pl	34.014	-2.43861	-1.57111	68.8068	0	TRUE
chr1:212986511-212987012	6.86084	-0.459891	2pl	67.8566	-9.10405	-1.16868	30.8646	0	TRUE
chr1:21303325-21303826	11.0779	0.946709	2pl	24.4847	-2.50789	-0.928467	322.271	1+	FALSE
chr1:21313077-21313578	-10.0834	-9.04299	3pl	49.0201	-1.61325	-1.70989	540.272	1+	TRUE
chr1:213136077-213136578	24.2602	16.2351	2pl	37.2916	10.3819	0.839435	35.8473	0	FALSE
chr1:21318547-21319048	2.553	-23.5475	2pl	23.5689	3.92576	1.08593	84.3543	0	FALSE
chr1:21324434-21324935	14.406	13.3612	2pl	23.0262	1.48491	0.90461	72.7323	0	FALSE
chr1:213251982-213252483	8.188	2.69345	2pl	19.2873	-1.36081	-1.17749	71.8481	1+	TRUE
chr1:213274077-213274578	-3.98517	-1.16697	2pl	46.8506	-2.61444	-1.64382	22.2717	0	FALSE
chr1:213280840-213281341	-2.09208	1.09879	2pl	41.1611	-2.61135	-2.55787	112.539	1+	TRUE
chr1:213281484-213281985	9.26825	9.56258	2pl	33.0148	-1.8959	-1.91053	29.7789	0	TRUE
chr1:213327213-213327714	15.0925	16.7163	2pl	36.4042	2.19582	1.43037	34.6913	0	FALSE
chr1:213397610-213398111	15.7085	14.4706	2pl	28.1437	2.46964	0.973661	85.5418	0	FALSE
chr1:213464717-213465218	14.7648	13.688	2pl	46.6301	-11.0534	-1.74505	38.3241	0	TRUE
chr1:213524118-213524619	4.12908	6.34216	2pl	39.3655	-2.69078	-2.75473	20.2695	0	TRUE
chr1:2135371-2135872	2.34877	-5.05393	2pl	48.8865	4.49614	0.857402	1386.73	0	FALSE
chr1:213570382-213570883	-8.27883	-6.48682	2pl	44.2954	-3.04958	-2.82517	102.821	1+	TRUE
chr1:213572003-213572504	-15.8829	-17.5461	3pl	59.3395	-1.44156	-3.08003	107.469	1+	TRUE
chr1:213572637-213573451	-20.3461	-31.9598	3pl	36.7517	-0.987436	-2.51351	395.977	1+	TRUE
chr1:213594641-213595142	10.9523	1.14161	2pl	10.6206	1.05402	1.55808	27.1155	0	FALSE
chr1:213613617-213614550	3.85005	5.91871	3pl	50.1263	-1.22605	-1.55336	69.464	0	TRUE
chr1:213661242-213661743	9.46079	-2.23825	2pl	20.7612	8.02505	1.17812	30.59	0	FALSE
chr1:213678259-213678760	-3.29494	-0.968331	2pl	34.0503	-2.25732	-1.7233	68.3443	1+	TRUE
chr1:213678767-213679268	9.1565	12.396	2pl	38.1752	-2.3132	-2.03892	24.7675	0	TRUE
chr1:213927346-213928130	4.37118	-7.1854	2pl	22.9362	-1.86604	-1.75506	90.2563	1+	TRUE
chr1:214106312-214106813	4.47043	-10.6862	2pl	11.9387	1.09298	2.19523	22.7273	0	FALSE
[truncated: 48,859 more rows]
