# Supplementary material for: Transfer learning reveals sequence determinants of the quantitative response to transcription factor dosage
Source: Cell Genom. 2025 Feb 27;5(3):100780. doi: 10.1016/j.xgen.2025.100780 (PMC11960506; doi:10.1016/j.xgen.2025.100780)
Supplement: Table S2. Statistics and metadata for SOX9-dependent REs, related to Figure 2 [file mmc3.xlsx]

## Sheet: TableS2
Name	Linear_AIC	Logistic_AIC	Best_model	ATAC_baseMean	log2FC_0v100_ATAC	Modified_ED50	Signed_Hill_Coefficient	time_class	SOX9_V5_ChIP
chr1:100042234-100042735	24.9988	9.87106	2pl	226.679	-0.263934	8.11675	-9.68928	Delayed down	FALSE
chr1:100164133-100164634	17.2916	16.893	2pl	34.5561	-1.20484	47.8182	-3.19065	Rapid down	FALSE
chr1:1001718-1002219	-37.1402	-44.3016	2pl	182.288	0.301148	2.25096	4.03404	Delayed up	FALSE
chr1:100362825-100363326	17.8941	9.16318	2pl	79.9146	0.434672	13.4669	2.05964	Delayed up	FALSE
chr1:100438694-100439195	13.5704	9.72245	2pl	115.132	0.499226	18.9503	2.05211	Delayed up	FALSE
chr1:100461280-100461781	39.6709	35.8248	2pl	501.954	0.296606	37.8088	3.7546	Delayed up	FALSE
chr1:100481192-100481693	16.8289	13.3408	2pl	71.9337	-1.35884	25.5519	-1.98485	Rapid down	FALSE
chr1:1005313-1005814	34.8954	16.0782	2pl	184.014	-0.35546	6.41018	-4.90125	Delayed down	FALSE
chr1:10057744-10058245	21.2915	14.4258	2pl	23.5788	-1.1757	30.8021	-3.25923	Rapid down	FALSE
chr1:100582858-100583359	41.619	36.0812	2pl	153.901	-0.442051	6.6773	-1.82223	Rapid down	FALSE
chr1:100657827-100658328	29.6696	21.9226	2pl	119.029	0.443563	14.3105	2.12355	Delayed up	FALSE
chr1:100658638-100659139	50.4722	49.0868	2pl	36.8669	0.682795	20.0351	1.27216	Delayed up	FALSE
chr1:100684099-100684600	46.7511	45.3132	2pl	115.478	-0.463563	77.0612	-10.9559	Rapid down	FALSE
chr1:100803011-100803828	44.2514	38.7816	2pl	204.366	-0.37747	5.32189	-1.61285	Delayed down	TRUE
chr1:100955321-100955822	33.3625	31.6039	2pl	115.997	0.417307	11.4723	0.789173	Delayed up	FALSE
chr1:101002523-101003024	0.474328	-32.6883	2pl	80.6167	1.34142	11.9028	1.44743	Delayed up	FALSE
chr1:101054099-101054600	55.1183	53.7224	2pl	36.3156	0.734348	14.6234	1.19389	Delayed up	FALSE
chr1:101075830-101076331	45.9304	43.4747	2pl	46.537	0.691621	21.7625	1.68238	Delayed up	FALSE
chr1:101139108-101139609	15.5282	4.47305	2pl	59.6432	0.43626	21.7799	6.18147	Delayed up	FALSE
chr1:101167630-101168131	9.46094	10.8963	2pl	27.3752	-0.88042	42.4072	-2.44584	Rapid down	FALSE
chr1:101262652-101263153	6.91555	7.70153	2pl	163.838	0.306001	30.2881	1.4246	Delayed up	FALSE
chr1:101291247-101292103	-11.5959	-14.4228	2pl	210.575	-1.96034	34.5493	-2.37831	Rapid down	TRUE
chr1:101410100-101411094	-5.74406	-9.12261	2pl	127.446	-0.390782	27.1711	-14.3834	Delayed down	FALSE
chr1:101447940-101448441	20.5822	18.2111	2pl	30.3476	0.658608	45.3995	5.69037	Delayed up	FALSE
chr1:101485638-101486139	27.8902	24.8191	2pl	51.7631	0.792035	29.1819	2.91171	Delayed up	FALSE
chr1:101625449-101626752	17.9354	11.9099	2pl	1116.78	0.379896	32.503	2.46106	Delayed up	FALSE
chr1:10181136-10181637	29.106	22.1195	2pl	113.553	-0.794844	9.67108	-0.977284	Delayed down	FALSE
chr1:101846748-101847249	45.0625	39.0708	2pl	140.456	0.378529	16.9201	2.176	Delayed up	FALSE
chr1:101859865-101860366	35.1406	36.6064	2pl	526.158	0.237423	63.744	4.05993	Delayed up	FALSE
chr1:101884624-101885125	-8.82858	-29.9994	2pl	86.0679	0.762646	6.29134	1.32233	Rapid up	FALSE
chr1:101902973-101903474	7.83673	3.28507	2pl	45.8663	-1.41529	16.352	-1.27178	Rapid down	FALSE
chr1:102071361-102071862	24.8731	21.9065	2pl	52.2836	-1.12736	17.5845	-1.72565	Rapid down	FALSE
chr1:10210155-10210656	-0.543494	-11.162	3pl	1993.51	0.206022	3.17062	3.44793	Delayed up	FALSE
chr1:102183793-102184294	3.8943	-0.591696	2pl	71.6058	0.828276	30.3479	2.4495	Delayed up	FALSE
chr1:102221587-102222088	1.90655	-11.0343	2pl	380.827	-0.951479	9.44267	-1.3163	Rapid down	FALSE
chr1:102222153-102222654	-2.11397	-23.6829	3pl	627.862	-0.369898	2.15823	-8.61266	Rapid down	FALSE
chr1:102858609-102859110	34.8493	33.2182	2pl	736.912	0.248646	38.604	2.72488	Delayed up	FALSE
chr1:102937446-102937947	-10.3493	-11.3475	2pl	38.6743	-0.956928	16.134	-1.21806	Delayed down	FALSE
chr1:103106575-103107361	4.24356	-4.0407	2pl	1031.46	-0.308196	10.3392	-1.30409	Delayed down	FALSE
chr1:1031231-1031732	16.1487	-0.810532	2pl	83.044	-1.33374	34.7518	-3.8165	Rapid down	FALSE
chr1:103336336-103336837	0.227937	-12.1694	2pl	59.3776	-2.79226	35.4798	-3.21574	Rapid down	TRUE
chr1:103457772-103458605	-1.98983	-9.18753	2pl	276.253	-3.00554	29.8749	-2.35344	Rapid down	TRUE
chr1:103460466-103460967	5.86179	-21.0021	3pl	236.357	-2.48106	21.2562	-1.10692	Rapid down	TRUE
chr1:103461155-103461656	10.2996	7.31504	2pl	65.1853	-1.03414	26.7915	-2.77916	Delayed down	TRUE
chr1:1037943-1038444	9.83902	-16.4761	3pl	267.079	-0.933247	8.9048	-1.59516	Delayed down	FALSE
chr1:1038659-1039160	33.1452	20.2808	2pl	218.296	-0.352319	7.87583	-7.1039	Delayed down	FALSE
chr1:103898518-103899019	-2.69939	-27.5258	2pl	45.3798	1.06188	6.69059	1.75963	Delayed up	FALSE
chr1:103901044-103901545	35.9187	34.3701	2pl	80.0612	0.396583	30.8524	1.83474	Delayed up	FALSE
chr1:103914319-103914820	13.56	0.534268	2pl	36.802	-1.66135	24.0205	-2.18897	Rapid down	TRUE
chr1:103934485-103935391	59.9531	55.0945	2pl	331.319	0.366658	7.52366	1.64348	Delayed up	FALSE
chr1:104100017-104100518	34.4956	36.6004	2pl	118.59	0.339222	13.5298	0.759371	Delayed up	FALSE
chr1:10422215-10422716	44.4178	44.1483	2pl	88.9221	-0.41979	13.381	-1.00329	Delayed down	FALSE
chr1:104406656-104407157	9.01723	0.566263	2pl	126.432	-2.16126	24.9878	-2.36461	Rapid down	FALSE
chr1:10459103-10459604	-1.98067	-7.74718	2pl	42.1998	1.2133	13.6414	1.93445	Delayed up	FALSE
chr1:104637423-104637924	16.1574	16.1561	2pl	220.304	-0.384007	36.2461	-2.58595	Rapid down	FALSE
chr1:104764864-104766034	3.84258	-6.83587	2pl	997.397	0.577365	17.9544	1.48991	Delayed up	FALSE
chr1:105100060-105100561	-4.10164	-9.8619	2pl	87.8134	-3.28193	35.2844	-2.99396	Rapid down	TRUE
chr1:105138585-105139086	27.2141	16.3271	3pl	65.8104	-0.72321	28.092	-6.42575	Delayed down	FALSE
chr1:105419210-105419711	0.136231	-8.0452	2pl	129.255	0.412523	13.8795	3.38803	Rapid up	FALSE
chr1:105483369-105483870	35.9271	28.965	2pl	37.3089	-1.13325	25.6094	-14.9405	Rapid down	FALSE
chr1:1055519-1056020	-9.91719	-24.2493	2pl	86.8256	-1.93838	33.952	-3.17265	Rapid down	FALSE
chr1:105559187-105559688	11.0928	-2.35303	2pl	126.421	0.567363	15.8973	2.11939	Delayed up	FALSE
chr1:105678229-105678730	24.3987	21.2001	2pl	40.7074	0.658506	30.2376	4.19772	Delayed up	FALSE
chr1:1058247-1059875	20.6584	19.1885	2pl	508.544	-0.851067	32.8757	-2.02895	Rapid down	FALSE
chr1:105909250-105909751	35.2819	33.5875	2pl	55.3391	0.612242	7.61451	1.17991	Delayed up	FALSE
chr1:10597857-10598763	29.2945	19.5861	2pl	1118.88	-0.252517	5.68336	-6.62101	Delayed down	FALSE
chr1:106246065-106246566	33.1391	23.5097	2pl	83.1652	-0.778776	8.70084	-1.46009	Rapid down	FALSE
chr1:106288628-106289129	-10.2327	-13.349	2pl	54.4647	0.849839	22.835	1.63029	Delayed up	FALSE
chr1:106297008-106297509	34.4589	33.0585	2pl	69.6871	0.856131	34.6855	2.24214	Delayed up	FALSE
chr1:1063742-1064583	45.0387	32.0225	2pl	285.122	0.292631	1.9581	11.4711	Delayed up	FALSE
chr1:10640269-10640770	12.6871	11.5793	2pl	69.2575	0.767747	26.4636	1.65877	Delayed up	FALSE
chr1:10640803-10642016	45.3772	44.4173	2pl	163.896	0.351288	25.6488	1.33216	Delayed up	FALSE
chr1:106588785-106589286	17.2615	17.6681	2pl	509.026	0.313791	48.2188	3.88269	Delayed up	FALSE
chr1:10667746-10668247	-12.9238	-16.3593	2pl	378.538	-0.60337	23.2115	-3.44598	Delayed down	FALSE
chr1:106717476-106717977	25.0196	15.0069	2pl	51.549	0.621665	8.4508	1.94861	Delayed up	FALSE
chr1:106802398-106802899	-14.676	-31.3829	2pl	42.188	1.24115	11.8304	1.51272	Delayed up	FALSE
chr1:106817307-106818498	43.8996	39.1051	2pl	189.084	0.320856	18.6596	2.74944	Delayed up	FALSE
chr1:106839456-106839957	8.37152	4.56438	2pl	176.767	0.926005	33.336	2.62575	Delayed up	FALSE
chr1:106986531-106987032	41.8753	35.2574	2pl	35.9194	-0.561415	7.99976	-2.09346	Delayed down	FALSE
chr1:107024346-107024847	13.2387	10.7258	2pl	37.5644	1.14131	29.0119	1.8889	Delayed up	FALSE
chr1:107076779-107077280	-2.41025	-24.2789	2pl	58.5859	0.945364	5.95076	1.48807	Delayed up	FALSE
chr1:107198469-107198970	18.5335	12.2389	2pl	49.1088	0.822632	19.5576	2.30387	Delayed up	FALSE
chr1:10724369-10725919	31.0081	27.9943	2pl	1099.26	-0.358591	16.2416	-1.57563	Delayed down	FALSE
chr1:1073126-1073627	12.6274	9.62874	2pl	73.7158	0.924859	29.9991	3.09664	Delayed up	FALSE
chr1:107318593-107319094	5.3044	-1.69121	2pl	280.993	0.462447	18.4944	1.62764	Delayed up	FALSE
chr1:107338975-107339476	2.499	-0.178787	2pl	74.5028	-1.6927	35.0691	-2.48615	Rapid down	TRUE
chr1:107394235-107394736	13.8426	13.3654	2pl	44.093	-1.08187	40.9421	-3.0124	Rapid down	TRUE
chr1:107394904-107395405	9.59073	7.92214	2pl	40.2852	-1.30338	36.1994	-2.90196	Rapid down	TRUE
chr1:107396572-107397073	4.67475	3.67865	2pl	74.1861	0.57056	19.1045	1.94201	Delayed up	FALSE
chr1:107532072-107532812	50.4883	36.481	2pl	306.754	-0.474398	4.01357	-2.65851	Delayed down	FALSE
chr1:107727841-107728619	19.3682	17.4755	2pl	160.672	0.422578	13.4313	0.95177	Delayed up	FALSE
chr1:107793279-107793780	22.6964	22.0979	2pl	35.9204	-0.581111	11.1091	-1.24587	Delayed down	FALSE
chr1:107936417-107936918	27.2553	26.5251	2pl	470.341	0.387218	17.7197	1.20676	Delayed up	FALSE
chr1:1079439-1079940	32.6465	30.1446	2pl	928.534	0.381769	16.2263	1.35883	Delayed up	FALSE
chr1:107946786-107947287	10.2635	0.673957	2pl	33.358	1.0537	10.3143	1.12033	Delayed up	FALSE
chr1:107951969-107952470	10.9009	-39.5526	2pl	243.705	1.29047	9.43062	1.41416	Delayed up	FALSE
chr1:107953524-107954025	17.5465	-0.818974	2pl	181.568	1.01358	11.0773	1.63932	Delayed up	FALSE
chr1:108051628-108052405	-6.63114	-8.55158	2pl	170.573	0.403559	29.8635	3.54348	Delayed up	FALSE
chr1:108052614-108053115	36.5374	34.9777	2pl	93.5151	0.457302	43.9214	3.98994	Delayed up	FALSE
chr1:108057500-108058001	13.3718	10.6069	2pl	303.294	0.258774	24.8375	2.09828	Delayed up	FALSE
chr1:108089399-108089900	21.6902	16.0675	2pl	189.78	0.499209	19.1161	1.5621	Delayed up	FALSE
chr1:108113325-108113826	12.8548	5.14366	2pl	58.4902	0.553546	18.8757	2.61397	Delayed up	FALSE
chr1:108601666-108602167	23.4107	17.5893	2pl	137.014	0.530381	10.6614	1.1653	Delayed up	FALSE
chr1:108681613-108682114	32.5199	31.155	2pl	67.1968	0.489149	20.9613	1.31365	Delayed up	FALSE
chr1:108816945-108817446	26.7578	26.5084	2pl	113.426	-0.52031	48.3029	-3.22956	Rapid down	FALSE
chr1:10888260-10889199	-3.412	-10.7106	2pl	235.8	0.376223	3.5313	2.90822	Delayed up	FALSE
chr1:108888999-108889500	19.2583	17.7743	2pl	164.433	-0.317451	19.6164	-1.66332	Rapid down	FALSE
chr1:108889626-108890127	30.2659	30.8085	2pl	45.8192	-0.747786	14.8061	-1.00533	Delayed down	FALSE
chr1:10897995-10898496	14.2548	10.6444	2pl	80.2685	0.451455	4.93974	0.868192	Delayed up	FALSE
chr1:10900600-10901101	-15.9806	-16.5242	2pl	113.454	0.533489	33.5465	2.58278	Delayed up	FALSE
chr1:10905016-10905517	22.4451	11.9354	2pl	129.104	0.42285	7.53662	6.05353	Delayed up	FALSE
chr1:10909901-10910402	30.4772	21.0199	2pl	182.355	-0.465381	6.01976	-1.27047	Delayed down	FALSE
chr1:109103199-109103700	3.01519	-1.17	2pl	106.074	-1.8733	31.9176	-2.48295	Rapid down	FALSE
chr1:109149951-109150748	28.1185	-14.9581	2pl	115.261	1.01193	6.09679	2.5299	Delayed up	FALSE
chr1:109197300-109197801	-8.6823	-24.5383	3pl	157.54	0.433752	3.8661	3.31015	Delayed up	FALSE
chr1:109229857-109230358	39.8052	28.1212	2pl	117.065	-0.739168	15.1276	-2.08206	Rapid down	FALSE
chr1:109253699-109254524	0.927805	-5.1119	2pl	561.495	-0.710614	26.6592	-2.32769	Rapid down	FALSE
chr1:109254884-109255686	12.6789	3.84794	2pl	250.865	-0.411108	12.7076	-1.29147	Delayed down	FALSE
chr1:109274362-109276079	-18.3229	-46.6225	3pl	1469.74	-1.47869	30.8348	-1.42515	Rapid down	TRUE
chr1:109392885-109393386	32.5714	29.2916	2pl	133.978	-0.808315	26.9133	-2.4051	Rapid down	FALSE
chr1:109438725-109439226	-3.19795	-25.0657	2pl	52.2465	0.838454	2.15561	5.33857	Delayed up	FALSE
chr1:10960649-10961422	23.4052	23.5154	2pl	411.363	0.232217	35.0603	2.2245	Delayed up	FALSE
chr1:109610900-109611401	7.43249	-6.0784	2pl	47.7906	1.08635	10.7105	1.6723	Delayed up	FALSE
chr1:109624477-109624978	40.2193	22.4306	2pl	259.939	-0.291551	8.12137	-3.65416	Rapid down	FALSE
chr1:109636041-109637195	28.5905	22.409	2pl	443.819	0.361038	9.12312	1.41609	Delayed up	FALSE
chr1:109649329-109649830	-0.971322	-8.52249	2pl	37.2634	0.805796	9.76046	1.1778	Delayed up	FALSE
chr1:109731970-109732471	31.0563	26.59	2pl	72.7685	0.486962	27.6224	9.1691	Delayed up	FALSE
chr1:10979400-10979901	4.88296	5.76419	3pl	109.271	-1.81059	42.2118	-1.08284	Rapid down	FALSE
chr1:109799410-109799911	38.3778	34.9608	2pl	48.7012	-0.708678	12.3291	-1.35922	Delayed down	FALSE
chr1:10980099-10980600	15.354	8.46168	2pl	260.484	-0.431038	12.0565	-1.27707	Delayed down	FALSE
chr1:109805365-109806217	-26.6199	-33.3096	2pl	272.091	-0.937127	14.5186	-2.54816	Delayed down	FALSE
chr1:109961432-109961933	-44.8039	-51.4161	3pl	109.534	-0.627317	11.9446	-1.83543	Delayed down	FALSE
chr1:109997195-109998080	4.14081	3.22213	2pl	310.066	-0.840484	40.6194	-2.72938	Rapid down	TRUE
chr1:110003984-110004485	30.5664	25.6216	2pl	280.732	0.294628	6.78462	1.36093	Delayed up	FALSE
chr1:110049010-110049511	-3.96063	-17.5874	2pl	157.318	-2.36643	31.6003	-2.84449	Rapid down	TRUE
chr1:110070605-110071341	6.63602	2.25637	2pl	571.805	0.461428	21.6065	1.3996	Delayed up	FALSE
chr1:110089667-110090168	31.8551	10.43	3pl	2947.49	-0.239555	4.8001	-2.07622	Delayed down	FALSE
chr1:110098274-110098775	31.1465	30.7534	2pl	1187.91	0.407548	30.8007	1.96124	Delayed up	FALSE
chr1:110136821-110137322	18.8407	12.957	2pl	126.844	-0.580913	13.0535	-1.08788	Delayed down	FALSE
chr1:110159956-110160457	23.0042	17.2019	2pl	83.6054	-0.608099	10.3311	-2.82339	Delayed down	FALSE
chr1:110266152-110266653	1.19767	0.949822	2pl	71.1811	-2.31524	31.5416	-2.43112	Rapid down	FALSE
chr1:110350576-110351077	30.6635	19.2227	2pl	50.7853	-0.793833	26.6524	-14.4229	Rapid down	FALSE
chr1:110390553-110391360	1.40482	-0.962276	2pl	668.215	-0.66654	31.2904	-2.8011	Rapid down	TRUE
chr1:110465190-110465691	29.7788	28.4448	2pl	44.5416	-0.651648	15.8905	-1.76621	Delayed down	FALSE
chr1:110475354-110475855	23.1959	20.5096	2pl	46.7784	0.569935	10.8646	1.209	Delayed up	FALSE
chr1:110527419-110527920	4.99757	8.19914	2pl	112.496	-0.45787	29.113	-1.18551	Delayed down	FALSE
chr1:110565560-110566061	-7.43639	-6.07608	2pl	43.4795	-2.91635	34.4723	-2.13589	Rapid down	FALSE
chr1:110779632-110780133	50.0073	48.8223	2pl	57.8246	-0.500549	13.3065	-1.04511	Delayed down	FALSE
chr1:111139184-111139685	27.8711	27.8049	2pl	466.027	0.217488	24.0822	1.37662	Delayed up	FALSE
chr1:111228352-111228853	-4.99849	-10.1639	2pl	76.5292	-2.51685	33.4584	-2.32169	Rapid down	TRUE
chr1:111406257-111406758	-19.8795	-19.8986	2pl	67.8087	-1.74193	41.6371	-2.56488	Delayed down	FALSE
chr1:111513615-111514116	-14.2818	-14.5313	2pl	114.709	-1.649	38.8812	-2.73622	Rapid down	TRUE
chr1:111535674-111536175	-15.6756	-21.6165	2pl	117.772	-4.04265	39.1822	-3.14851	Rapid down	FALSE
chr1:111561262-111562092	-14.5635	-31.9105	2pl	172.393	-0.92969	23.9652	-2.17247	Rapid down	FALSE
chr1:111603906-111604407	31.0155	20.5421	2pl	70.8503	0.567939	9.6736	2.01675	Delayed up	FALSE
chr1:111729489-111729990	27.4258	14.031	2pl	546.101	-0.38264	12.7392	-1.86163	Delayed down	FALSE
chr1:111733290-111733791	34.4344	32.3037	2pl	1110.02	-0.363389	19.7274	-1.45378	Delayed down	FALSE
chr1:111920045-111920546	-10.9703	-18.7858	2pl	60.5024	-0.64978	6.13649	-95.4563	Delayed down	FALSE
chr1:112515539-112516040	42.4483	37.9206	2pl	186.479	-0.455577	37.7778	-5.20605	Rapid down	FALSE
chr1:112524196-112524697	32.1099	29.7704	2pl	84.934	0.481202	29.3334	1.70648	Delayed up	FALSE
chr1:112637184-112637685	-19.7356	-21.6035	2pl	107.506	-0.674755	34.8578	-4.16922	Rapid down	FALSE
chr1:112640477-112640978	11.7454	7.382	2pl	38.3581	-0.815073	34.3815	-4.28588	Rapid down	FALSE
chr1:112700721-112701222	-7.90402	-34.7946	2pl	303.806	0.596668	7.16073	3.33171	Delayed up	FALSE
chr1:112707220-112707721	27.9255	19.9212	2pl	921.604	0.176587	2.11297	8.59939	Delayed up	FALSE
chr1:112722604-112723474	0.860802	-9.221	2pl	552.838	-0.743692	31.2089	-2.5128	Rapid down	FALSE
chr1:112809155-112809656	35.6382	38.9726	2pl	324.052	-0.421016	31.2376	-2.14313	Rapid down	FALSE
chr1:11292587-11293088	-3.13092	-8.48006	2pl	132.937	0.551471	8.25935	4.65047	Delayed up	FALSE
chr1:112927554-112928055	35.3024	25.9438	2pl	27.4585	-2.28558	21.039	-1.865	Rapid down	TRUE
chr1:112936960-112938583	22.5707	19.1447	2pl	538.608	-0.409722	8.36215	-2.0647	Rapid down	FALSE
chr1:113026918-113027914	32.3209	30.0934	2pl	120.607	-0.627513	11.0067	-1.51489	Delayed down	FALSE
chr1:113041932-113042433	-3.777	-10.5626	3pl	216.794	-1.67696	35.1237	-1.462	Rapid down	TRUE
chr1:113042478-113042979	-2.19998	-37.6925	3pl	910.361	-1.38071	23.1071	-1.25219	Rapid down	TRUE
chr1:113056925-113057426	-3.71866	-5.43038	2pl	92.0191	-0.572935	17.384	-1.56278	Delayed down	FALSE
chr1:113100506-113101007	-46.661	-50.9732	2pl	30.2567	-2.89443	53.2363	-4.83574	Rapid down	FALSE
chr1:113191686-113192187	-6.33434	-22.8128	2pl	111.492	0.699019	3.63909	3.12079	Delayed up	FALSE
chr1:11342204-11343043	4.4789	-6.95248	2pl	917.183	-0.399509	4.58701	-2.18445	Delayed down	TRUE
chr1:113534138-113534639	32.9234	25.3109	2pl	117.257	0.846748	13.6982	1.97219	Delayed up	FALSE
chr1:113812220-113812721	43.2876	33.6716	2pl	2408.23	0.198554	3.39617	3.33852	Delayed up	FALSE
chr1:114023283-114023784	18.8403	15.6893	2pl	331.831	0.372871	15.1791	1.63992	Delayed up	FALSE
chr1:114107746-114108247	18.6471	16.6109	2pl	72.8663	0.703371	16.1791	1.44759	Delayed up	FALSE
chr1:114126219-114127075	18.4489	-6.36307	2pl	284.49	0.5732	24.4411	9.8116	Delayed up	FALSE
chr1:114145433-114145934	13.4499	-7.60501	2pl	506.405	0.749049	9.15798	1.72311	Delayed up	FALSE
chr1:114154943-114155444	0.0610713	0.645339	2pl	105.84	0.403862	23.7396	1.31226	Delayed up	FALSE
chr1:11417167-11417668	-2.87791	-3.47823	2pl	407.767	0.342892	36.0245	3.3705	Rapid up	FALSE
chr1:114669570-114670408	32.6698	22.3943	2pl	1061.28	0.233453	2.18457	4.96647	Delayed up	FALSE
chr1:114702629-114703589	49.5278	48.2836	2pl	161.653	-0.315607	40.2103	-2.47829	Delayed down	FALSE
chr1:11471526-11472027	-16.4599	-16.3534	2pl	48.3612	-0.804344	18.8099	-1.869	Delayed down	FALSE
chr1:114955643-114956144	27.9629	26.2116	2pl	30.0303	-1.11977	25.4496	-1.80308	Rapid down	FALSE
chr1:115183983-115184484	37.4834	34.6321	2pl	103.274	0.51758	12.9423	1.03349	Delayed up	FALSE
chr1:115188996-115189497	52.7917	45.7298	2pl	183.963	-0.53992	8.13335	-1.82176	Delayed down	FALSE
chr1:115194097-115194937	53.5002	35.7086	2pl	588.307	-0.430952	6.17946	-7.29634	Delayed down	FALSE
chr1:115226182-115226683	4.57824	3.64064	2pl	1079.67	-0.434268	29.9047	-1.95344	Rapid down	TRUE
chr1:11522816-11523562	4.37892	-8.14432	2pl	563.603	0.706222	21.2869	1.98289	Delayed up	FALSE
chr1:115317011-115317902	12.1156	3.58666	2pl	846.632	-0.325901	15.1678	-1.43019	Delayed down	FALSE
chr1:115364708-115365209	25.3927	21.646	2pl	133.002	0.579132	21.3203	1.48087	Delayed up	FALSE
chr1:115465860-115466849	41.9542	40.241	2pl	300.447	0.345102	22.5564	1.56224	Delayed up	FALSE
chr1:115473658-115474474	37.7074	40.2526	2pl	135.436	0.410415	31.1393	1.85308	Delayed up	FALSE
chr1:115555405-115555906	43.5718	41.0236	2pl	122.595	0.390636	20.638	1.86194	Delayed up	FALSE
chr1:115676779-115677572	2.21506	1.85787	2pl	195.744	0.42809	40.6639	3.59106	Delayed up	FALSE
chr1:115702843-115703344	-10.957	-15.4719	2pl	51.1066	1.10341	13.2856	1.34597	Delayed up	FALSE
chr1:1157336-1157837	37.9593	30.6189	2pl	81.8935	-0.60326	19.6463	-1.73776	Delayed down	FALSE
chr1:115765869-115766370	6.23391	-14.9278	2pl	185.597	0.806077	18.3162	1.89157	Delayed up	FALSE
chr1:115766465-115766966	2.68089	-18.5734	2pl	139.704	1.45133	17.7063	1.91824	Delayed up	FALSE
chr1:115771759-115772260	36.5353	33.4556	2pl	566.196	0.326035	14.4944	1.31151	Delayed up	FALSE
chr1:1157959-1158460	8.033	2.84292	2pl	122.61	-1.74367	24.0395	-1.65402	Rapid down	FALSE
chr1:115796854-115797355	36.0329	3.53458	2pl	392.63	-0.532593	6.04812	-4.88199	Delayed down	TRUE
chr1:11592669-11593170	14.9958	0.0573149	3pl	260.388	-0.403737	6.53591	-5.39751	Delayed down	FALSE
chr1:115975960-115976461	37.0325	38.4292	2pl	268.065	-0.26049	43.1374	-1.71847	Delayed down	FALSE
chr1:116096002-116096503	12.9836	-1.72203	2pl	22.6748	-0.825559	6.16331	-6.03966	Rapid down	FALSE
chr1:116416039-116416540	17.1539	6.40004	3pl	185.805	-0.912718	20.3058	-0.850407	Rapid down	FALSE
chr1:116433472-116433973	6.40732	0.268936	2pl	45.4554	-1.75912	41.4348	-3.52586	Rapid down	FALSE
chr1:116445509-116446010	17.0344	17.4978	2pl	30.0772	-0.749834	30.177	-2.63105	Delayed down	FALSE
chr1:116472240-116472741	28.8969	17.5728	3pl	208.495	-1.14126	19.8794	-0.965741	Rapid down	FALSE
chr1:116485133-116485634	34.7008	32.3023	2pl	487.416	-0.231226	35.3202	-3.09392	Rapid down	FALSE
chr1:116489176-116489677	-20.2072	-17.6499	2pl	84.0218	-2.74897	41.7802	-2.61402	Rapid down	TRUE
chr1:116586801-116587302	-6.96393	-25.2844	2pl	969.914	-0.268637	11.9631	-2.47945	Delayed down	TRUE
chr1:116604408-116604909	-8.82269	-10.1055	2pl	48.6699	0.554388	29.1402	6.07782	Delayed up	FALSE
chr1:116645800-116646301	27.0454	21.1896	2pl	171.613	0.340695	5.72032	1.56328	Delayed up	FALSE
chr1:116679195-116679696	-28.9435	-40.408	3pl	706.363	-1.7382	35.3904	-1.16282	Rapid down	TRUE
chr1:116699518-116700019	47.4744	45.4701	2pl	337.579	0.303268	14.0801	1.46378	Delayed up	FALSE
chr1:116855266-116855767	19.8406	19.383	2pl	352.827	-0.382084	14.9271	-1.26646	Delayed down	FALSE
chr1:116873860-116874361	12.0264	1.55788	2pl	696.418	-0.435315	12.6237	-1.1807	Rapid down	TRUE
chr1:11690575-11691541	37.933	28.6006	2pl	321.081	-0.271614	9.28693	-8.2091	Delayed down	FALSE
chr1:117036008-117036509	15.3045	16.0703	2pl	101.711	0.639639	36.2174	2.17151	Delayed up	FALSE
chr1:117104982-117105483	20.2289	15.7948	2pl	67.2715	-0.802692	8.5003	-1.66944	Delayed down	FALSE
chr1:117153127-117153628	40.7157	35.8944	2pl	37.0739	-1.34703	32.2454	-2.74286	Rapid down	FALSE
chr1:117261003-117261504	16.3843	15.4954	2pl	69.6279	-1.14016	35.5276	-3.32793	Rapid down	FALSE
chr1:117336004-117336505	-1.40775	-5.9891	2pl	171.913	-0.627725	15.8105	-1.38337	Delayed down	FALSE
chr1:117496344-117497134	43.1912	34.4694	2pl	90.7834	0.383914	6.71734	1.4308	Delayed up	FALSE
chr1:11767850-11768351	39.3682	30.3072	2pl	255.956	-0.444706	5.07833	-1.31625	Delayed down	FALSE
chr1:117780987-117781488	13.3853	-5.14589	2pl	367.305	0.659868	16.7857	1.70623	Delayed up	FALSE
chr1:117795088-117795589	32.3435	17.7307	2pl	60.3448	0.732215	8.55283	6.42947	Delayed up	FALSE
chr1:117802490-117803337	-1.25807	-3.51454	2pl	227.033	-1.82003	42.2096	-3.34225	Rapid down	TRUE
chr1:117806246-117806747	47.0806	42.3053	2pl	102.837	0.497127	19.7773	1.40406	Rapid up	FALSE
chr1:117820619-117821120	21.4338	10.173	2pl	74.4309	0.652	16.786	3.64446	Delayed up	FALSE
chr1:11789155-11789656	27.2587	21.0601	2pl	112.854	-0.430438	11.4321	-2.23078	Delayed down	FALSE
chr1:117970400-117970901	46.3303	41.6019	2pl	267.354	-0.259138	6.79412	-1.63158	Delayed down	FALSE
chr1:11805797-11806298	29.9096	21.6507	2pl	2301.56	0.200678	2.25125	4.50091	Delayed up	FALSE
chr1:118074047-118074548	-4.78835	-6.87002	2pl	47.4081	-0.685938	8.65525	-1.69208	Delayed down	FALSE
chr1:118137851-118138352	43.0093	43.4553	2pl	36.8525	0.611495	20.3985	1.08999	Delayed up	FALSE
chr1:118228143-118228644	7.74644	-3.84062	2pl	51.182	1.15472	16.6235	1.36813	Delayed up	FALSE
chr1:118303397-118303898	-1.4504	-1.68649	2pl	81.3267	-0.720451	47.3204	-3.29474	Rapid down	FALSE
chr1:118333844-118334345	14.4993	-16.7236	2pl	636.463	-0.562582	5.98278	-1.70743	Delayed down	FALSE
chr1:118381145-118381646	23.9148	22.7482	2pl	42.941	-0.645089	24.9335	-1.94251	Delayed down	FALSE
chr1:118486307-118487163	-2.0729	-3.08695	2pl	89.7675	-2.06818	26.5222	-1.88788	Rapid down	TRUE
chr1:118504055-118504556	31.5414	32.3321	2pl	47.8781	-0.627599	14.505	-1.20468	Delayed down	FALSE
chr1:118753696-118754197	20.1864	20.1368	2pl	52.898	-0.888906	9.0387	-0.870326	Rapid down	FALSE
chr1:11881021-11881522	22.8805	11.2812	2pl	492.751	-0.459302	7.55763	-1.08905	Delayed down	FALSE
chr1:118827051-118828177	-15.0283	-37.11	2pl	171.251	0.570935	12.0733	3.32527	Delayed up	FALSE
chr1:118842384-118842885	0.854636	-19.202	2pl	63.4427	1.02491	6.51934	2.52196	Delayed up	FALSE
chr1:118863736-118864237	21.8378	13.984	2pl	127.465	1.33821	26.7005	3.49354	Delayed up	FALSE
chr1:118871492-118871993	23.3408	19.3109	2pl	142.712	0.508813	29.4114	3.79286	Delayed up	FALSE
chr1:118924954-118925455	6.50492	6.5164	2pl	458.339	0.405075	42.9355	2.99005	Delayed up	FALSE
chr1:118927387-118928236	-11.306	-31.4379	2pl	1137.07	0.950228	19.6559	1.67361	Delayed up	FALSE
chr1:118979157-118979658	20.775	19.3375	2pl	70.9558	0.591047	9.79392	1.01939	Delayed up	FALSE
chr1:118979677-118980178	-12.3893	-26.9676	2pl	185.503	0.368963	6.18784	2.51376	Delayed up	FALSE
chr1:118993015-118993516	39.108	40.1723	2pl	161.489	-0.380239	43.2117	-1.88318	Delayed down	FALSE
chr1:119159919-119160420	35.9514	29.6078	2pl	178.435	-0.568547	9.18194	-1.23155	Delayed down	FALSE
chr1:119209942-119210726	46.9962	47.4708	2pl	199.282	0.325	51.761	5.16868	Delayed up	FALSE
chr1:119226931-119227432	13.3864	7.22208	2pl	165.998	-0.737258	13.5673	-1.89653	Delayed down	TRUE
chr1:119227451-119227952	3.71185	-18.7146	2pl	921.024	-0.871808	11.8537	-1.38133	Rapid down	TRUE
chr1:119245797-119246922	-36.6112	-64.8743	3pl	1436.41	-1.6211	28.5389	-1.08017	Rapid down	TRUE
chr1:119249146-119249647	30.29	24.7389	2pl	180.042	0.595642	26.3119	3.02331	Delayed up	FALSE
chr1:119279354-119279855	13.7656	-4.30576	2pl	248.862	0.907851	10.357	2.21804	Delayed up	TRUE
chr1:11927969-11928470	20.0343	13.2076	2pl	142.161	-1.72594	29.641	-2.65362	Rapid down	TRUE
chr1:119279924-119280425	-1.31253	-20.2123	2pl	1020.42	0.601306	16.3175	1.88324	Delayed up	TRUE
chr1:119294695-119295584	31.7714	16.6352	3pl	372.914	0.312221	9.30471	3.80107	Delayed up	FALSE
chr1:11929767-11930268	35.0837	30.4018	2pl	552.046	-0.282024	14.1399	-1.12586	Delayed down	FALSE
chr1:119387786-119388287	32.306	18.5388	3pl	159.215	-0.351144	6.32151	-2.58259	Delayed down	FALSE
chr1:119517549-119518050	19.0841	-6.52665	3pl	371.112	-0.645289	6.21106	-2.17104	Delayed down	FALSE
chr1:119553644-119554615	-5.53022	-16.7679	2pl	745.981	-1.43522	18.7999	-1.98755	Rapid down	FALSE
chr1:119618197-119618698	-34.334	-40.257	3pl	60.5123	-0.667635	8.3504	-7.89837	Delayed down	FALSE
chr1:119638595-119639697	28.2781	28.1973	2pl	140.369	-0.404255	55.135	-7.72189	Rapid down	FALSE
chr1:119673556-119674531	28.1751	23.9848	2pl	138.679	-0.552846	31.5915	-3.76292	Rapid down	TRUE
chr1:119732680-119733181	-10.4779	-19.4791	2pl	103.967	-2.65714	33.8476	-2.83264	Rapid down	FALSE
chr1:119737273-119737774	12.4511	10.6121	2pl	55.5877	-1.10725	30.8474	-2.51559	Rapid down	FALSE
chr1:119773786-119774287	31.0994	32.1115	2pl	90.6552	0.409033	44.5208	2.99686	Delayed up	FALSE
chr1:119786624-119787125	21.1099	16.7523	3pl	44.5515	-0.67688	16.0751	-1.21834	Delayed down	FALSE
chr1:119877150-119877651	0.226965	-3.98036	2pl	78.3588	-3.17963	34.8182	-2.81905	Rapid down	TRUE
chr1:119966056-119966557	-21.2495	-18.1161	2pl	107.684	-1.02116	37.034	-2.36097	Rapid down	TRUE
chr1:119979869-119980370	2.30598	-17.8294	3pl	62.7929	-1.72194	18.5797	-1.11026	Rapid down	FALSE
chr1:120117274-120118101	36.7583	17.3298	3pl	114.813	-0.636402	6.9605	-3.66073	Delayed down	FALSE
chr1:12034427-12034928	3.3704	-0.034946	2pl	57.7375	-1.1209	31.6311	-2.53685	Rapid down	FALSE
chr1:120942099-120942870	27.8023	13.818	2pl	358.994	-0.314955	6.48574	-4.21036	Delayed down	FALSE
chr1:121347406-121347907	-2.90157	-27.5377	2pl	503.733	-0.755306	14.7198	-1.60967	Rapid down	FALSE
chr1:12161753-12162254	-17.6248	-30.01	2pl	55.1124	0.717337	7.59732	2.09227	Delayed up	FALSE
chr1:12185794-12186295	38.6632	30.6722	2pl	132.653	-0.527983	28.152	-11.5792	Delayed down	FALSE
chr1:12187992-12188493	-12.7726	-18.3644	2pl	126.91	-2.97645	30.5215	-2.31396	Rapid down	TRUE
chr1:12192204-12192705	27.7058	24.0948	2pl	129.734	-0.549646	14.485	-1.74599	Delayed down	FALSE
chr1:12205203-12205704	21.4611	5.06561	2pl	534.11	-0.500176	12.4694	-1.56109	Delayed down	TRUE
chr1:12327490-12328287	21.092	20.4868	2pl	172.008	-0.646588	29.2079	-2.70847	Rapid down	FALSE
chr1:12369221-12369722	-2.40227	-2.01878	2pl	27.0143	-1.93315	37.6271	-2.25591	Rapid down	TRUE
chr1:12405903-12407196	-27.7502	-35.9481	2pl	495.819	-3.15661	37.1407	-2.94503	Rapid down	TRUE
chr1:1246974-1247475	29.8092	30.6965	2pl	79.7259	0.380913	36.0099	2.84785	Delayed up	FALSE
chr1:12481551-12482355	9.32518	7.38498	2pl	612.215	-0.564852	27.5349	-2.02294	Delayed down	FALSE
chr1:12497380-12497881	9.98565	-0.812548	2pl	427.425	-0.95763	10.7794	-1.08199	Rapid down	TRUE
chr1:12553122-12553623	33.3357	28.5506	2pl	92.0442	-0.753353	13.3052	-1.3548	Delayed down	FALSE
chr1:12556332-12556833	3.2931	-5.05541	2pl	279.305	-0.859844	26.4706	-2.20778	Rapid down	TRUE
chr1:12604019-12604830	27.6512	14.8953	2pl	185.551	0.352608	6.02009	3.65449	Delayed up	FALSE
chr1:12616028-12616845	4.7543	3.2244	2pl	373.337	-0.629736	40.859	-3.17051	Rapid down	TRUE
chr1:12617819-12618710	37.8879	38.0931	2pl	788.889	-0.354192	36.117	-2.10839	Delayed down	FALSE
chr1:12618889-12620231	17.6513	14.7128	2pl	1031.81	-0.225059	27.9202	-2.31021	Delayed down	TRUE
chr1:12629268-12629769	-19.6784	-20.0478	2pl	113.98	-2.48427	36.2783	-2.35245	Rapid down	FALSE
chr1:12636502-12637003	47.4294	34.2221	3pl	55.2568	-0.585781	8.87975	-3.32714	Delayed down	FALSE
chr1:1298940-1299441	4.46881	-0.00423711	2pl	308.449	-1.31946	31.0616	-3.31942	Delayed down	FALSE
chr1:13529531-13530448	8.35673	1.82615	2pl	64.9264	-1.13812	35.7709	-3.11613	Rapid down	TRUE
chr1:13775579-13776362	24.8848	24.1984	2pl	76.329	-0.533862	41.6135	-2.99618	Delayed down	FALSE
chr1:13888613-13889114	36.88	29.7957	2pl	106.818	-0.466871	6.86878	-2.17951	Delayed down	FALSE
chr1:1409728-1410229	39.2395	24.0351	2pl	61.3459	-0.679762	7.93555	-2.63573	Delayed down	FALSE
chr1:14168705-14169206	41.1887	42.95	2pl	131.55	-0.477704	10.1133	-0.64635	Rapid down	FALSE
chr1:1421122-1421623	36.0925	37.4218	2pl	63.4681	-0.466773	16.7513	-1.57977	Delayed down	FALSE
chr1:1430140-1430854	36.6493	24.9961	2pl	453.378	-0.474028	14.8707	-1.4396	Delayed down	FALSE
chr1:1431840-1432341	30.0369	20.7047	2pl	406.919	-1.0102	18.3469	-1.74765	Delayed down	FALSE
chr1:1433086-1433587	-0.252573	-32.9736	2pl	1030.11	-1.97371	21.7573	-2.02558	Rapid down	FALSE
chr1:14366266-14366767	23.9416	12.2587	2pl	189.336	0.426126	8.25355	1.25873	Delayed up	FALSE
chr1:144418915-144419416	56.3806	57.2179	2pl	218.259	-0.304219	52.7804	-3.02352	Delayed down	FALSE
chr1:144444564-144445065	23.7772	14.9813	2pl	57.634	-0.984196	15.6492	-1.5337	Delayed down	FALSE
chr1:14463702-14464203	34.0346	26.6236	2pl	34.5874	0.877981	9.89183	0.90693	Delayed up	FALSE
chr1:144932129-144932630	11.8924	-14.9219	3pl	646.226	-0.742953	18.2992	-1.27108	Rapid down	FALSE
chr1:144998551-144999052	28.7893	24.064	2pl	33.3381	-0.704818	6.87016	-0.868839	Delayed down	FALSE
chr1:145064071-145064955	51.5172	47.7453	2pl	346.047	-0.307545	12.0123	-1.89537	Rapid down	FALSE
chr1:14507178-14507679	36.1927	35.2306	2pl	28.7294	-0.850304	8.00739	-0.816289	Delayed down	FALSE
chr1:145230412-145230913	28.5846	27.6398	2pl	35.9485	0.637207	17.917	1.60195	Delayed up	FALSE
chr1:145287465-145287966	37.7667	34.4573	2pl	309.422	-0.379755	8.48317	-0.95898	Delayed down	FALSE
chr1:145409719-145410220	26.6131	19.1144	2pl	87.169	-0.585212	6.76325	-1.19626	Delayed down	FALSE
chr1:145475273-145475774	35.4842	36.3905	2pl	75.461	-0.431714	15.298	-1.18878	Delayed down	FALSE
chr1:145535395-145535896	10.6239	2.20674	2pl	72.7178	-0.941769	12.1773	-1.48371	Delayed down	FALSE
chr1:145620800-145621301	10.81	3.28228	2pl	31.2712	-5.58988	33.0089	-3.19861	Rapid down	TRUE
chr1:145707284-145707785	17.0714	13.9865	2pl	93.2546	-0.844103	17.9273	-1.6314	Delayed down	FALSE
chr1:145891843-145892344	0.741094	-8.74094	2pl	1075.9	-0.404279	41.6805	-4.11463	Rapid down	TRUE
chr1:14590765-14591266	-23.3189	-34.6377	2pl	53.1536	0.75342	7.35463	2.44709	Delayed up	FALSE
chr1:145908633-145909134	18.4274	9.05485	2pl	47.3424	0.927553	10.9015	1.7926	Delayed up	FALSE
chr1:145978851-145979837	26.1227	-8.09785	2pl	2401.97	0.291966	7.09687	4.17336	Delayed up	TRUE
chr1:146174457-146174958	39.3385	30.9253	2pl	388.995	-0.303561	6.5363	-2.23627	Delayed down	FALSE
chr1:14634442-14634943	-1.79105	-24.288	3pl	228.875	-1.25426	23.0065	-1.30139	Rapid down	FALSE
chr1:146369878-146370379	49.8222	47.9404	2pl	181.321	-0.560738	7.94671	-0.79577	Delayed down	FALSE
chr1:146472275-146472776	37.0597	30.5172	2pl	667.991	-0.262143	19.6541	-4.49501	Delayed down	FALSE
chr1:146912917-146913418	-6.779	-9.09166	2pl	47.8908	0.546137	14.4255	1.21365	Delayed up	FALSE
chr1:14700622-14701412	26.8228	-19.3348	2pl	146.407	1.02403	7.98475	2.4734	Delayed up	FALSE
chr1:1470558-1471395	43.8751	39.8269	2pl	201.052	-0.349436	12.5401	-1.44801	Delayed down	FALSE
chr1:147242324-147242825	-35.3793	-44.4065	3pl	759.966	0.210626	3.28264	2.97106	Delayed up	FALSE
chr1:14732932-14733866	22.56	9.88148	2pl	797.687	0.297665	8.44337	1.53296	Delayed up	FALSE
chr1:147504886-147505387	27.4043	11.8647	2pl	445.801	-0.272705	4.10154	-1.80926	Delayed down	FALSE
chr1:147509945-147510446	-23.3751	-26.205	2pl	154.285	-0.484108	9.99693	-0.862447	Delayed down	FALSE
chr1:147534226-147534727	15.259	9.52504	2pl	51.2255	0.61924	12.5986	1.18515	Delayed up	FALSE
chr1:14755817-14756318	36.6687	37.8532	2pl	192.808	-0.41601	10.2659	-0.751808	Delayed down	FALSE
chr1:147579491-147579992	11.6345	4.59897	2pl	243.225	0.290123	6.22609	1.33562	Delayed up	FALSE
chr1:147687069-147687570	31.8398	29.5291	2pl	33.8961	-0.748806	20.6586	-2.08865	Rapid down	FALSE
chr1:147807337-147807838	19.9503	14.34	2pl	73.1362	0.542945	14.5532	1.97209	Delayed up	FALSE
chr1:147833360-147833861	17.9746	14.2078	2pl	50.3062	-0.837126	7.64321	-1.63191	Delayed down	FALSE
chr1:147912386-147912887	19.6811	-3.01089	2pl	167.369	0.546079	10.7168	2.34531	Delayed up	TRUE
chr1:147941187-147941688	17.112	11.1531	2pl	31.1047	-5.41784	34.3336	-3.22825	Rapid down	FALSE
chr1:14826095-14826596	-3.74946	-1.75215	2pl	316.843	-0.670653	42.7243	-2.77774	Rapid down	FALSE
chr1:148276453-148276954	34.3159	29.362	2pl	32.3162	0.647551	5.92926	0.689167	Delayed up	FALSE
chr1:148307723-148308224	13.2331	11.9651	2pl	229.651	-0.653541	22.547	-1.58968	Rapid down	TRUE
chr1:148529152-148529653	54.8217	54.2152	2pl	142	-0.387387	9.92279	-0.763549	Delayed down	FALSE
chr1:14906653-14907154	24.3444	13.0647	2pl	61.6326	-0.901416	11.1213	-3.17521	Rapid down	FALSE
chr1:149103480-149103981	26.7598	18.3885	2pl	344.31	-0.352932	14.6556	-1.57946	Delayed down	FALSE
chr1:14911136-14911637	-3.71328	-13.7182	2pl	196.797	0.567279	11.4437	1.10317	Delayed up	FALSE
chr1:14946510-14947011	48.4092	50.0546	2pl	330.014	0.382162	62.1639	4.88866	Delayed up	FALSE
chr1:149644740-149645567	50.0699	51.3228	2pl	122.635	-0.476044	22.0831	-1.17409	Delayed down	FALSE
chr1:14968356-14968857	22.7838	10.0009	2pl	833.687	-0.278191	7.10998	-1.10827	Delayed down	FALSE
chr1:14980745-14981246	24.5782	25.1413	2pl	74.996	0.758739	20.159	1.28496	Delayed up	FALSE
chr1:149915775-149916276	37.9414	40.4041	2pl	222.105	0.307218	30.3716	1.83734	Delayed up	FALSE
chr1:149936640-149937141	-2.73554	-9.57035	2pl	111.131	0.515763	9.12786	1.05512	Delayed up	FALSE
chr1:149938976-149939750	5.48384	-24.1973	2pl	675.998	0.770107	9.56899	1.77485	Delayed up	FALSE
chr1:149942193-149942694	39.3195	32.5863	2pl	228.568	0.311996	9.02178	1.27455	Delayed up	FALSE
chr1:150173241-150173742	24.639	-3.53847	2pl	312.9	-0.779999	9.9147	-1.67427	Rapid down	FALSE
chr1:150256580-150257398	18.0782	13.0119	2pl	540.368	-0.73221	25.3104	-2.1085	Rapid down	TRUE
chr1:150257494-150257995	23.2984	25.0533	2pl	365.053	-0.279196	40.2611	-3.11761	Delayed down	FALSE
chr1:150532129-150532952	-3.01355	-6.35815	2pl	341.386	-0.923842	44.876	-3.81029	Rapid down	TRUE
chr1:150537577-150538417	47.6794	39.6648	2pl	90.9765	0.485778	4.53254	1.80516	Delayed up	FALSE
chr1:150561951-150562797	24.5845	10.9219	2pl	1769.62	-0.535845	16.6369	-1.74114	Delayed down	FALSE
chr1:150567645-150568620	35.5155	27.8371	2pl	1701.42	-0.220743	6.21067	-87.7958	Delayed down	FALSE
chr1:150579088-150580025	-28.6037	-46.2614	3pl	2161.97	0.230376	3.01662	4.608	Delayed up	FALSE
chr1:150604365-150605176	12.9753	-24.5045	2pl	320.092	1.05459	7.7434	1.76946	Delayed up	FALSE
chr1:150764526-150765027	23.3871	25.1724	2pl	81.6073	-0.578104	29.6821	-1.45148	Delayed down	FALSE
chr1:150765142-150766273	26.1584	21.5438	2pl	231.648	-0.329648	8.53558	-4.83901	Delayed down	FALSE
chr1:150799010-150799511	43.1247	43.2129	2pl	65.4231	-0.569756	8.52436	-0.728273	Delayed down	FALSE
chr1:150806454-150808603	20.2477	22.0802	2pl	811.39	-0.292178	33.8472	-2.00861	Delayed down	TRUE
chr1:15088607-15089108	20.2426	2.83495	3pl	171.217	-0.454062	7.11099	-1.68032	Delayed down	FALSE
chr1:15090381-15090882	35.4807	14.7394	2pl	451.249	-0.579044	9.56692	-3.54206	Delayed down	FALSE
chr1:150981110-150981611	24.3309	15.9465	2pl	128.956	-0.381839	6.85991	-3.80968	Delayed down	FALSE
chr1:151006311-151007142	-0.228427	0.349743	2pl	922.856	-0.36534	31.0573	-2.09983	Delayed down	FALSE
chr1:151106874-151107375	27.0112	21.1756	2pl	45.3954	0.837195	8.2067	1.23066	Delayed up	FALSE
chr1:151309874-151310375	46.5497	46.9688	2pl	314.119	-0.257048	12.3891	-1.00639	Delayed down	FALSE
chr1:15139624-15140125	-21.0932	-26.7792	2pl	1171.88	-0.30297	6.50561	-1.76631	Delayed down	TRUE
chr1:151443806-151444307	37.7569	24.1138	2pl	162.314	0.381155	9.93461	3.30724	Delayed up	FALSE
chr1:151502330-151502831	23.176	19.733	2pl	27.254	-1.43165	38.5623	-4.12073	Rapid down	FALSE
chr1:15151345-15151846	-3.06597	-25.3034	3pl	472.459	-1.80631	23.4614	-1.0779	Rapid down	TRUE
chr1:151547068-151547569	45.5696	33.2523	2pl	315.144	-0.352463	2.10113	-5.46099	Delayed down	FALSE
chr1:15156046-15156547	-21.4971	-35.0365	3pl	209.473	-0.698794	14.2225	-1.47005	Delayed down	FALSE
chr1:151562621-151563122	45.0275	46.0652	2pl	151.283	0.317535	43.038	2.32397	Delayed up	FALSE
chr1:151581426-151582395	15.9808	10.1297	2pl	140.468	-0.328624	2.11651	-25.8384	Delayed down	FALSE
chr1:151727993-151729149	39.1747	39.3952	2pl	143.424	0.372633	33.5322	2.24381	Delayed up	FALSE
chr1:151836384-151836885	17.8494	20.2322	3pl	306.022	0.293415	54.1475	1.14002	Delayed up	FALSE
chr1:151839630-151840131	-18.4383	-26.3843	2pl	199.305	-1.85614	30.655	-2.30199	Rapid down	FALSE
chr1:151847876-151848998	29.4103	23.8486	2pl	336.653	-0.289812	3.13878	-32.4883	Delayed down	FALSE
chr1:15189663-15190164	1.3358	-8.09199	2pl	135.404	-0.967685	30.207	-2.78557	Rapid down	FALSE
chr1:151945707-151946208	20.3819	6.36853	2pl	454.224	0.443731	19.8571	2.31579	Delayed up	FALSE
chr1:152047874-152048851	14.0832	-6.60153	2pl	2109.48	0.333904	9.0009	2.33956	Delayed up	FALSE
chr1:15206334-15207813	34.9617	24.9225	2pl	587.405	-0.399273	4.85292	-1.89915	Delayed down	FALSE
chr1:15224148-15224649	17.7944	0.39859	2pl	275.119	0.483581	5.87448	1.77898	Delayed up	FALSE
chr1:15324492-15324993	30.9871	24.3527	2pl	91.9288	0.479103	9.08706	2.21693	Delayed up	FALSE
chr1:15326615-15327116	45.5539	42.7221	2pl	274.767	0.287896	39.3881	5.08036	Delayed up	FALSE
chr1:153510865-153511366	36.0527	35.1751	2pl	397.212	-0.276142	12.9579	-0.953141	Delayed down	FALSE
chr1:153532748-153533546	30.9054	27.5612	2pl	431.268	-0.237615	14.8807	-1.33384	Delayed down	FALSE
chr1:153544938-153545439	6.37192	-3.08271	3pl	860.545	-0.324766	17.0034	-0.916641	Delayed down	FALSE
chr1:153545456-153545957	24.7442	17.8811	3pl	786.967	-0.335395	16.225	-0.715629	Delayed down	FALSE
chr1:153566390-153566891	30.7032	34.2077	2pl	600.279	-0.549773	54.5991	-6.18529	Rapid down	TRUE
chr1:15356797-15357298	41.4837	38.8779	2pl	47.5108	0.608871	6.28671	0.710397	Delayed up	FALSE
chr1:153568009-153568856	12.0384	-0.804906	3pl	1291.61	-0.485992	23.6408	-1.09351	Delayed down	FALSE
chr1:153608366-153609601	-0.304277	-4.94423	2pl	757.166	-0.616836	33.654	-2.70208	Rapid down	FALSE
chr1:15364791-15365292	33.3517	24.8715	2pl	21.6489	-1.15738	32.9906	-5.57669	Rapid down	FALSE
chr1:153749941-153750442	61.4153	47.2904	2pl	67.3423	0.485369	7.77582	5.24347	Delayed up	FALSE
chr1:153771197-153771698	-5.55756	-11.1436	2pl	275.729	-0.436786	6.81626	-8.85618	Delayed down	FALSE
chr1:153783230-153784024	-17.1001	-26.2262	2pl	899.019	0.31753	4.40057	1.98137	Delayed up	FALSE
chr1:154190473-154190974	-1.47491	-6.67679	2pl	49.9176	0.763655	13.5001	1.7417	Delayed up	FALSE
chr1:154272772-154273273	9.83958	11.9901	2pl	195.586	-0.344095	29.0403	-2.51552	Delayed down	FALSE
chr1:154352871-154353372	48.8899	32.0646	3pl	422.179	-0.307312	4.66067	-3.7033	Delayed down	FALSE
chr1:154405680-154406181	-24.3079	-25.5834	2pl	192.415	-0.269057	83.6725	-14.0727	Delayed down	FALSE
chr1:154496914-154497415	22.9312	11.432	2pl	161.236	-0.508218	26.0725	-19.3359	Delayed down	FALSE
chr1:154501709-154502210	1.13351	-7.61168	2pl	54.9803	0.78777	7.58793	1.30497	Delayed up	FALSE
chr1:15459898-15460399	3.17124	-5.95666	2pl	41.1128	1.03115	7.56678	1.11444	Delayed up	FALSE
chr1:154710027-154710528	39.1843	39.9042	2pl	32.13	-0.918429	20.9073	-1.5475	Rapid down	FALSE
chr1:154751537-154752038	36.4999	28.3849	2pl	75.4267	-0.631282	5.56183	-0.741574	Delayed down	FALSE
chr1:154775679-154776180	35.0605	28.9086	2pl	230.059	-0.412393	5.15043	-0.929968	Delayed down	FALSE
chr1:154788788-154789289	34.018	26.9644	2pl	91.1369	-0.435512	6.22863	-4.86027	Delayed down	FALSE
chr1:154821017-154821518	6.92343	2.67956	2pl	68.855	-0.549266	2.07807	-4.62741	Delayed down	FALSE
chr1:154837685-154838186	-40.9605	-45.4388	2pl	222.473	-1.19031	6.24575	-5.48016	Delayed down	FALSE
chr1:154846710-154847211	29.5629	23.8623	2pl	50.0379	0.510779	29.2934	9.33736	Delayed up	FALSE
chr1:154851718-154852219	66.9845	68.4813	2pl	207.87	0.299636	15.1037	1.19444	Delayed up	FALSE
chr1:154884754-154885255	12.2909	-18.1101	2pl	151.428	-1.03353	9.88427	-1.6494	Delayed down	FALSE
chr1:154895259-154896134	42.7534	33.032	2pl	261.515	-0.517012	6.55881	-6.84572	Delayed down	FALSE
chr1:154941325-154941826	11.4094	-6.70143	2pl	323.794	-0.581185	5.55293	-1.45139	Delayed down	FALSE
chr1:155011979-155012480	13.8277	9.80151	2pl	311.774	0.283079	26.2321	3.384	Rapid up	FALSE
chr1:155017096-155017889	33.0309	29.4754	2pl	1164.66	0.256308	2.02254	4.24876	Delayed up	FALSE
chr1:155113551-155114052	-12.7033	-20.3704	2pl	84.065	-0.537087	8.07292	-2.55427	Delayed down	FALSE
chr1:155124503-155125004	-31.3465	-43.0016	2pl	147.836	-0.909068	7.18221	-3.94136	Delayed down	FALSE
chr1:155126126-155127010	43.5076	38.2541	2pl	581.099	-0.333072	12.2235	-3.02962	Delayed down	FALSE
chr1:155165884-155166385	-14.8496	-34.684	2pl	356.818	-1.32437	13.2804	-1.34003	Delayed down	FALSE
chr1:155166720-155167221	40.7996	32.4371	2pl	754.16	-0.335407	10.881	-1.95425	Delayed down	FALSE
chr1:1554876-1555377	20.2132	19.7031	2pl	188.06	-0.391622	31.2439	-1.62224	Delayed down	FALSE
chr1:155513493-155513994	15.5548	16.3914	2pl	52.3933	0.541263	39.7018	2.16293	Delayed up	FALSE
chr1:155547034-155547535	25.7262	-3.60116	2pl	161.325	0.780869	11.521	2.09333	Delayed up	FALSE
chr1:155598881-155599382	29.2293	17.1072	2pl	217.634	-0.470544	4.88328	-0.962827	Delayed down	FALSE
chr1:155623111-155623612	10.9134	0.786535	2pl	92.998	-1.06151	9.36456	-1.09853	Delayed down	FALSE
chr1:155688122-155689312	49.2602	46.7934	2pl	1519.6	0.265218	2.2234	7.82989	Delayed up	FALSE
chr1:155701627-155702128	21.396	25.5572	2pl	29.5882	-0.747439	21.6373	-1.20132	Delayed down	FALSE
chr1:155968619-155969120	-8.36386	-20.2397	3pl	140.032	-0.459496	6.98309	-1.53122	Rapid down	FALSE
chr1:156006923-156007424	4.22222	-0.414356	2pl	93.5059	-1.43632	40.1947	-3.52626	Rapid down	FALSE
chr1:156009357-156009858	24.5936	17.5333	2pl	140.049	-0.837264	19.7158	-1.44051	Rapid down	FALSE
chr1:156070273-156070774	4.70819	0.503281	2pl	199.516	-0.868886	21.7085	-1.62422	Delayed down	FALSE
chr1:156073704-156074205	23.3478	19.5716	2pl	185.935	-0.397675	22.5189	-2.63911	Rapid down	TRUE
chr1:156075812-156076313	4.74986	1.29882	2pl	152.313	-0.657546	18.1964	-1.90347	Delayed down	FALSE
chr1:156090659-156091160	18.3341	-4.18034	2pl	325.566	-0.398551	13.4571	-1.91959	Delayed down	FALSE
chr1:156095786-156096287	6.16884	-13.0174	2pl	303.455	-0.736149	13.3116	-1.33469	Delayed down	FALSE
chr1:156096546-156097047	12.5113	10.592	2pl	546.683	-0.267983	25.2137	-10.0306	Delayed down	FALSE
chr1:156105213-156105714	-0.0496803	-19.9105	2pl	730.545	-0.489144	14.6304	-1.37125	Delayed down	FALSE
chr1:156115771-156116272	21.2719	12.3413	2pl	184.942	-0.402864	11.7911	-1.79294	Delayed down	FALSE
chr1:156123636-156124137	-20.4507	-27.5501	2pl	560.215	-0.947227	23.6015	-1.8675	Rapid down	FALSE
chr1:156126081-156126582	36.2035	35.9631	2pl	422.185	-0.306397	25.2766	-1.66707	Delayed down	FALSE
chr1:156129303-156130562	-0.455632	-29.4612	2pl	2522.35	-0.67121	19.179	-1.74022	Rapid down	TRUE
chr1:156181711-156182212	-6.54686	-6.28697	3pl	122.03	-1.44698	39.4285	-1.05377	Rapid down	FALSE
chr1:156239415-156240211	-2.08202	-7.52335	2pl	219.958	0.353979	21.2228	3.30413	Delayed up	FALSE
chr1:156251607-156252108	-7.96361	-14.9164	2pl	352.326	-3.98749	41.5133	-3.64021	Rapid down	FALSE
chr1:156260914-156261415	5.63037	5.40806	2pl	53.6737	-2.56295	48.0016	-3.52103	Rapid down	FALSE
chr1:156338147-156339033	38.0547	32.3912	2pl	2918.97	0.204097	5.26906	1.00406	Delayed up	FALSE
chr1:156346559-156347060	31.6476	22.5814	2pl	40.9713	-0.720027	5.48794	-2.5362	Delayed down	FALSE
chr1:156388416-156388917	-12.0277	-11.5959	2pl	165.533	-1.22591	37.4486	-2.21319	Rapid down	FALSE
chr1:156639768-156640269	53.024	47.9915	2pl	355.605	0.289346	19.5452	2.1641	Delayed up	FALSE
chr1:156641686-156642187	15.1479	13.3712	2pl	386.077	-0.262916	30.0233	-2.8538	Delayed down	FALSE
chr1:156659947-156660448	49.5286	38.6029	2pl	1368.17	0.200959	3.33171	4.16916	Delayed up	TRUE
chr1:156661424-156662337	10.6381	5.09292	2pl	1161.76	-0.685497	22.0121	-2.15846	Rapid down	TRUE
chr1:156664823-156665324	27.17	13.7315	2pl	550.992	0.377302	6.70781	1.54059	Delayed up	FALSE
chr1:156675345-156676185	24.6399	-1.44339	3pl	1823.23	-0.470375	9.14984	-1.4944	Delayed down	FALSE
chr1:156697415-156697916	25.004	17.7208	2pl	708.283	0.474941	17.7128	1.58779	Delayed up	FALSE
chr1:156728224-156729379	-6.55857	-6.78337	2pl	2281.97	0.173962	11.0091	1.03174	Delayed up	FALSE
chr1:156773094-156773595	32.3454	24.7207	2pl	48.462	-0.715596	27.2229	-3.05536	Rapid down	FALSE
chr1:156782999-156783500	25.0058	19.1508	2pl	35.4882	0.615584	7.56388	1.02473	Delayed up	FALSE
chr1:15684750-15685251	24.7779	21.8614	2pl	276.828	0.476846	10.0389	1.32866	Delayed up	FALSE
chr1:156866303-156867429	8.97786	-10.7654	2pl	821.753	-0.452265	11.1083	-1.25662	Rapid down	FALSE
chr1:156874488-156874989	5.7648	-2.97286	2pl	79.7151	0.554893	7.62221	1.25627	Delayed up	FALSE
chr1:156898161-156898662	-28.6188	-34.134	2pl	529.333	-0.232827	5.51749	-1.69001	Delayed down	FALSE
chr1:156926105-156926606	29.6251	27.044	2pl	204.292	0.288273	24.3695	1.78549	Delayed up	FALSE
chr1:157004243-157005185	49.1474	45.8897	2pl	402.118	0.237223	31.2833	3.03072	Delayed up	FALSE
chr1:157033986-157034487	-45.2248	-47.5793	2pl	43.4358	-2.1704	59.3673	-4.4307	Rapid down	FALSE
chr1:157080669-157081170	28.6185	30.7298	2pl	86.7234	0.434376	46.0969	2.28326	Delayed up	FALSE
chr1:157207546-157208047	29.2007	15.26	2pl	70.4862	-0.818182	7.04444	-1.26488	Delayed down	FALSE
chr1:157308404-157308905	10.6304	-5.06098	2pl	58.24	1.00624	17.766	2.00862	Delayed up	FALSE
chr1:157497444-157497945	21.9325	12.2268	3pl	38.784	-0.974859	25.1046	-7.57236	Delayed down	FALSE
chr1:157574744-157575245	43.4204	39.2351	2pl	246.547	-0.285614	13.7535	-1.27566	Delayed down	FALSE
chr1:157580158-157581274	27.7136	28.0939	2pl	203.347	-0.581592	21.8809	-1.48343	Delayed down	FALSE
chr1:157595844-157596756	45.2489	23.8111	3pl	356.608	0.316651	10.0411	4.26517	Delayed up	FALSE
chr1:157691349-157691850	10.3624	3.64893	2pl	714.921	-0.288244	25.2498	-2.23028	Rapid down	TRUE
chr1:15788197-15788698	-7.95936	-23.6658	2pl	94.0622	0.730092	8.2956	5.91565	Delayed up	FALSE
chr1:15798949-15799450	26.4829	18.6433	2pl	116.585	0.850437	7.79766	1.03458	Delayed up	FALSE
chr1:157993093-157995923	33.5639	34.1815	2pl	1648.3	-0.218574	45.4848	-2.59643	Rapid down	FALSE
chr1:15800125-15800626	38.5023	26.7855	2pl	565.243	0.422954	5.65095	1.49404	Delayed up	FALSE
chr1:158001985-158002486	20.2803	21.5682	2pl	328.597	-0.410959	38.2627	-2.82032	Delayed down	FALSE
chr1:158002542-158003828	20.9788	16.3928	2pl	687.097	-0.710995	30.8379	-3.21437	Rapid down	FALSE
chr1:158018051-158018552	19.1087	16.1977	2pl	245.723	-0.632538	11.5936	-1.0459	Delayed down	FALSE
chr1:158025164-158026058	-7.69771	-16.4304	2pl	162.142	0.372909	19.4685	1.92565	Delayed up	FALSE
chr1:158043190-158043691	-5.36822	-3.99362	2pl	84.2541	-1.06767	37.6192	-2.34317	Rapid down	FALSE
chr1:158100221-158100952	43.5035	35.7562	2pl	94.6178	-0.540731	5.10745	-1.23184	Delayed down	FALSE
chr1:158173562-158174063	34.5675	35.7048	2pl	143.076	0.481431	37.5073	1.79329	Rapid up	FALSE
chr1:158176929-158177430	40.159	34.77	2pl	134.442	0.527175	6.95123	1.66754	Delayed up	FALSE
chr1:158180742-158181243	42.42	41.3265	2pl	255.152	0.503933	14.9211	1.23612	Delayed up	FALSE
chr1:15849340-15849841	22	18.5017	3pl	1110.99	-0.268518	23.8653	-0.640179	Delayed down	FALSE
chr1:15886207-15886708	22.6153	12.262	2pl	757.316	-0.43139	12.9944	-1.28354	Delayed down	FALSE
chr1:159056263-159056764	23.211	21.3803	2pl	57.3655	-1.13003	31.6387	-2.60959	Rapid down	FALSE
chr1:1591437-1591938	24.635	0.713742	2pl	42.2101	0.851519	4.06354	3.58327	Delayed up	FALSE
chr1:159229894-159230395	25.7963	18.0034	2pl	40.1512	0.610201	13.4201	1.89875	Delayed up	FALSE
chr1:159824436-159824937	-0.799364	-6.3324	2pl	354.69	0.421684	31.7482	3.9428	Delayed up	FALSE
chr1:159844598-159845099	18.1362	17.2775	2pl	71.1385	-0.518068	54.7557	-4.6741	Rapid down	FALSE
chr1:159875059-159875560	18.1251	17.4176	2pl	147.334	0.475858	39.7362	2.86402	Delayed up	FALSE
chr1:159889812-159890313	5.39361	-21.9594	2pl	118.162	0.675161	5.37841	3.0642	Delayed up	FALSE
chr1:159895940-159896441	49.3231	42.0475	2pl	117.636	-0.391966	3.28879	-4.89962	Delayed down	FALSE
chr1:159899926-159900793	37.8111	36.9443	2pl	757.735	0.243148	32.0248	4.62436	Delayed up	FALSE
chr1:159915837-159916711	6.96449	3.48906	2pl	198.03	0.419815	31.9915	3.43399	Rapid up	FALSE
chr1:159922730-159923231	0.0309056	-13.1892	3pl	298.165	-0.388503	2.32599	-7.70053	Delayed down	FALSE
chr1:159925016-159925807	25.9991	13.5007	2pl	1512.98	0.231278	5.2832	1.96446	Delayed up	FALSE
chr1:159941065-159941566	37.0769	37.6648	2pl	137.458	-0.429234	43.6983	-2.25268	Rapid down	FALSE
chr1:160061353-160061854	-29.305	-41.5272	2pl	376.981	-0.73571	9.15062	-1.51571	Delayed down	FALSE
chr1:160064680-160065181	-1.09227	-4.47413	2pl	93.8919	-0.660938	9.37028	-1.77397	Delayed down	FALSE
chr1:160115424-160115925	42.2593	30.8133	2pl	275.65	-0.330642	4.59096	-1.63247	Delayed down	FALSE
chr1:160168943-160169931	33.8001	28.6066	2pl	353.778	-0.315009	8.78601	-0.883144	Delayed down	FALSE
chr1:16017415-16017916	59.5533	57.3528	2pl	121.716	-0.394656	9.37373	-1.26586	Delayed down	FALSE
chr1:160193026-160193527	-2.33881	-13.9698	2pl	470.599	0.306507	15.5227	1.12384	Delayed up	FALSE
chr1:160272559-160273334	-13.342	-12.1846	2pl	160.391	0.434053	21.2832	1.21542	Delayed up	FALSE
chr1:160405243-160405744	13.265	11.7536	2pl	97.7522	0.558159	16.5101	1.17914	Delayed up	FALSE
chr1:160458950-160459451	16.4473	7.48666	2pl	93.0751	-1.14851	19.0986	-2.46379	Rapid down	FALSE
chr1:160474224-160474725	-18.6968	-20.1413	2pl	40.8671	0.741338	9.3	0.924864	Delayed up	FALSE
chr1:160547442-160547943	33.2771	33.0676	2pl	101.423	-0.805988	32.1686	-3.20224	Rapid down	FALSE
chr1:160631055-160631556	15.0355	-18.3875	2pl	53.0297	1.43502	7.27937	1.23301	Delayed up	FALSE
chr1:160651387-160651888	17.7863	4.40009	2pl	136.764	0.623588	23.9517	8.47127	Delayed up	FALSE
chr1:160652081-160652582	13.0735	3.16971	2pl	360.097	0.496714	23.8897	5.72565	Delayed up	TRUE
chr1:16067069-16067763	25.6723	22.9564	2pl	84.9798	-0.44808	16.7125	-1.67281	Delayed down	FALSE
chr1:160861943-160862444	1.47008	-5.20774	2pl	204.076	0.473545	29.9731	4.08943	Rapid up	FALSE
chr1:160925350-160926252	-5.12806	-16.7351	2pl	901.212	0.382222	17.9909	1.50985	Delayed up	FALSE
chr1:160951321-160951822	24.3069	19.082	2pl	115.892	0.373697	7.98688	1.5213	Delayed up	FALSE
chr1:160993541-160994042	33.4824	34.7428	2pl	81.4706	0.409017	16.4496	0.828086	Delayed up	FALSE
chr1:161008769-161009270	12.995	5.98797	2pl	92.7298	0.879759	15.0761	1.51398	Delayed up	FALSE
chr1:161020539-161021689	34.2197	34.6164	2pl	528.667	-0.259004	35.7786	-1.91035	Delayed down	FALSE
chr1:161072663-161073164	7.77778	-15.2169	2pl	272.087	-0.762424	11.998	-1.21267	Delayed down	FALSE
chr1:161083244-161083745	8.17191	-0.589668	2pl	154.441	0.45202	8.45714	1.19198	Delayed up	FALSE
chr1:161097598-161098594	7.54731	1.51064	2pl	956.568	-0.222241	9.14055	-1.09413	Delayed down	TRUE
chr1:16112909-16113410	26.242	25.2794	2pl	324.156	-0.457642	27.6275	-2.10186	Delayed down	FALSE
chr1:161153715-161154216	33.1096	26.3168	2pl	411.901	-0.31078	14.2983	-1.42206	Delayed down	TRUE
chr1:161190785-161191580	20.6237	22.5138	2pl	250.142	-0.49067	42.2082	-2.56399	Delayed down	FALSE
chr1:16127652-16128592	12.4104	7.57157	2pl	408.283	-0.841297	25.1531	-2.06866	Rapid down	FALSE
chr1:16145518-16146733	17.8207	8.07773	2pl	634.284	0.476761	9.11032	1.90074	Delayed up	FALSE
chr1:16152347-16152848	31.2309	26.8515	2pl	125.753	-0.356431	21.6965	-2.22631	Delayed down	FALSE
chr1:161532467-161533404	16.2851	13.7563	2pl	1182.81	-0.220611	9.38924	-1.67614	Delayed down	FALSE
chr1:16155890-16156391	33.7809	28.1881	2pl	464.018	-0.379474	9.35626	-1.15367	Delayed down	FALSE
chr1:161612894-161613395	25.3783	26.7084	2pl	389.166	-0.304915	15.9898	-1.44921	Delayed down	FALSE
chr1:16165359-16165860	14.6918	15.0225	2pl	85.271	-0.969831	19.0057	-1.29374	Rapid down	FALSE
chr1:161706743-161707244	4.25591	4.75699	2pl	35.5372	-1.25005	48.4032	-3.0177	Rapid down	FALSE
chr1:161848623-161849124	52.5562	50.0541	2pl	52.5	0.71425	9.0854	0.936906	Delayed up	FALSE
chr1:16189864-16190365	22.17	20.9764	2pl	108.357	0.441053	44.8878	5.36231	Delayed up	FALSE
chr1:161923601-161924438	43.9806	43.1639	2pl	324.427	0.334934	23.2378	1.43116	Delayed up	FALSE
chr1:161929714-161930215	22.4866	18.5988	2pl	49.319	-0.543747	7.57329	-2.44437	Delayed down	FALSE
chr1:161933593-161934094	46.4738	46.4544	2pl	27.0537	0.771948	24.1686	1.44995	Delayed up	FALSE
chr1:161967362-161967863	31.4241	26.8073	2pl	64.7473	-1.26252	30.6782	-2.51978	Rapid down	TRUE
chr1:161998765-161999266	-8.54376	-9.84029	2pl	68.2097	0.460272	38.99	2.56615	Delayed up	FALSE
chr1:162011306-162011807	-15.7868	-19.2091	2pl	128.759	-1.39327	16.3239	-2.26395	Delayed down	FALSE
chr1:162116887-162117825	-29.8126	-33.5052	2pl	91.7512	-0.83192	31.2949	-2.93079	Rapid down	FALSE
chr1:162136675-162137176	-33.0563	-36.5169	2pl	49.6321	0.612491	5.47927	3.67738	Delayed up	FALSE
chr1:162168999-162169802	36.1915	32.9852	2pl	318.987	-0.297428	52.8027	-93.8867	Rapid down	FALSE
chr1:162175349-162175850	35.5576	33.1241	2pl	121.562	-0.465559	16.314	-1.44326	Delayed down	FALSE
chr1:162196315-162196816	9.17299	-9.72659	3pl	322.675	-1.31364	23.3968	-1.28415	Rapid down	FALSE
chr1:162235380-162235881	8.82831	4.70883	2pl	844.516	0.237988	25.7364	2.11906	Delayed up	FALSE
chr1:162245787-162246288	31.0542	22.9838	2pl	68.0134	0.568773	6.33609	1.45583	Delayed up	FALSE
chr1:162630825-162631326	42.0105	39.6068	2pl	598.849	-0.241476	5.02243	-0.955243	Delayed down	FALSE
chr1:162659105-162659606	-3.19364	-8.16337	2pl	489.511	0.539559	22.237	1.87256	Delayed up	FALSE
chr1:162687574-162688075	33.0847	32.6688	2pl	57.5581	0.495306	27.8069	2.01798	Delayed up	FALSE
chr1:162690569-162691359	28.4098	12.6758	2pl	269.668	0.290023	4.49602	1.8297	Delayed up	FALSE
chr1:162855697-162856198	37.1062	21.4582	3pl	38.0845	0.672648	7.27605	1.3151	Delayed up	FALSE
chr1:162893274-162893775	25.445	15.6669	2pl	52.1898	0.643732	11.8465	2.40838	Delayed up	FALSE
chr1:163148906-163149407	48.4199	45.3338	2pl	42.0132	0.86617	10.0255	1.09771	Delayed up	FALSE
chr1:163153787-163154288	43.572	42.749	2pl	112.014	0.516218	36.4431	3.01804	Delayed up	TRUE
chr1:163154890-163155835	25.3602	26.5601	2pl	211.852	0.375367	39.0133	2.00662	Delayed up	FALSE
chr1:163162184-163162685	25.2048	17.6462	2pl	31.2432	0.743082	11.3457	1.17605	Delayed up	FALSE
chr1:163174297-163175505	35.1756	31.427	2pl	480.585	0.248774	19.5647	1.84526	Delayed up	FALSE
chr1:163182530-163183031	10.5745	0.446641	2pl	156.22	-2.53862	28.1027	-2.3181	Rapid down	TRUE
chr1:163186866-163187367	-5.88242	-8.59921	2pl	139.273	-0.360365	7.51498	-1.30252	Delayed down	FALSE
chr1:163201881-163202382	5.05963	2.32122	2pl	81.6864	-0.75151	9.54981	-1.03827	Rapid down	TRUE
chr1:163202798-163203590	43.5484	32.8244	3pl	610.38	-0.334966	5.65586	-2.15225	Delayed down	FALSE
chr1:163440050-163440551	-0.62651	-24.1081	2pl	239.305	0.91282	11.6905	1.48041	Delayed up	FALSE
chr1:163561475-163562255	24.2495	16.3553	2pl	109.014	0.525243	11.9232	1.32145	Delayed up	FALSE
chr1:163576296-163577078	38.5767	33.2617	2pl	82.8344	0.441561	10.3726	1.7799	Delayed up	FALSE
chr1:163655499-163656827	31.3441	27.4031	2pl	114.424	-0.483358	18.0777	-3.71208	Delayed down	FALSE
chr1:163687792-163688662	4.67605	0.984801	2pl	126.422	0.442426	20.2209	1.82816	Delayed up	FALSE
chr1:163768061-163768977	38.7001	34.9428	2pl	82.0546	0.498633	8.34904	0.876522	Delayed up	TRUE
chr1:164039945-164040446	30.3159	30.7296	2pl	42.4237	-0.680608	20.3362	-1.08519	Delayed down	FALSE
chr1:164062304-164062805	28.1759	14.755	2pl	21.0286	-1.99994	27.1093	-9.90716	Rapid down	FALSE
chr1:16433056-16433922	38.0602	28.1621	2pl	179.197	-0.537647	7.85155	-1.69414	Delayed down	TRUE
chr1:164515661-164516162	34.1351	35.9469	2pl	39.6831	0.563017	47.3359	3.03908	Delayed up	FALSE
chr1:164518925-164519426	20.8803	15.9711	2pl	101.29	-0.902867	14.0564	-1.45151	Delayed down	FALSE
chr1:164588551-164589471	1.47662	-11.9869	3pl	1378.86	-0.432766	19.9942	-0.741836	Delayed down	FALSE
chr1:164601673-164603198	26.3187	23.911	2pl	377.862	-0.307408	7.91606	-1.17551	Delayed down	FALSE
chr1:164608684-164609566	46.6886	36.037	2pl	758.175	-0.520297	4.669	-2.49061	Delayed down	FALSE
chr1:164611671-164612172	10.2301	-15.6144	2pl	452.674	-1.98829	14.3238	-1.85176	Rapid down	TRUE
chr1:164617007-164617508	22.4239	21.3302	2pl	179.025	-0.326786	33.3546	-2.47569	Delayed down	FALSE
chr1:164648592-164649093	-3.0631	-26.0312	2pl	90.16	0.685347	6.29166	1.57703	Delayed up	FALSE
chr1:164671269-164672460	22.634	15.5989	2pl	136.687	0.356044	9.07851	1.64741	Delayed up	FALSE
chr1:164725407-164725908	13.4954	15.4151	2pl	79.5204	0.572868	42.8407	2.24218	Delayed up	FALSE
chr1:164748159-164748660	21.9771	-3.04767	2pl	122.775	1.82928	11.0857	1.6019	Delayed up	FALSE
chr1:164771657-164772158	47.4036	48.0746	2pl	91.37	0.402587	55.596	3.22299	Delayed up	FALSE
chr1:164772599-164773100	-32.1914	-40.9884	2pl	62.732	0.663918	8.91869	1.45523	Delayed up	FALSE
chr1:164774827-164775328	24.2015	7.49127	2pl	66.5347	0.783405	10.4307	2.69699	Delayed up	FALSE
chr1:164823376-164823877	27.1893	9.60811	2pl	48.542	0.563598	6.51851	1.57193	Delayed up	FALSE
chr1:164932545-164933046	39.4533	31.7517	2pl	47.5991	0.602703	13.2366	2.09737	Delayed up	FALSE
chr1:164995407-164995908	23.4814	4.47713	2pl	36.9829	0.641276	4.10376	2.73343	Delayed up	FALSE
chr1:164997199-164997700	48.5466	37.0873	2pl	39.3593	0.621051	6.16103	2.04747	Delayed up	FALSE
chr1:165162489-165163314	-2.30448	-5.64561	2pl	171.415	-1.25108	35.2813	-2.87591	Rapid down	FALSE
chr1:16519145-16519646	41.6801	40.7094	2pl	155.78	-0.360959	7.59213	-0.719442	Delayed down	FALSE
chr1:165221385-165221886	8.0455	10.3174	3pl	30.7235	-1.75083	34.2396	-0.78691	Rapid down	FALSE
chr1:165235362-165236422	42.8812	36.213	2pl	439.137	0.273109	27.2122	9.53356	Delayed up	FALSE
chr1:165284328-165284829	-4.23115	-14.8695	2pl	276.214	1.01329	20.6897	1.71031	Delayed up	FALSE
chr1:165403824-165404325	41.128	35.4593	2pl	110.787	-0.382571	9.84992	-1.27523	Delayed down	FALSE
chr1:165467633-165468134	-9.67037	-9.31558	2pl	48.3354	-0.88157	39.5664	-2.90654	Rapid down	FALSE
chr1:165476672-165477173	-8.58156	-11.408	2pl	373.779	-3.44314	28.7565	-2.24062	Rapid down	TRUE
chr1:16550684-16551185	35.2918	34.1921	2pl	32.8857	-0.661243	10.6359	-0.936629	Delayed down	FALSE
chr1:165536230-165536731	-6.66134	-7.63912	2pl	61.7518	-2.10067	27.7432	-1.96019	Rapid down	FALSE
chr1:165539867-165540368	-22.0359	-39.3981	3pl	282.219	-1.17436	17.5351	-1.49394	Delayed down	FALSE
chr1:165697714-165698919	-16.3665	-29.8111	2pl	1688.97	0.208055	4.06573	3.30139	Delayed up	FALSE
chr1:165815654-165816155	18.7336	4.58721	2pl	45.3774	0.876005	14.873	1.93748	Delayed up	FALSE
chr1:165854016-165854517	28.7062	25.6342	2pl	68.0646	0.450969	23.4208	1.61292	Delayed up	FALSE
chr1:165862900-165863823	0.244639	-3.21535	3pl	188.606	-0.499555	15.0641	-1.03857	Rapid down	FALSE
chr1:165871219-165871720	23.0794	21.8865	2pl	240.015	-0.572597	46.2191	-4.37044	Delayed down	FALSE
chr1:165895238-165896152	1.8455	-7.76573	3pl	902.167	-0.623781	22.54	-0.734402	Rapid down	TRUE
chr1:165896218-165896719	11.9937	15.6105	2pl	151.932	-0.549574	40.5854	-2.46347	Delayed down	FALSE
chr1:166080600-166081101	-2.69355	-13.5874	3pl	280.38	-1.1398	28.1938	-0.990934	Rapid down	FALSE
chr1:166081188-166081689	5.71091	-27.2153	3pl	1246.2	-0.980797	22.575	-1.34962	Rapid down	TRUE
chr1:166089735-166090236	11.7054	12.7009	2pl	156.972	-0.911765	43.157	-2.77067	Rapid down	TRUE
chr1:166112429-166112930	38.0791	35.8777	2pl	43.71	-0.594474	44.1213	-9.26368	Delayed down	FALSE
chr1:166170620-166171121	-3.7172	-5.63863	2pl	27.4487	-2.62994	55.6587	-4.12195	Rapid down	FALSE
chr1:166471228-166471729	22.8298	17.6685	2pl	180.843	0.47926	12.7699	1.16383	Delayed up	FALSE
chr1:166486824-166487325	20.2745	14.5327	2pl	25.1799	-1.78343	32.7614	-5.34745	Rapid down	FALSE
chr1:166910324-166910825	17.6309	10.9992	2pl	176.343	0.389109	8.65455	1.1079	Delayed up	FALSE
chr1:16701160-16701661	30.2837	24.6911	2pl	27.2855	-1.52003	24.9724	-1.96589	Rapid down	FALSE
chr1:167056877-167057682	54.8313	50.0759	2pl	231.335	0.29297	11.4252	1.34705	Delayed up	FALSE
chr1:167136164-167136665	17.3319	-29.5539	2pl	290.291	0.911445	7.51718	1.64057	Delayed up	FALSE
chr1:167192446-167192947	-15.2837	-16.5165	2pl	226.425	0.373473	33.0341	2.60941	Delayed up	FALSE
chr1:167193075-167193576	6.14047	5.7899	2pl	123.536	0.759997	13.8383	1.05076	Delayed up	FALSE
chr1:167273362-167273863	35.4809	34.3067	2pl	57.6742	0.451605	27.394	2.3373	Delayed up	FALSE
chr1:167276820-167277321	27.5677	21.1046	2pl	37.3792	0.572006	25.1573	8.76546	Delayed up	FALSE
chr1:167472767-167473268	-29.4064	-36.2459	2pl	622.37	-1.09764	24.8517	-3.74251	Delayed down	FALSE
chr1:167489471-167490221	19.4181	20.6632	2pl	299.187	-0.335021	34.5918	-2.02918	Delayed down	FALSE
chr1:167601278-167602055	25.5212	12.9204	2pl	210.645	-0.38265	4.4464	-1.89449	Delayed down	FALSE
chr1:167604941-167605442	-11.8893	-15.2738	2pl	75.5018	-2.23487	36.1187	-2.6753	Rapid down	FALSE
chr1:167649724-167650649	-24.1365	-37.5457	2pl	496.13	-0.748469	10.9775	-1.36278	Delayed down	FALSE
chr1:167662863-167663618	-10.348	-17.2158	2pl	904.612	-0.633371	10.0191	-2.51331	Delayed down	FALSE
chr1:167695034-167695535	26.5889	11.0988	2pl	92.6952	0.492646	13.8916	2.42315	Delayed up	FALSE
chr1:167805154-167805655	1.4374	-5.0784	2pl	198.511	-1.39694	27.7409	-2.05859	Rapid down	TRUE
chr1:167820047-167820548	1.17112	-6.09536	2pl	124.572	0.400906	8.33852	2.28165	Delayed up	FALSE
chr1:168004478-168004979	27.5626	25.7671	2pl	21.1013	-1.2442	53.1751	-8.59799	Rapid down	FALSE
chr1:168010866-168011367	17.8879	10.6306	2pl	65.0079	0.72161	10.3367	1.34547	Delayed up	FALSE
chr1:168019350-168020124	25.4239	19.5118	2pl	170.478	0.428324	20.6657	2.13515	Delayed up	FALSE
chr1:168124556-168125057	25.3788	20.1693	2pl	36.8825	0.64151	7.44816	2.30591	Delayed up	FALSE
chr1:168171071-168171572	-18.2955	-27.8927	2pl	146.995	0.527652	22.3484	2.22232	Delayed up	FALSE
chr1:168178623-168179124	15.6284	8.75503	2pl	1725.6	0.196883	7.52809	1.34327	Delayed up	FALSE
chr1:168202949-168203666	11.6424	7.01739	2pl	238.15	0.51253	30.1356	3.42723	Delayed up	FALSE
chr1:168398940-168399441	-14.8497	-26.1326	2pl	221.763	0.670114	11.5637	1.85332	Delayed up	FALSE
chr1:168405946-168406447	-32.9884	-40.3139	2pl	55.6728	1.19774	19.6196	1.69038	Delayed up	FALSE
chr1:168469609-168470110	-18.8894	-41.3129	3pl	82.0426	0.856333	14.2116	1.04137	Delayed up	FALSE
chr1:168471082-168471583	29.7436	17.9356	2pl	61.6855	0.530091	4.15017	2.95528	Delayed up	FALSE
chr1:168728995-168729496	20.0258	15.6953	2pl	229.119	-0.298451	6.42997	-1.08642	Delayed down	FALSE
chr1:168755404-168755905	27.2542	26.5493	2pl	49.3639	0.645975	31.5362	1.8528	Delayed up	FALSE
chr1:168755997-168756498	37.921	34.0473	2pl	43.4267	0.595645	7.64393	1.01688	Delayed up	FALSE
chr1:169010692-169011193	14.615	13.5484	2pl	34.3818	-0.865811	27.4616	-2.22091	Rapid down	FALSE
chr1:169031478-169031979	14.6455	-9.11471	2pl	160.264	0.697089	21.6381	2.78814	Delayed up	FALSE
chr1:169160782-169161283	18.3203	10.5304	2pl	63.8657	-1.40586	24.3232	-1.94221	Rapid down	TRUE
chr1:169333518-169334019	54.494	51.2659	2pl	58.3717	0.632281	27.4989	11.8067	Rapid up	FALSE
chr1:169334046-169334547	18.7993	12.7935	2pl	241.844	0.522549	29.0693	6.8054	Delayed up	FALSE
chr1:169616348-169616849	36.0502	31.2351	2pl	34.7218	0.686751	9.73236	1.703	Delayed up	FALSE
chr1:16972492-16973353	27.172	2.94484	2pl	771.772	-0.430077	5.43438	-2.01197	Delayed down	TRUE
chr1:169741595-169742096	41.3923	39.748	2pl	188.987	0.337659	28.0549	21.2077	Delayed up	FALSE
chr1:169964116-169964617	23.7161	26.7892	2pl	45.6614	-0.721562	33.129	-1.89846	Rapid down	FALSE
chr1:170203626-170204370	32.7049	32.1544	2pl	91.2036	0.397394	9.2449	1.05857	Delayed up	FALSE
chr1:170309521-170310022	-0.425273	-8.89252	2pl	683.938	0.502165	14.5998	1.74604	Delayed up	FALSE
chr1:170350391-170350892	8.98948	6.10002	2pl	24.803	-1.31111	36.8822	-4.18803	Rapid down	TRUE
chr1:170494910-170495411	-0.952814	-2.64269	2pl	31.3473	-1.82755	48.3878	-4.13616	Rapid down	FALSE
chr1:170511030-170511531	-23.8107	-38.7493	2pl	392.496	-1.48884	33.5244	-2.78578	Rapid down	TRUE
chr1:170562660-170563432	0.617872	-5.13249	2pl	123.537	0.516823	7.03816	3.95251	Delayed up	FALSE
chr1:170567406-170567907	28.5363	22.8199	2pl	100.494	0.54416	14.5574	1.59092	Delayed up	FALSE
chr1:170585681-170586825	29.8044	14.8697	2pl	1160.42	0.389406	20.528	2.60318	Delayed up	TRUE
chr1:170592815-170593638	40.3519	39.1439	2pl	413.223	0.533277	29.6758	2.51227	Delayed up	TRUE
chr1:170623181-170623682	18.0454	-5.25645	2pl	123.763	0.791071	12.9735	1.72354	Delayed up	FALSE
chr1:170692808-170693656	31.3104	28.1098	2pl	331.978	0.392688	18.1498	1.76234	Delayed up	FALSE
chr1:170755415-170756257	39.8901	37.5199	2pl	137.687	-0.308833	6.4904	-1.41026	Rapid down	TRUE
chr1:170837905-170838406	18.5975	-0.780959	2pl	71.0255	1.14933	14.5724	1.26723	Delayed up	FALSE
chr1:170847009-170847815	26.173	27.1686	2pl	940.108	0.256838	41.129	1.97459	Delayed up	TRUE
chr1:170893541-170894357	24.1035	19.7687	2pl	1100.47	-0.2066	5.6776	-1.60991	Delayed down	TRUE
chr1:17089532-17090033	-2.63827	-7.26084	2pl	283.807	-3.04422	36.4583	-2.92145	Rapid down	TRUE
chr1:17097612-17098401	20.1379	16.5406	2pl	63.2963	-0.671851	39.4165	-4.77399	Delayed down	FALSE
chr1:17109818-17110319	-3.92257	-10.4298	2pl	52.0389	-2.13983	37.241	-4.05567	Rapid down	TRUE
chr1:171210377-171210878	42.1313	37.3412	2pl	24.9012	-0.842467	8.67764	-9.20878	Delayed down	FALSE
chr1:171221620-171222121	29.5001	26.2307	2pl	382.635	0.29011	64.5346	7.07037	Delayed up	FALSE
chr1:171245412-171245913	28.0333	28.8307	2pl	74.0427	-0.506158	29.7333	-2.43854	Rapid down	TRUE
chr1:171251345-171252084	23.3623	6.49824	2pl	424.469	-0.396893	8.02495	-1.84697	Delayed down	FALSE
chr1:171252419-171252920	-32.8907	-34.5419	2pl	127.975	-0.882113	14.8056	-2.81098	Delayed down	FALSE
chr1:171258408-171259671	34.4409	32.7786	2pl	500.061	-0.343961	9.95447	-1.33436	Rapid down	TRUE
chr1:171261255-171261756	29.7135	28.8275	2pl	165.333	0.651366	32.4529	2.27728	Delayed up	FALSE
chr1:171281062-171281563	35.2001	36.4265	2pl	55.3285	-0.530608	27.4192	-1.17288	Delayed down	TRUE
chr1:171292804-171293305	41.608	40.6598	2pl	723.143	0.243622	30.3212	2.47105	Delayed up	FALSE
chr1:171295085-171295918	35.6002	32.753	2pl	746.189	0.358855	28.4803	4.65193	Delayed up	FALSE
chr1:17133995-17134496	14.3736	5.9603	2pl	36.1181	-0.948919	17.2717	-2.05659	Delayed down	FALSE
chr1:171403262-171403763	42.6718	41.752	2pl	84.4882	0.391963	45.2355	5.52311	Delayed up	FALSE
chr1:171654773-171655848	48.0784	45.3669	2pl	721.555	-0.266457	6.1357	-1.24412	Delayed down	FALSE
chr1:17166991-17167492	25.0438	21.5145	2pl	106.253	-0.412133	20.8163	-1.89998	Delayed down	FALSE
chr1:171738900-171739401	8.81895	4.04542	2pl	318.541	0.423262	12.8815	1.06963	Delayed up	FALSE
chr1:171833358-171834169	13.7992	7.14946	2pl	193.358	-1.98794	22.4649	-2.39554	Rapid down	TRUE
chr1:171841967-171842468	43.8319	41.7783	2pl	184.484	-0.354571	23.144	-1.66007	Delayed down	FALSE
chr1:171877576-171878077	3.99519	3.74118	2pl	103.621	-0.473741	21.7455	-2.40147	Rapid down	FALSE
chr1:171898867-171899368	20.7282	17.6773	2pl	631.342	-0.825042	17.6182	-1.55054	Rapid down	FALSE
chr1:172222242-172222743	1.23058	-0.835844	2pl	40.4386	0.639497	47.4697	6.29767	Delayed up	FALSE
chr1:172335463-172336450	28.169	10.7654	2pl	1387.97	0.295398	11.5867	2.4194	Delayed up	TRUE
chr1:172343311-172344274	30.6502	21.8975	2pl	128.721	0.572618	8.79997	3.12547	Delayed up	FALSE
chr1:172360379-172360880	0.61351	-17.9214	2pl	217.908	-3.26868	19.5239	-1.72462	Rapid down	TRUE
chr1:172377993-172378801	-6.58147	-6.2112	2pl	254.823	-1.0074	46.0686	-3.50523	Rapid down	TRUE
chr1:172383532-172384033	24.4996	20.076	2pl	170.345	0.390887	12.528	1.9718	Delayed up	FALSE
chr1:172390208-172390709	35.6782	30.9574	2pl	363.551	0.359211	13.2533	1.09808	Delayed up	FALSE
chr1:172399299-172399800	27.652	22.1997	2pl	133.756	-0.590648	33.2027	-3.97519	Rapid down	TRUE
chr1:172408920-172409421	-1.15869	-4.0122	2pl	92.9099	0.545273	27.4761	3.29802	Delayed up	FALSE
chr1:17244792-17245651	29.3486	16.2836	2pl	1142.41	-0.31681	6.36584	-2.13865	Delayed down	FALSE
chr1:172452546-172453047	-20.5193	-19.4865	2pl	129.273	-0.487215	10.3214	-2.1063	Delayed down	FALSE
chr1:172477726-172478227	32.5088	29.9513	2pl	67.1741	0.466494	16.046	1.59286	Delayed up	FALSE
chr1:172497227-172497728	40.6883	34.0631	2pl	1115.84	0.335236	9.65283	1.79901	Delayed up	FALSE
chr1:172537858-172538359	22.6548	7.91496	2pl	143.735	0.499185	14.6408	1.65018	Delayed up	FALSE
chr1:172671532-172672033	13.8326	16.0491	2pl	67.1364	0.542353	30.2842	1.68587	Delayed up	FALSE
chr1:172716068-172716896	0.813764	-15.0667	3pl	367.694	-0.919504	21.6138	-0.940569	Rapid down	FALSE
chr1:17278448-17279421	41.8994	30.5059	2pl	331.666	-0.259804	7.20317	-2.98591	Delayed down	FALSE
chr1:172945559-172946060	31.2736	30.8082	2pl	56.9281	0.501981	36.5374	2.69175	Delayed up	FALSE
chr1:173092252-173092753	7.09871	1.28436	2pl	38.2089	-2.93925	33.3421	-3.34395	Rapid down	FALSE
chr1:173123146-173123647	13.474	4.31403	2pl	310.664	0.580789	20.1739	1.80386	Delayed up	FALSE
chr1:173137643-173138144	27.5946	26.7515	2pl	34.3669	-1.09244	29.1835	-2.43345	Rapid down	FALSE
chr1:17315677-17316178	27.2671	21.803	2pl	72.558	-0.523491	7.77021	-1.58997	Delayed down	FALSE
chr1:173330308-173330809	48.3163	45.7013	2pl	54.4639	0.53157	16.4936	1.32992	Delayed up	FALSE
chr1:173507321-173507822	5.6713	0.649755	2pl	61.6132	0.582136	9.12766	1.17217	Delayed up	FALSE
chr1:173685102-173685603	12.49	11.6853	2pl	35.0404	-1.30766	33.8464	-3.69772	Rapid down	FALSE
chr1:173960564-173961065	15.4317	9.57208	2pl	75.1377	0.553639	28.6157	2.04114	Delayed up	FALSE
chr1:174004975-174005476	22.7998	17.3046	2pl	44.2861	-0.793066	47.3436	-10.0262	Rapid down	FALSE
chr1:17423631-17424132	28.7454	27.304	2pl	108.075	0.426922	37.2434	3.01821	Delayed up	FALSE
chr1:17439063-17439934	10.3093	-0.174881	2pl	471.664	-0.391603	23.1802	-3.49092	Rapid down	TRUE
chr1:174408060-174408561	45.235	42.4018	2pl	548.667	-0.265232	6.57447	-1.28993	Delayed down	FALSE
chr1:174409848-174410674	28.1948	7.52681	3pl	509.855	-0.418863	5.67046	-1.99073	Delayed down	FALSE
chr1:1746195-1746696	43.1084	40.5363	2pl	426.304	0.397482	2.78826	3.56785	Delayed up	FALSE
chr1:174643131-174643632	40.3995	31.1124	2pl	47.812	0.523399	10.6678	3.22047	Delayed up	FALSE
chr1:174713787-174714288	-20.1277	-22.9297	2pl	33.2068	-2.1213	34.8713	-3.14831	Rapid down	FALSE
chr1:174883347-174883848	-2.37151	-4.48448	2pl	47.4631	0.636242	12.3315	1.07764	Delayed up	FALSE
chr1:174902629-174903130	10.926	12.7982	2pl	41.4206	-0.637585	16.1034	-1.20584	Rapid down	FALSE
chr1:175033908-175034409	-2.14454	-1.76789	2pl	103.402	-0.447594	8.11138	-0.790704	Delayed down	FALSE
chr1:175130954-175131455	17.6585	15.1557	2pl	152.767	0.526137	43.7038	4.88083	Delayed up	FALSE
chr1:17516737-17517238	28.5067	28.0793	2pl	52.4641	-0.520901	12.7418	-0.938781	Delayed down	FALSE
chr1:175192890-175193391	26.3882	22.1608	2pl	300.12	-0.395821	23.8933	-2.25752	Delayed down	FALSE
chr1:17520798-17521299	-28.23	-36.9326	2pl	65.7477	-1.18389	9.73697	-1.84603	Delayed down	FALSE
chr1:175330445-175330946	24.4632	18.7842	2pl	31.8753	0.709885	25.1766	4.7206	Delayed up	FALSE
chr1:175388258-175388759	5.5076	1.80014	2pl	188.474	0.483699	30.2765	2.43024	Delayed up	FALSE
chr1:175421084-175422042	20.1192	-1.99638	2pl	66.7401	-1.6454	15.9501	-2.16127	Rapid down	FALSE
chr1:1754432-1754933	-10.7431	-17.5753	2pl	57.1911	-1.27248	31.3794	-4.99537	Delayed down	FALSE
chr1:175492122-175492623	-14.0007	-19.0911	2pl	56.4076	-0.72091	16.8462	-1.47436	Delayed down	FALSE
chr1:175500357-175500858	19.3566	11.9595	2pl	195.238	-0.676681	9.38145	-1.09862	Rapid down	FALSE
chr1:175673390-175673891	-19.47	-29.6084	2pl	69.0272	-0.820039	26.5533	-7.66685	Rapid down	FALSE
chr1:17573611-17574112	-3.55972	-15.7907	2pl	142.896	-2.21509	32.8509	-2.70309	Rapid down	TRUE
chr1:17574483-17574984	3.40721	5.21135	2pl	70.4466	-0.895743	28.6724	-1.72032	Delayed down	FALSE
chr1:17575249-17575750	33.7859	28.8413	2pl	57.9492	-0.99371	8.02734	-1.24055	Delayed down	FALSE
chr1:17575781-17576282	52.9695	38.5711	3pl	138.626	-0.374723	4.2139	-4.21756	Rapid down	FALSE
chr1:175779584-175780085	1.20435	-19.8786	2pl	45.6191	1.07483	10.1835	1.35872	Delayed up	FALSE
chr1:17581276-17581777	7.03412	4.93206	2pl	73.1303	-1.78959	32.5724	-3.04642	Rapid down	FALSE
chr1:175827097-175827974	28.33	19.8717	2pl	675.526	-0.266887	24.7791	-2.70452	Delayed down	FALSE
chr1:17587581-17588082	26.7825	7.37895	2pl	299.927	-0.560061	5.88958	-6.28551	Delayed down	FALSE
chr1:17588171-17588672	24.9762	10.1424	2pl	234.573	-0.471199	8.51684	-2.11295	Delayed down	FALSE
chr1:175884552-175885053	35.5316	23.8646	3pl	101.146	-0.653124	13.3414	-1.1337	Delayed down	FALSE
chr1:176058666-176059167	35.7484	29.1593	2pl	85.8148	-0.473715	9.82754	-2.11317	Delayed down	FALSE
chr1:176090004-176090505	59.2873	42.3521	2pl	61.9407	-0.551335	7.62179	-6.57941	Delayed down	FALSE
chr1:176374914-176375415	17.8721	17.1362	2pl	131.912	0.341182	33.2535	2.89289	Delayed up	FALSE
chr1:176450456-176450957	-38.6399	-44.2515	2pl	77.1896	1.01023	6.05405	1.19205	Delayed up	FALSE
chr1:176517402-176517903	5.34198	-26.7128	2pl	1404.57	0.347543	11.5912	1.25024	Delayed up	FALSE
chr1:176558689-176559190	27.154	18.5044	2pl	126.943	0.660841	7.29513	1.18356	Delayed up	FALSE
chr1:176559365-176560283	16.4863	0.0748473	2pl	563.041	0.469225	11.518	1.3887	Delayed up	FALSE
chr1:176602290-176602791	12.4713	-22.1186	2pl	102.129	0.903802	13.0639	2.65628	Delayed up	FALSE
chr1:176695963-176696464	4.17771	4.27544	2pl	196.863	0.310177	18.2008	1.20804	Delayed up	FALSE
chr1:17671218-17672126	22.8323	9.66814	2pl	270.174	-0.626655	6.44696	-1.84509	Delayed down	FALSE
chr1:176724335-176724836	23.7746	17.6468	2pl	82.2197	0.486645	30.4521	4.93277	Delayed up	FALSE
chr1:176785812-176786952	8.68537	-1.74934	2pl	735.993	0.555495	26.4418	2.15786	Delayed up	FALSE
chr1:176795892-176796393	-3.25539	-21.9436	2pl	49.7626	1.12309	4.77576	2.08484	Delayed up	FALSE
chr1:17682359-17682860	8.02579	8.23123	2pl	79.8109	-0.403417	28.4139	-13.8822	Delayed down	FALSE
chr1:176843656-176844157	17.7949	9.50001	2pl	85.6024	0.556572	27.8821	3.46232	Delayed up	FALSE
chr1:176847038-176847539	2.56111	-15.964	2pl	49.4394	1.0439	4.24304	1.83893	Delayed up	FALSE
chr1:176880892-176881393	37.145	35.2096	2pl	235.19	0.32169	13.0439	0.914759	Delayed up	FALSE
chr1:176996455-176996956	-22.6772	-26.3438	2pl	192.968	0.613398	10.7579	2.53867	Delayed up	FALSE
chr1:177029440-177029941	16.1106	17.4633	2pl	86.4518	0.507672	57.4469	4.88411	Delayed up	FALSE
chr1:177072169-177073020	-18.9816	-32.6831	3pl	754.08	-1.32389	31.3743	-1.1545	Rapid down	TRUE
chr1:177145086-177145838	1.50731	-4.18446	3pl	467.025	-0.294184	5.34145	-1.8838	Rapid down	TRUE
chr1:177164472-177164973	18.3639	16.4134	2pl	172.566	-0.327177	20.6206	-1.28168	Delayed down	FALSE
chr1:177170593-177171657	26.2355	26.6292	2pl	497.396	-0.299666	36.2637	-1.99402	Delayed down	FALSE
chr1:177207362-177207863	3.01078	-6.02755	3pl	57.6963	-2.83758	28.7547	-1.03874	Rapid down	FALSE
chr1:177208268-177208769	40.6759	33.4922	2pl	39.5529	-0.636727	12.6795	-1.8793	Delayed down	FALSE
chr1:177248439-177248940	-40.5582	-43.252	2pl	103.478	-1.18881	10.2166	-2.58684	Delayed down	FALSE
chr1:177273053-177273554	19.811	16.9257	2pl	150.482	-0.522286	26.5456	-16.2058	Delayed down	FALSE
chr1:177310399-177310900	14.0894	12.9864	2pl	112.27	-0.780888	38.5468	-3.46296	Rapid down	TRUE
chr1:177351285-177351786	42.4265	31.415	3pl	948.639	-0.203523	10.705	-1.62619	Delayed down	FALSE
chr1:17768527-17769028	9.34341	3.68064	2pl	43.8373	0.686133	5.10423	3.20373	Delayed up	FALSE
chr1:177793806-177794307	17.0655	16.9739	2pl	69.8001	-0.766244	29.5113	-2.25803	Delayed down	FALSE
chr1:177800367-177801139	25.1193	12.9318	2pl	265.198	-0.571429	11.2879	-1.45421	Delayed down	FALSE
chr1:177906491-177906992	35.99	37.0128	2pl	26.9734	-0.876426	18.9101	-1.57353	Rapid down	FALSE
chr1:177945923-177946820	0.691159	-14.1594	2pl	644.043	-1.27567	31.4649	-3.16	Rapid down	FALSE
chr1:178028803-178029304	9.84059	11.7539	2pl	107.126	0.711645	35.246	2.02415	Delayed up	FALSE
chr1:178104647-178105148	41.2018	40.2716	2pl	73.9547	0.42985	12.6347	1.11235	Delayed up	FALSE
chr1:178262048-178262549	15.2852	-0.860662	2pl	73.7969	-1.5437	17.1744	-1.47684	Rapid down	FALSE
chr1:178320090-178320591	26.1749	18.216	2pl	53.0129	-0.475142	15.6673	-2.60265	Delayed down	FALSE
chr1:178471600-178472101	15.9748	13.8722	2pl	184.663	1.07296	35.8755	2.71373	Delayed up	FALSE
chr1:178593022-178594000	34.6976	30.3373	2pl	89.3732	-0.449448	42.108	-5.76777	Rapid down	FALSE
chr1:178634393-178634894	40.5668	38.9555	2pl	43.8817	0.52156	12.1634	1.03653	Delayed up	FALSE
chr1:178645135-178645924	-4.56582	-9.3541	2pl	163.424	-1.23627	20.1863	-1.69238	Rapid down	FALSE
chr1:178782339-178782840	11.3177	9.07482	2pl	167.428	-0.823847	27.4916	-1.73938	Rapid down	TRUE
chr1:178869036-178869766	40.1313	33.5629	2pl	102.187	-0.467951	16.2664	-1.83887	Delayed down	FALSE
chr1:178870906-178871407	-18.8923	-30.8815	3pl	407.575	-1.88998	33.4159	-1.32757	Rapid down	TRUE
chr1:178928912-178929413	51.4947	46.5874	2pl	40.268	-0.633647	7.11028	-0.957257	Delayed down	FALSE
chr1:178937727-178938544	1.33472	0.757691	2pl	93.2831	0.470131	47.1708	3.21329	Delayed up	FALSE
chr1:178951492-178951993	55.2154	45.0676	2pl	86.6608	-0.452485	2.06772	-10.6951	Delayed down	FALSE
chr1:178973146-178974134	40.0994	0.00994678	2pl	3736.29	-0.326482	2.13765	-11.009	Delayed down	FALSE
chr1:179025533-179026034	-53.9736	-61.3723	2pl	630.987	0.261952	4.79039	2.04144	Delayed up	FALSE
chr1:179164434-179164935	-33.9092	-41.2413	2pl	119.973	-1.95632	30.8541	-3.2664	Rapid down	FALSE
chr1:179293510-179294011	-26.4309	-42.8936	2pl	1555.84	0.250708	2.43266	4.53453	Delayed up	FALSE
chr1:180211774-180212275	23.7544	24.9843	2pl	401.1	0.29084	41.8692	2.75461	Delayed up	FALSE
chr1:180230917-180231418	45.7571	39.9725	2pl	200.494	-0.433469	8.43349	-5.15888	Delayed down	FALSE
chr1:180353937-180354438	22.4653	7.04824	2pl	252.385	-0.367437	6.25959	-3.66736	Rapid down	FALSE
chr1:180364956-180365457	49.2855	40.9203	2pl	36.5033	0.547935	7.44116	6.44685	Delayed up	FALSE
chr1:180925502-180926990	-3.90066	-13.7534	3pl	2199.9	-0.804282	21.8101	-1.31891	Delayed down	TRUE
chr1:180930654-180931155	4.50444	-15.6262	3pl	1065.7	-0.347414	5.28882	-2.03558	Delayed down	FALSE
chr1:180945415-180945916	-25.4735	-25.5358	2pl	59.1037	-0.636691	60.0634	-4.68093	Delayed down	FALSE
chr1:181021907-181022408	16.7275	15.1134	2pl	442.687	-0.349465	21.5807	-1.51693	Rapid down	TRUE
chr1:181056367-181056868	14.3142	7.53287	2pl	58.3037	-0.760364	18.9822	-1.54757	Delayed down	FALSE
chr1:181078305-181078806	-30.7284	-55.0019	2pl	84.9973	0.98695	11.1449	1.57391	Delayed up	FALSE
chr1:181088377-181088878	-34.9442	-41.3922	2pl	1178.08	0.174792	4.20382	2.00092	Delayed up	FALSE
chr1:181112996-181113765	29.8179	6.42195	2pl	894.853	-0.386639	4.77577	-2.97189	Delayed down	FALSE
chr1:181126873-181127374	-1.09246	-34.4149	2pl	418.628	-0.984912	8.75379	-1.38147	Delayed down	FALSE
chr1:181128625-181129126	30.5626	7.89003	2pl	349.467	-0.351697	9.5492	-2.86366	Delayed down	FALSE
chr1:181133503-181134004	36.2922	24.3023	2pl	106.111	-0.419888	7.1038	-1.86909	Delayed down	FALSE
chr1:181136058-181136559	23.8677	15.3075	2pl	94.0246	0.615864	14.5716	1.70652	Delayed up	FALSE
chr1:181142365-181142866	7.47754	3.34096	2pl	757.343	-0.366617	39.9425	-3.54445	Rapid down	TRUE
chr1:181179942-181180443	21.4057	16.3602	2pl	132.594	-0.428922	24.6213	-12.6018	Rapid down	FALSE
chr1:181189782-181190283	-13	-26.7317	2pl	270.75	0.310499	4.38358	2.94045	Delayed up	FALSE
chr1:181351051-181351861	13.94	9.5464	2pl	168.431	0.507548	13.8979	1.29917	Delayed up	FALSE
chr1:181362640-181363141	29.3698	16.5849	2pl	46.1132	0.695641	5.06283	2.15272	Delayed up	FALSE
chr1:181392536-181393037	0.681004	-8.48862	2pl	52.05	0.667979	7.18007	1.00683	Delayed up	FALSE
chr1:18154306-18154807	51.114	42.3058	2pl	79.2886	-0.521866	6.09264	-1.37113	Delayed down	FALSE
chr1:181545323-181545824	30.0077	31.1957	2pl	36.4767	0.611516	15.5179	1.05297	Delayed up	FALSE
chr1:18161404-18161905	5.86472	-12.2411	2pl	133.628	-1.10527	7.81579	-1.22319	Delayed down	FALSE
chr1:18178596-18179097	29.8694	17.4555	2pl	55.1848	-0.495519	7.94831	-5.12697	Delayed down	FALSE
chr1:181806331-181807621	29.0755	22.9255	2pl	216.426	-0.799773	27.7874	-3.20262	Rapid down	FALSE
chr1:18183280-18183781	-8.33071	-9.66631	2pl	59.9288	-1.01445	12.2511	-1.25134	Delayed down	FALSE
chr1:18191318-18191819	21.0396	16.8544	2pl	83.3644	-1.00711	21.9721	-1.86695	Delayed down	FALSE
chr1:182050745-182051246	-33.3413	-44.9477	2pl	58.6299	0.582705	12.2113	2.69057	Delayed up	FALSE
chr1:182061186-182061975	51.5753	47.4131	2pl	356.258	-0.265492	6.69855	-1.66447	Delayed down	FALSE
chr1:182068919-182069420	24.9903	24.7039	2pl	334.804	-0.852943	29.189	-2.16667	Rapid down	FALSE
chr1:182185730-182186231	25.3581	8.66168	2pl	47.2661	1.02405	11.5143	2.21714	Delayed up	FALSE
chr1:182186259-182186760	12.9297	-8.24227	2pl	101.2	0.855305	8.64124	1.83472	Delayed up	FALSE
chr1:182279591-182280092	-0.913571	-7.55206	3pl	207.933	-1.75493	29.707	-1.02361	Rapid down	TRUE
chr1:182289877-182290702	17.0725	12.0143	2pl	98.2077	0.608097	11.28	1.22906	Delayed up	FALSE
chr1:182301707-182302208	17.7115	1.69162	2pl	83.6985	-1.97555	30.5564	-3.64484	Rapid down	TRUE
chr1:182302279-182302780	-7.1415	-6.73951	2pl	33.8199	-1.47419	40.2764	-2.78267	Rapid down	FALSE
chr1:182333825-182334326	6.30144	2.75297	2pl	113.707	1.07773	24.9495	1.77419	Delayed up	FALSE
chr1:182336073-182336962	6.3831	0.841075	2pl	365.497	0.31427	25.6498	2.6055	Delayed up	FALSE
chr1:182340101-182340602	30.8366	22.6601	2pl	137.249	0.510922	8.49565	1.13333	Delayed up	FALSE
chr1:182353390-182353891	41.0827	42.3493	2pl	95.2031	0.36799	21.1827	1.05999	Delayed up	FALSE
chr1:182434277-182434778	13.7102	4.31496	2pl	31.2057	0.762527	10.5788	1.25396	Delayed up	FALSE
chr1:182594587-182595088	27.7139	29.9268	2pl	189.401	0.372532	27.9077	1.47008	Delayed up	FALSE
chr1:182606647-182607148	15.7265	8.03578	2pl	127.081	-0.840723	17.7242	-1.63403	Delayed down	FALSE
chr1:182634275-182635113	11.2169	2.09905	2pl	313.238	-0.50799	4.94713	-1.34096	Delayed down	FALSE
chr1:182670159-182670660	-16.9514	-35.8638	3pl	179.425	-0.506313	7.71553	-7.08656	Delayed down	FALSE
chr1:182699636-182700137	-1.28187	-7.30457	2pl	1060	-0.310579	6.67831	-2.12338	Delayed down	TRUE
chr1:182739500-182740001	20.9756	15.6767	2pl	388.841	0.396566	15.7119	2.07164	Delayed up	FALSE
chr1:182752030-182752531	21.7846	20.4678	2pl	59.5507	-0.803858	41.3062	-3.42608	Rapid down	FALSE
chr1:182829471-182829972	37.3531	33.1976	2pl	33.7012	1.30502	16.8742	1.27525	Delayed up	FALSE
chr1:182869189-182869690	-0.155131	-5.84381	2pl	148.358	-0.454569	5.63723	-1.85788	Delayed down	FALSE
chr1:182995870-182996371	34.8181	27.1134	2pl	79.898	0.626042	7.05731	0.831041	Delayed up	FALSE
chr1:183090306-183090807	7.24866	9.10517	2pl	49.0897	-0.937939	40.8643	-2.43065	Rapid down	FALSE
chr1:183093952-183094453	44.4301	29.492	3pl	196.807	-0.357959	6.98452	-5.8726	Delayed down	FALSE
chr1:183164289-183164790	29.6567	24.5258	2pl	36.1835	0.721383	8.02174	0.876559	Delayed up	FALSE
chr1:183270636-183271137	15.6282	0.0255722	2pl	334.998	-0.725394	9.52424	-1.91709	Rapid down	FALSE
chr1:183281099-183281937	38.952	27.5738	2pl	585.989	0.198564	20.4417	2.79392	Delayed up	FALSE
chr1:18328789-18329290	21.4383	21.1627	2pl	147.275	-0.600817	31.367	-2.15879	Delayed down	FALSE
chr1:183302643-183303468	24.3853	8.32182	2pl	140.556	0.702533	9.79778	2.19062	Delayed up	FALSE
chr1:183318415-183318916	27.5082	27.6036	2pl	152.681	0.32871	17.1248	1.28784	Delayed up	FALSE
chr1:183331099-183331880	35.6918	34.7751	2pl	1101.77	0.430823	33.1694	2.56479	Delayed up	FALSE
chr1:183339836-183340337	0.0299664	-6.08641	2pl	61.0979	0.841941	10.1337	1.02553	Delayed up	FALSE
chr1:183359331-183359832	16.1628	15.7889	2pl	122.354	-0.518559	13.4746	-0.973921	Rapid down	FALSE
chr1:183370355-183371177	33.3776	34.5205	2pl	191.717	0.423119	60.74	4.89403	Delayed up	FALSE
chr1:183372707-183373208	7.12761	1.49763	2pl	174.173	0.731504	32.4895	3.31777	Delayed up	FALSE
chr1:183444172-183444673	28.1461	20.0044	2pl	49.3918	-0.717002	25.276	-17.0312	Delayed down	FALSE
chr1:18344643-18345144	16.9587	17.7271	2pl	114.68	0.551441	37.4678	1.9074	Delayed up	FALSE
chr1:183470938-183472613	31.6455	19.7047	2pl	6395.29	0.170758	6.49264	1.64205	Delayed up	FALSE
chr1:183544800-183545301	20.2878	17.3319	2pl	52.4504	-0.534104	6.95227	-1.38836	Delayed down	FALSE
chr1:183580314-183580815	52.4517	52.6219	2pl	243.29	0.280033	20.1048	1.1301	Delayed up	FALSE
chr1:183604077-183604578	22.825	21.6832	2pl	1416.99	0.319111	15.4382	1.34704	Delayed up	TRUE
chr1:183635524-183636025	-22.4221	-39.6655	2pl	1768.36	0.215588	3.97332	3.61063	Delayed up	FALSE
chr1:183676440-183676941	26.9763	24.7072	2pl	133.047	0.365765	22.516	1.81501	Delayed up	FALSE
chr1:183711984-183712485	18.3338	15.531	2pl	528.212	-0.437971	23.8155	-2.12755	Rapid down	FALSE
chr1:183777998-183778499	-6.77693	-13.0329	2pl	248.622	-0.483397	24.9536	-14.2964	Rapid down	FALSE
chr1:18385453-18385954	8.97439	-2.36768	2pl	224.852	-0.480522	8.91551	-1.00728	Delayed down	FALSE
chr1:183881625-183882126	-4.53538	-14.2069	2pl	86.3914	0.617801	12.6175	1.65827	Delayed up	FALSE
chr1:18388318-18388819	0.135148	-15.5378	3pl	192.313	-0.697465	20.2267	-1.36581	Delayed down	FALSE
chr1:183915895-183916396	2.34806	-2.41035	2pl	256.104	0.338902	10.6946	1.23207	Delayed up	FALSE
chr1:183989028-183989529	20.1592	4.7881	2pl	103.154	0.44399	7.7027	3.71457	Delayed up	FALSE
chr1:184002093-184002594	-27.6205	-29.3383	2pl	56.7681	-3.31952	36.1349	-2.56947	Rapid down	TRUE
chr1:18407110-18407611	22.5217	-19.1611	2pl	202.116	-0.88312	7.33816	-2.13526	Delayed down	FALSE
chr1:18408636-18409137	21.8997	21.5476	2pl	133.152	-0.650272	16.2137	-1.123	Delayed down	FALSE
chr1:184270472-184270973	30.5282	29.4585	2pl	30.6918	-0.777145	12.2777	-1.32057	Delayed down	FALSE
chr1:184298562-184299063	-12.9559	-16.8601	2pl	134.014	-0.772869	13.5276	-1.99257	Delayed down	FALSE
chr1:184454475-184455247	15.835	7.882	2pl	142.747	-0.516193	13.5622	-1.95348	Delayed down	FALSE
chr1:184462013-184462514	22.3233	22.423	2pl	57.828	0.745009	29.7081	1.87465	Delayed up	FALSE
chr1:184491464-184491965	22.2877	8.58347	2pl	39.1559	0.80476	11.0115	1.44387	Delayed up	FALSE
chr1:1847493-1847994	43.0503	39.2087	2pl	85.5459	-0.594083	6.61015	-0.766392	Delayed down	FALSE
chr1:184802986-184803487	17.104	5.99526	2pl	162.261	0.597151	5.23336	1.25746	Delayed up	FALSE
chr1:184823015-184823516	27.1422	20.7532	2pl	34.3627	0.590511	7.07907	1.02309	Delayed up	FALSE
chr1:184889808-184890309	2.16909	-1.52424	2pl	24.7462	-1.22019	43.247	-4.69603	Rapid down	FALSE
chr1:184954264-184954765	-14.5445	-25.1778	3pl	63.6433	0.714668	20.851	2.15305	Delayed up	FALSE
chr1:185316046-185317024	48.6506	39.9976	2pl	1196.46	0.251918	2.07969	6.34327	Delayed up	FALSE
chr1:185375499-185376000	45.4379	36.0398	2pl	99.0967	0.517095	7.11081	4.95045	Delayed up	FALSE
chr1:185410047-185410548	12.6011	1.66326	2pl	63.3145	-1.7002	19.3708	-1.97422	Rapid down	TRUE
chr1:18547380-18547881	15.0056	10.6744	2pl	48.9904	-1.11443	7.69378	-1.00847	Delayed down	FALSE
chr1:185479827-185480328	-2.54415	-1.33998	3pl	32.8919	-1.91843	40.2736	-0.931631	Rapid down	FALSE
chr1:185483649-185484530	-23.9806	-25.7685	2pl	158.285	0.33945	18.5594	1.57555	Delayed up	FALSE
chr1:18557546-18558047	36.6102	27.7651	2pl	83.3836	-0.469552	4.13605	-2.33614	Delayed down	FALSE
chr1:18564654-18565155	-11.0411	-28.5994	3pl	89.1807	-1.2059	8.79262	-8.29354	Delayed down	FALSE
chr1:185733694-185734568	1.46394	-3.85517	2pl	1032.13	-0.348558	16.4567	-1.13335	Delayed down	TRUE
chr1:18575536-18576037	37.3632	29.5036	2pl	351.096	-0.410986	5.51949	-2.03376	Delayed down	FALSE
chr1:185759024-185759525	33.9115	21.6282	2pl	340.112	-0.638014	9.56626	-1.46798	Delayed down	FALSE
chr1:185769580-185770081	-11.0429	-19.7058	2pl	33.6616	-0.885494	20.7871	-2.35579	Delayed down	FALSE
chr1:185775602-185776600	7.8109	-46.1571	3pl	2003.36	-0.987198	14.6424	-1.25957	Rapid down	TRUE
chr1:185788360-185788861	8.5869	5.9096	2pl	183.561	-0.789609	16.7137	-1.57087	Rapid down	TRUE
chr1:185789789-185790290	7.84231	4.40383	3pl	117.86	-1.33557	31.5149	-0.867856	Delayed down	FALSE
chr1:185790322-185790823	-7.09792	-12.6511	2pl	286	-2.10391	28.717	-2.26599	Rapid down	TRUE
chr1:185805556-185806057	39.5974	37.4765	2pl	84.9171	-0.405341	19.5876	-1.63788	Delayed down	FALSE
chr1:185810762-185811733	30.1256	18.0039	2pl	203.121	-0.552802	11.1587	-1.70279	Delayed down	FALSE
chr1:185813324-185813825	30.7224	27.0666	2pl	45.5896	0.5278	9.12626	1.07079	Delayed up	FALSE
chr1:185960310-185961200	3.13389	-9.18638	2pl	402.4	0.51552	22.5486	2.15535	Delayed up	FALSE
chr1:185965597-185966855	8.19688	7.86433	2pl	295.994	0.327848	28.2815	1.75035	Rapid up	FALSE
chr1:186082216-186082717	-4.96366	-2.57384	2pl	33.0729	0.768255	25.7989	1.45446	Delayed up	FALSE
chr1:186155575-186156076	-0.558366	-1.47441	2pl	75.0965	0.694189	15.1323	1.22789	Delayed up	FALSE
chr1:186209373-186209874	12.534	3.75095	2pl	86.0832	1.13413	11.3064	1.09344	Delayed up	FALSE
chr1:186212511-186213012	31.5336	15.3008	2pl	338.583	-0.375604	6.44862	-2.1277	Delayed down	FALSE
chr1:186275730-186276231	0.0817493	-3.59054	2pl	198.05	0.496515	26.8116	1.675	Delayed up	FALSE
chr1:186286544-186287045	-3.40482	-15.2019	2pl	184.688	0.424031	6.32313	1.28866	Delayed up	FALSE
chr1:18645028-18645529	25.5626	25.5917	2pl	234.233	-0.497321	26.9908	-1.65248	Rapid down	FALSE
chr1:186499057-186499558	20.1578	20.279	2pl	177.54	0.485379	38.0599	2.69019	Delayed up	FALSE
chr1:18653873-18654374	15.6503	-3.43456	2pl	253.497	-0.589695	7.20063	-1.64035	Delayed down	FALSE
chr1:186559445-186560282	7.70478	6.30454	2pl	187.719	0.479286	15.1118	1.35097	Delayed up	FALSE
chr1:18657028-18657866	-8.36081	-9.6382	2pl	300.151	-0.73353	33.5824	-2.79252	Rapid down	TRUE
chr1:186620513-186621014	1.61872	-9.14029	2pl	183.889	0.928512	19.2088	1.44124	Delayed up	FALSE
chr1:18663649-18664501	7.56429	-13.0454	2pl	490.537	-0.393798	7.14591	-8.34778	Delayed down	FALSE
chr1:186651597-186652098	25.2911	21.9487	2pl	27.7624	-0.696039	53.887	-17.4831	Rapid down	FALSE
chr1:18671199-18671700	29.724	27.2807	2pl	92.039	-0.406124	8.48339	-1.4251	Rapid down	FALSE
chr1:18693515-18694016	-2.82238	-25.8463	2pl	126.244	-0.679214	7.84959	-6.31086	Delayed down	FALSE
chr1:186974253-186975164	27.4739	24.8921	2pl	388.604	0.395164	29.8256	2.62085	Delayed up	FALSE
chr1:187033664-187034165	28.3869	32.8373	2pl	32.0865	-0.887338	16.9231	-1.02646	Rapid down	FALSE
chr1:187101018-187101519	35.0227	35.3111	2pl	32.4654	0.912852	21.8646	1.33428	Delayed up	FALSE
chr1:187114803-187115718	34.5603	30.3954	2pl	272.476	0.297845	30.1322	2.78755	Delayed up	FALSE
chr1:187264947-187265448	31.3768	30.3923	2pl	124.787	0.432901	14.8875	0.989801	Delayed up	FALSE
chr1:187265936-187266437	48.0841	46.5317	2pl	32.7656	0.670003	18.2876	1.50006	Delayed up	FALSE
chr1:187297914-187298415	8.57542	11.0457	2pl	110.933	0.720048	47.7124	2.7375	Delayed up	FALSE
chr1:18730140-18731910	33.8745	8.78672	2pl	1155.92	-0.511433	4.87806	-1.78155	Rapid down	FALSE
chr1:18736805-18737306	28.2628	-18.7352	2pl	1271.61	-0.741049	7.90316	-1.63286	Delayed down	FALSE
chr1:18738111-18738612	8.33035	-48.5709	2pl	1315.51	-0.761022	10.64	-1.51001	Rapid down	TRUE
chr1:187516815-187517316	-6.31281	-6.92793	2pl	36.2225	-0.988038	53.0228	-11.8772	Rapid down	FALSE
chr1:187517525-187518391	23.7079	14.4099	2pl	233.182	0.487554	16.328	1.60655	Delayed up	FALSE
chr1:18762855-18763356	23.8677	22.5605	2pl	192.871	-0.411404	23.8765	-1.52431	Delayed down	FALSE
chr1:187775760-187776261	14.6123	13.0859	2pl	106.605	-0.754283	23.0385	-2.66363	Rapid down	FALSE
chr1:187776462-187776963	29.3478	19.5967	2pl	863.107	-0.220413	4.4687	-1.56422	Delayed down	FALSE
chr1:187799141-187799642	23.0619	2.07476	2pl	86.0041	0.971292	14.8389	2.08123	Delayed up	FALSE
chr1:187838811-187839312	25.5836	20.2011	2pl	32.8972	-1.3457	22.1688	-1.82677	Rapid down	TRUE
chr1:18790815-18791316	-27.7715	-27.6536	2pl	106.167	-2.242	39.2819	-2.75622	Rapid down	TRUE
chr1:187913100-187913601	-4.62673	-15.9462	2pl	520.756	0.724537	26.3155	2.77899	Rapid up	FALSE
chr1:18794060-18794983	-11.7322	-8.61198	2pl	350.757	0.322518	79.059	8.88468	Rapid up	FALSE
chr1:188082567-188083068	13.456	0.675146	2pl	97.613	0.796685	11.5332	1.57803	Delayed up	FALSE
chr1:188134643-188135409	13.9464	9.23299	2pl	143.62	0.617623	29.6376	2.22561	Delayed up	FALSE
chr1:188140892-188141393	24.3036	22.2889	2pl	48.851	-0.81623	13.5265	-1.11049	Delayed down	FALSE
chr1:188179842-188180343	11.8556	8.45522	2pl	49.0866	0.675497	15.6183	1.12447	Delayed up	FALSE
chr1:18820656-18821157	53.645	42.886	2pl	365.935	-0.22764	6.06965	-6.02966	Delayed down	FALSE
chr1:18830541-18831042	4.03494	-5.61577	2pl	1085.13	0.522522	24.3203	2.93006	Delayed up	TRUE
chr1:188314490-188315415	26.8616	22.4865	2pl	183.732	0.45395	11.3055	1.34603	Delayed up	FALSE
chr1:1883411-1884270	0.50909	-3.83375	2pl	271.768	-0.668621	16.8154	-1.62401	Delayed down	FALSE
chr1:188382400-188382901	22.1529	13.6959	2pl	94.4993	-1.15288	16.2098	-1.48494	Rapid down	FALSE
chr1:188386126-188386627	38.2231	28.4278	2pl	34.9989	-0.746286	7.95912	-1.22784	Delayed down	FALSE
chr1:188689494-188689995	8.21504	6.87929	3pl	30.4048	0.594577	3.12357	1.70935	Delayed up	FALSE
chr1:18890682-18891183	-20.9673	-25.0976	2pl	66.6846	-0.991557	21.9004	-1.8182	Delayed down	FALSE
chr1:189035805-189036306	35.9528	33.3706	2pl	27.1172	-0.721794	22.0442	-4.36006	Rapid down	FALSE
chr1:18919078-18919579	13.6848	12.877	2pl	69.9769	0.585486	35.3221	2.6473	Delayed up	FALSE
chr1:1892635-1893136	20.182	13.1229	2pl	226.642	-0.472461	16.1041	-2.00193	Delayed down	FALSE
chr1:18938363-18939170	-8.68248	-22.2726	2pl	311.677	-0.888092	13.5178	-1.27823	Delayed down	FALSE
chr1:18941183-18941684	-4.4388	-29.6419	2pl	182.197	-2.84794	26.0002	-2.09165	Rapid down	TRUE
chr1:18941696-18942197	2.23016	-4.94543	2pl	170.706	-1.48805	30.9096	-2.42683	Rapid down	TRUE
chr1:189449731-189450232	5.43566	-1.844	2pl	33.2432	-1.95232	32.067	-4.12816	Rapid down	FALSE
chr1:18949349-18950460	22.9558	15.8121	2pl	477.744	-0.282122	8.69271	-1.26719	Delayed down	FALSE
chr1:189727678-189728179	40.9778	41.2298	2pl	38.444	0.6415	45.4647	3.67129	Delayed up	FALSE
chr1:190052167-190052668	36.8798	37.5454	2pl	66.1405	0.634326	13.6642	1.07112	Delayed up	FALSE
chr1:19007457-19007958	11.7462	9.52505	3pl	95.9336	-0.86907	25.5557	-0.84881	Rapid down	FALSE
chr1:190118362-190118863	25.3243	19.1443	2pl	37.7248	0.617965	7.7379	1.35116	Delayed up	FALSE
chr1:190124824-190125325	43.8923	41.1769	2pl	66.8979	0.634192	10.0005	1.14201	Delayed up	FALSE
chr1:190167036-190168241	27.365	3.34393	2pl	349.169	-0.452467	3.43028	-20.413	Delayed down	FALSE
chr1:19016833-19017334	-19.0882	-22.0539	2pl	43.0674	-1.23012	48.0657	-9.97971	Rapid down	FALSE
chr1:190193900-190194401	19.54	15.3212	2pl	59.6712	-0.649598	26.1684	-3.93826	Rapid down	FALSE
chr1:190348877-190349649	35.4263	33.9293	2pl	138.746	0.364139	41.1432	3.6855	Delayed up	FALSE
chr1:190439385-190439886	18.7702	19.2345	2pl	179.284	0.555484	41.4907	2.53615	Delayed up	FALSE
chr1:190581181-190581682	22.0237	16.5377	2pl	149.12	-0.618024	22.9952	-2.26498	Rapid down	FALSE
chr1:190637-191138	7.1288	6.93729	3pl	30.7036	-1.53394	32.489	-0.742079	Rapid down	FALSE
chr1:19066902-19067403	9.05461	4.16347	2pl	123.464	-1.14356	29.2556	-2.35802	Rapid down	FALSE
chr1:190792553-190793054	14.7042	12.6796	2pl	44.5287	-1.35494	32.3789	-2.89248	Rapid down	FALSE
chr1:190892999-190893500	9.34344	8.44797	2pl	48.7438	0.643779	9.82686	0.717151	Delayed up	FALSE
chr1:19090265-19090766	34.6968	22.3229	3pl	529.523	-0.323515	2.0771	-9.26057	Delayed down	FALSE
chr1:19092726-19093227	22.2242	22.4331	2pl	383.547	0.328359	49.2699	3.87653	Delayed up	FALSE
chr1:191222-191723	18.3897	8.32623	2pl	104.792	-0.776404	30.3418	-8.85907	Rapid down	FALSE
chr1:191240829-191241330	24.01	14.832	2pl	46.5479	0.933373	9.97446	1.10285	Delayed up	FALSE
chr1:191320008-191320509	5.15612	-0.681037	2pl	193.83	-0.346617	11.7475	-3.39714	Delayed down	FALSE
chr1:1914287-1914788	49.5268	34.5151	2pl	212.64	-0.42031	7.43997	-8.7747	Delayed down	FALSE
chr1:191895575-191896076	-1.39254	-5.84526	2pl	89.842	-3.39541	34.7957	-3.12647	Rapid down	TRUE
chr1:19210821-19211322	28.661	29.1201	2pl	158.979	-0.326534	14.3477	-1.02947	Delayed down	FALSE
chr1:192275669-192276170	33.4927	29.6279	2pl	80.0635	0.500218	24.4036	2.35657	Delayed up	FALSE
chr1:192539672-192540173	30.5241	17.0557	2pl	231.132	-0.409138	3.77867	-1.94733	Delayed down	FALSE
chr1:1925446-1925947	-10.557	-17.2848	3pl	85.4694	-0.679167	10.1241	-1.87189	Delayed down	FALSE
chr1:192545927-192546688	29.2399	23.3806	2pl	166.772	0.740821	18.3441	1.31115	Delayed up	FALSE
chr1:192559305-192560136	6.41087	-12.5133	2pl	281.571	0.333432	5.50234	2.41499	Delayed up	FALSE
chr1:192564068-192564569	23.361	19.0993	2pl	111.853	0.551842	15.078	1.49503	Delayed up	FALSE
chr1:192632145-192632940	11.364	8.32511	2pl	269.613	-0.893476	20.3551	-1.56706	Rapid down	TRUE
chr1:192633119-192634338	11.2034	7.96449	2pl	450.158	-0.535677	27.3537	-2.11652	Rapid down	TRUE
chr1:192709478-192709979	-1.27792	-12.6168	2pl	101.903	-3.29472	28.4239	-2.29802	Rapid down	TRUE
chr1:192826631-192827132	39.7694	39.6333	2pl	57.2149	0.572839	45.6076	3.57478	Delayed up	FALSE
chr1:193069969-193070470	15.8553	16.1716	2pl	83.5554	0.42537	25.7605	1.53703	Delayed up	FALSE
chr1:193070953-193071454	13.3575	9.40809	2pl	87.0158	0.46776	12.2155	1.25921	Delayed up	FALSE
chr1:193113382-193114226	-5.4345	-4.4846	2pl	263.671	-0.833405	38.2951	-2.52129	Rapid down	TRUE
chr1:193121778-193122279	-48.1515	-67.1196	2pl	1735.18	0.302278	5.08241	3.14724	Delayed up	FALSE
chr1:193172834-193173335	23.9437	23.1139	2pl	38.1954	-0.901342	49.4858	-4.62624	Rapid down	FALSE
chr1:193186110-193186870	18.1896	15.3604	2pl	257.791	-0.358094	35.952	-4.51544	Delayed down	TRUE
chr1:193229185-193229686	26.1759	10.9897	2pl	71.2893	0.536234	6.56339	3.4361	Delayed up	FALSE
chr1:19326411-19326912	16.879	14.0984	2pl	68.1845	0.471362	8.80896	0.899339	Delayed up	FALSE
chr1:193335718-193336219	-3.86021	-4.59782	2pl	67.7191	-1.42409	28.858	-2.07039	Rapid down	FALSE
chr1:193348420-193348921	-15.9074	-23.6721	2pl	109.753	0.713204	16.6897	1.59586	Delayed up	FALSE
chr1:19338157-19338658	20.4223	2.48811	2pl	1136.08	0.310458	24.9743	4.78404	Delayed up	FALSE
chr1:193418265-193418766	44.2311	40.6758	2pl	101.314	0.472594	78.3995	17.5247	Delayed up	FALSE
chr1:193542636-193543137	-4.26748	-4.63943	3pl	248.499	-1.22758	36.2989	-0.875783	Rapid down	TRUE
chr1:193543250-193543751	12.085	3.54342	2pl	763.826	-0.794796	24.2926	-2.19101	Rapid down	TRUE
chr1:193552245-193552746	43.8745	36.9782	2pl	226.16	-0.451937	9.10851	-1.74964	Delayed down	FALSE
chr1:193556865-193557366	25.0894	21.8766	2pl	106.721	0.367875	36.7078	4.35537	Delayed up	FALSE
chr1:193562086-193562587	27.7425	9.6152	2pl	47.1545	-0.766309	5.67089	-3.2223	Delayed down	FALSE
chr1:193624886-193625726	-7.09445	-13.8477	3pl	105.199	-0.96286	26.768	-1.30776	Rapid down	FALSE
chr1:193629816-193630317	11.8353	12.0772	2pl	48.6037	-0.800167	28.9069	-1.75411	Delayed down	FALSE
chr1:19381829-19382729	26.6268	21.0295	2pl	110.166	-0.852126	14.9743	-1.31393	Delayed down	FALSE
chr1:19390890-19391679	31.6801	30.62	2pl	559.441	-0.231488	6.74497	-0.917733	Delayed down	FALSE
chr1:19395530-19396031	-2.7967	-8.08176	2pl	916.848	-1.0012	27.9549	-2.25396	Rapid down	TRUE
chr1:193970503-193971004	23.796	15.8785	2pl	34.5249	0.615262	28.5	23.0439	Delayed up	FALSE
chr1:19405143-19406129	-5.09393	-9.62624	2pl	842.388	-0.220761	31.9863	-7.99284	Delayed down	FALSE
chr1:194076275-194076776	34.9834	34.4185	2pl	71.6863	-0.644826	19.2156	-1.35197	Delayed down	FALSE
chr1:19411931-19412432	60.0664	53.0878	2pl	45.3498	-0.560894	5.01574	-231.797	Delayed down	FALSE
chr1:19419374-19419875	-1.0815	-10.795	3pl	146.608	-1.25887	19.0897	-0.855811	Rapid down	FALSE
chr1:19439322-19439823	19.1126	19.3138	2pl	84.8276	-0.40827	52.7713	-22.8306	Delayed down	FALSE
chr1:19445770-19446271	18.3183	-15.4008	3pl	758.675	-0.434492	6.91242	-1.48945	Delayed down	FALSE
chr1:194707037-194707538	9.24033	-1.42641	2pl	35.2052	0.937493	7.42833	2.16072	Delayed up	FALSE
chr1:194753645-194754146	32.5576	22.9184	2pl	62.7226	0.750388	24.8545	4.04424	Delayed up	FALSE
chr1:194952076-194952577	33.5351	29.4494	2pl	1373.9	-0.339019	8.84297	-1.25542	Rapid down	TRUE
chr1:195384713-195385214	23.6448	13.0422	3pl	86.9973	-1.38374	21.7425	-1.1218	Rapid down	FALSE
chr1:195666071-195666572	20.9508	22.1221	2pl	107.289	0.462914	25.5752	1.43884	Delayed up	FALSE
chr1:195715317-195715818	34.7977	33.7397	2pl	47.2932	-0.522472	35.212	-4.5805	Delayed down	FALSE
chr1:195716950-195718074	21.4003	18.717	2pl	195.269	0.283339	14.3849	1.05533	Delayed up	FALSE
chr1:19574041-19574542	46.5192	46.1527	2pl	44.3028	0.553618	28.3291	2.06954	Delayed up	FALSE
chr1:195899671-195900172	21.3296	9.37198	2pl	68.6331	0.707596	9.38185	1.25472	Delayed up	FALSE
chr1:195933747-195934248	-1.65586	-1.53948	2pl	77.25	0.612752	30.6934	1.69854	Delayed up	FALSE
chr1:195934735-195935592	19.3642	9.8145	2pl	332.494	0.47396	19.5307	4.38609	Delayed up	FALSE
chr1:196027197-196027698	44.5237	42.4808	2pl	44.9089	-0.531866	38.9588	-4.07473	Rapid down	FALSE
chr1:196034019-196034520	11.9166	1.70652	2pl	85.0961	1.01193	21.218	2.22929	Delayed up	FALSE
chr1:196056901-196057658	42.5792	29.1175	2pl	184.376	0.362711	7.80587	4.66115	Delayed up	FALSE
chr1:196088538-196089039	9.14065	5.65476	2pl	81.0506	0.563625	25.1473	1.65644	Delayed up	FALSE
chr1:19633065-19633566	30.7845	26.3817	2pl	31.2697	-1.14348	18.6884	-2.30705	Rapid down	FALSE
chr1:196510500-196511001	21.6271	21.2843	2pl	40.9334	-0.808686	14.2738	-0.993574	Delayed down	FALSE
chr1:196577288-196577789	18.1788	18.0559	2pl	156.405	0.314506	40.9428	2.68262	Delayed up	FALSE
chr1:197360196-197360697	23.7325	26.1285	2pl	48.5902	-0.974031	47.2776	-3.15174	Rapid down	FALSE
chr1:197367592-197368093	34.5143	36.7328	2pl	101.474	0.431577	53.9885	2.73742	Delayed up	FALSE
chr1:197377704-197378205	12.1308	6.29941	2pl	63.9812	0.804791	26.6343	2.23994	Delayed up	FALSE
chr1:197422618-197423466	22.977	14.1048	2pl	421.181	0.64443	32.0185	3.20614	Delayed up	FALSE
chr1:197529261-197530165	27.4105	23.8114	2pl	84.8617	0.480619	24.1773	1.77884	Delayed up	FALSE
chr1:19764830-19765331	-3.9603	-12.6751	2pl	118.624	0.980764	25.8806	2.95107	Delayed up	TRUE
chr1:19765584-19766085	10.5647	3.7155	2pl	185.588	0.841616	30.7962	3.23073	Delayed up	TRUE
chr1:197664555-197665056	11.8824	9.80102	2pl	165.78	0.474602	34.8331	2.96341	Delayed up	TRUE
chr1:197683733-197684234	12.1546	-3.2325	2pl	138.685	0.983231	9.4164	1.38168	Delayed up	FALSE
chr1:197733312-197733813	4.64306	5.80654	2pl	37.572	-0.805461	48.4775	-3.24901	Rapid down	TRUE
chr1:197815624-197816125	11.6171	4.14761	2pl	48.5311	0.990897	28.3446	2.56554	Delayed up	FALSE
chr1:19790846-19791347	26.9722	26.7945	3pl	83.7123	-0.670721	30.0674	-0.918539	Rapid down	FALSE
chr1:197917080-197917581	38.2611	23.3635	2pl	349.674	0.400154	11.9465	2.55455	Delayed up	FALSE
chr1:197923125-197923626	-29.408	-47.3452	2pl	159.927	0.777631	26.9145	5.52895	Delayed up	TRUE
chr1:198018485-198018986	25.5454	14.4189	2pl	71.0855	0.738623	9.68035	1.26029	Delayed up	FALSE
chr1:198187436-198188686	16.29	11.9961	2pl	295.69	0.661496	22.201	1.7075	Delayed up	FALSE
chr1:198298644-198299145	12.6625	1.59683	2pl	49.5067	1.02577	7.82174	1.09725	Delayed up	FALSE
chr1:198465003-198466001	15.2429	-19.3566	2pl	302.125	0.892928	10.7336	1.86809	Delayed up	FALSE
chr1:198556999-198557500	22.8586	18.3346	2pl	121.577	0.356174	16.3889	1.62515	Delayed up	FALSE
chr1:198605378-198605879	22.4557	22.4147	2pl	297.64	-0.490185	37.1944	-2.99086	Rapid down	TRUE
chr1:198605934-198606435	14.7548	15.4649	2pl	1677.8	-0.357313	41.4639	-2.96037	Rapid down	TRUE
chr1:198681736-198682237	-50.79	-53.756	2pl	47.8681	0.645712	11.865	1.09986	Delayed up	FALSE
chr1:198813640-198814141	20.99	12.8539	2pl	826.146	0.378785	32.1481	5.5357	Delayed up	TRUE
chr1:198848572-198849555	13.772	9.13787	2pl	376.756	0.39173	19.1522	2.38542	Delayed up	FALSE
chr1:198902606-198903107	31.0579	28.4215	2pl	140.705	-0.453013	35.3329	-3.61586	Delayed down	TRUE
chr1:198903194-198903695	19.7476	16.0929	2pl	218.894	-0.644729	36.847	-2.69917	Rapid down	TRUE
chr1:198935439-198935940	18.6962	18.0655	2pl	1290.08	-0.233859	15.7	-1.18999	Delayed down	TRUE
chr1:198974692-198975193	13.8085	-3.15729	2pl	48.7368	0.78544	7.11843	1.6854	Delayed up	FALSE
chr1:199066370-199066871	31.4841	32.3357	2pl	39.9698	0.589146	51.3273	3.48818	Delayed up	FALSE
chr1:199272588-199273089	14.5796	-2.89291	2pl	45.6703	1.08772	7.7118	1.72099	Delayed up	FALSE
chr1:199363008-199363509	40.838	31.1483	2pl	38.2543	0.676453	7.52006	4.50954	Delayed up	FALSE
chr1:199403522-199404023	-47.5089	-50.9701	2pl	46.2804	-0.579265	22.7338	-10.6954	Delayed down	FALSE
chr1:199449082-199449583	-19.9472	-25.4967	2pl	42.1252	-2.70709	35.4725	-2.88335	Rapid down	FALSE
chr1:199452559-199453060	34.5108	25.9517	2pl	94.6657	-0.649204	4.62823	-3.9596	Delayed down	FALSE
chr1:199512019-199512520	7.05124	-10.14	2pl	106.893	1.13035	15.3885	1.3916	Delayed up	FALSE
chr1:199574900-199575401	36.8797	33.9175	2pl	58.7928	0.563389	13.0058	1.87971	Delayed up	FALSE
chr1:199665274-199665775	3.59822	-7.62262	2pl	254.132	-0.338763	4.28303	-3.56359	Delayed down	FALSE
chr1:199867484-199867985	6.54937	-2.17556	2pl	67.3181	0.8107	6.03096	1.4107	Delayed up	FALSE
chr1:20008465-20008966	58.5063	56.9306	2pl	189.766	-0.316823	6.60878	-0.544614	Delayed down	FALSE
chr1:200146202-200146703	31.1054	30.9047	2pl	34.4831	-0.608851	5.26217	-0.464581	Delayed down	FALSE
chr1:200150576-200151077	-1.81026	-16.7982	2pl	75.0464	0.842295	6.67781	1.30813	Delayed up	FALSE
chr1:200260606-200261397	14.4375	6.90687	2pl	487.241	0.430399	24.2977	2.30478	Delayed up	FALSE
chr1:200274123-200274624	-2.78695	-2.24906	2pl	49.0066	0.723067	21.6796	1.13667	Delayed up	FALSE
chr1:200296047-200296548	16.5923	15.1332	2pl	64.1059	-1.03786	21.536	-1.77574	Rapid down	FALSE
chr1:200651781-200652282	30.5748	30.7906	2pl	35.951	-1.03786	38.5811	-2.95544	Rapid down	FALSE
chr1:200731619-200732120	-8.07714	-18.654	2pl	58.061	0.709283	10.1812	1.25133	Delayed up	FALSE
chr1:200755345-200755846	21.6268	14.6495	2pl	38.3153	0.670899	19.7717	1.50914	Delayed up	FALSE
chr1:20083309-20083810	30.0988	18.9696	2pl	212.341	-0.4608	4.79434	-1.77045	Delayed down	FALSE
chr1:200869553-200870054	4.55214	-0.709351	2pl	52.2261	0.609881	16.5009	1.60921	Delayed up	FALSE
chr1:200888330-200888831	25.4729	20.6388	2pl	202.171	-0.311483	10.9548	-1.84725	Delayed down	FALSE
chr1:200890965-200892266	17.2738	13.7219	2pl	1745.12	-0.39257	30.0672	-2.00222	Rapid down	TRUE
chr1:201006436-201006937	28.7499	10.7932	2pl	263.896	-0.51438	6.20543	-1.11847	Delayed down	FALSE
chr1:201009960-201010759	39.6882	36.6547	2pl	213.838	-0.478119	11.4234	-1.42899	Delayed down	FALSE
chr1:201016028-201016529	38.6005	33.9811	2pl	70.4663	-0.589148	11.9184	-1.64585	Delayed down	FALSE
chr1:201017304-201017805	11.9285	1.67008	2pl	130.369	-0.956713	9.69306	-1.16123	Delayed down	FALSE
chr1:201023560-201024061	21.1364	13.8786	2pl	725.254	-0.472526	26.4519	-2.6087	Delayed down	TRUE
chr1:201024155-201024656	-5.63354	-25.0145	2pl	965.66	-2.11137	29.0269	-3.14153	Rapid down	TRUE
chr1:201037009-201037510	48.7035	40.0218	2pl	49.2579	-0.792636	9.58431	-1.75322	Delayed down	FALSE
chr1:201039373-201039874	11.3829	6.09504	2pl	95.3604	-0.604866	13.7147	-1.68018	Delayed down	FALSE
chr1:201119736-201120237	39.3504	38.3719	2pl	65.8577	-0.528652	9.50093	-0.799399	Delayed down	FALSE
chr1:201153977-201155166	34.1327	25.9906	2pl	1729.15	0.191482	3.43154	2.97785	Delayed up	FALSE
chr1:201170580-201171081	23.607	11.5424	2pl	2340.25	0.268798	7.59081	1.24114	Delayed up	FALSE
chr1:201184320-201185313	9.83232	-11.9233	2pl	1271.74	0.465473	15.5704	1.68609	Delayed up	FALSE
chr1:201277371-201277872	36.1306	29.806	2pl	33.3799	-0.682344	29.5513	-7.66911	Rapid down	FALSE
chr1:201291887-201292388	28.4311	11.8697	2pl	73.0329	0.785034	5.7496	1.25882	Delayed up	FALSE
chr1:201376426-201377276	21.0981	-16.3004	3pl	687.385	-0.443138	6.0139	-1.98054	Delayed down	FALSE
chr1:201399245-201399746	16.5406	14.2412	2pl	66.1029	-0.903817	27.5916	-1.88907	Rapid down	FALSE
chr1:201417710-201418211	11.4084	-26.2667	3pl	489.172	-1.01092	14.034	-1.30164	Rapid down	FALSE
chr1:201423618-201424425	19.8163	17.2094	2pl	139.858	-0.416662	28.658	-2.68474	Delayed down	FALSE
chr1:201430661-201431162	-25.4934	-35.3909	2pl	144.508	-1.04486	10.6048	-3.4608	Delayed down	FALSE
chr1:201448033-201448534	31.6848	31.7706	2pl	490.176	-0.298477	42.9796	-2.75152	Rapid down	TRUE
chr1:201461103-201462335	30.7468	22.0865	2pl	222.056	0.384507	14.7732	2.56995	Delayed up	FALSE
chr1:201495878-201496379	46.8444	45.3183	2pl	149.206	-0.320468	8.68639	-0.927068	Delayed down	FALSE
chr1:201503399-201503900	4.84603	1.79744	2pl	1004.78	0.356959	20.2412	1.63586	Delayed up	FALSE
chr1:201531985-201532486	-28.1331	-32.685	2pl	214.764	-0.599279	7.349	-5.45904	Delayed down	FALSE
chr1:201538720-201540573	45.863	46.1978	2pl	1335.64	-0.235103	36.8451	-1.76664	Delayed down	TRUE
chr1:201640485-201640986	43.6199	28.6661	3pl	250.372	-0.448888	2.93875	-6.13871	Delayed down	FALSE
chr1:201685193-201685694	13.3715	7.85242	2pl	666.723	0.483041	31.9534	2.88028	Rapid up	FALSE
chr1:201693915-201694687	49.4243	39.5031	2pl	447.068	-0.330632	4.58847	-30.5356	Delayed down	TRUE
chr1:201730558-201731059	-22.9159	-21.2931	2pl	153.553	-2.07557	40.9691	-2.75744	Rapid down	FALSE
chr1:201731139-201732100	-29.1771	-27.3818	3pl	251.104	-1.50075	48.1429	-1.21755	Rapid down	FALSE
chr1:201751552-201752315	-15.8378	-26.6757	2pl	183.695	-0.617351	11.6415	-1.49696	Rapid down	TRUE
chr1:201760557-201761058	-17.5542	-22.889	2pl	111.05	-0.796448	26.3944	-2.49814	Rapid down	FALSE
chr1:201769938-201770439	-22.0824	-20.6676	3pl	58.7534	-1.84699	47.7696	-1.47006	Rapid down	FALSE
chr1:201826802-201827303	28.2462	30.2763	2pl	83.0536	0.521596	47.15	2.29415	Delayed up	FALSE
chr1:201885468-201885969	31.7667	30.2674	2pl	83.6158	0.459881	11.2893	0.836745	Delayed up	FALSE
chr1:201904565-201905066	4.7389	-17.0425	2pl	400.732	0.562466	8.26581	1.40907	Delayed up	FALSE
chr1:201916534-201917035	26.1707	25.5943	2pl	98.0549	0.528549	21.4311	2.07279	Delayed up	FALSE
chr1:201955155-201955656	38.9221	22.6005	2pl	2271.84	0.202891	3.96883	2.29379	Delayed up	FALSE
chr1:201983076-201983577	-23.3416	-29.874	2pl	572.797	-0.229127	8.72137	-1.12327	Delayed down	FALSE
chr1:202008057-202008558	27.6899	13.2415	2pl	130.324	-0.379881	13.2186	-3.25349	Delayed down	FALSE
chr1:202009502-202011121	19.9976	0.681161	2pl	714.305	-0.438403	11.906	-1.31862	Delayed down	FALSE
chr1:202018573-202019501	37.1177	21.1587	2pl	194.54	-0.418227	4.47315	-1.54892	Delayed down	FALSE
chr1:202029741-202030242	13.3259	-2.24206	2pl	156.785	-0.706237	11.5816	-1.42499	Delayed down	FALSE
chr1:202074873-202075374	39.6673	37.7099	2pl	131.198	-0.51789	18.9421	-1.64904	Delayed down	FALSE
chr1:202085261-202085762	9.63733	5.29568	2pl	53.0575	-1.41972	33.8145	-2.66811	Rapid down	TRUE
chr1:202085971-202086472	41.7152	36.4941	2pl	198.623	-0.47716	15.5156	-1.92466	Delayed down	FALSE
chr1:202101036-202101537	-11.36	-13.8872	2pl	62.1626	-0.60349	26.3584	-10.1408	Delayed down	FALSE
chr1:20212860-20213361	26.7842	15.8104	2pl	86.3038	-0.400187	13.8274	-1.96472	Delayed down	FALSE
chr1:202130209-202130710	39.1095	34.6964	2pl	76.4489	-0.572492	26.4558	-17.2541	Delayed down	FALSE
chr1:202188859-202189790	14.0825	6.82494	2pl	595.25	-0.302938	10.0593	-1.19687	Delayed down	FALSE
chr1:20219959-20220460	-31.6208	-29.5738	2pl	55.3482	-1.75766	41.7344	-2.71583	Rapid down	TRUE
chr1:202200181-202200682	-2.4675	-16.3295	2pl	67.3037	0.604783	6.08469	2.68936	Delayed up	FALSE
chr1:202251440-202251941	-20.1603	-23.4699	2pl	46.3471	-0.807508	19.5546	-1.6961	Delayed down	FALSE
chr1:202286736-202287237	-1.24418	-3.88977	2pl	91.3147	-0.628708	12.4827	-1.0677	Delayed down	FALSE
chr1:202316043-202316544	34.3177	30.7916	2pl	97.0946	-0.58676	8.28884	-1.25543	Delayed down	FALSE
chr1:20232533-20233034	-49.9573	-55.0244	2pl	97.2214	0.675158	7.40058	1.8812	Delayed up	FALSE
chr1:20233763-20234264	19.3048	13.7968	2pl	93.5453	-0.87829	34.2463	-3.16281	Rapid down	FALSE
chr1:202367302-202368136	39.9025	29.6862	2pl	1124.77	-0.219266	2.34144	-7.3979	Delayed down	FALSE
chr1:20237602-20238103	28.0742	25.1048	2pl	38.8123	-0.661746	18.5644	-1.63976	Delayed down	FALSE
chr1:202407092-202407848	48.2055	48.269	2pl	170.054	0.346011	32.7932	1.97625	Delayed up	FALSE
chr1:202505349-202506292	33.9641	31.5609	2pl	145.489	0.467663	27.1947	2.16621	Delayed up	FALSE
chr1:202577483-202578982	-4.3348	-8.05975	2pl	1755.96	0.317975	21.7555	1.87065	Delayed up	FALSE
chr1:202589123-202589624	-5.68323	-46.05	3pl	1907.13	0.639599	19.7297	1.13912	Delayed up	FALSE
chr1:202600052-202600553	30.5654	21.8661	2pl	334.141	0.356374	6.7952	1.36248	Delayed up	FALSE
chr1:202623039-202623540	35.0846	26.6776	2pl	80.6086	0.410136	7.85233	1.20673	Delayed up	FALSE
chr1:202648651-202649152	23.1343	19.117	2pl	83.0856	-0.903325	26.3473	-2.24747	Delayed down	FALSE
chr1:202658329-202659413	9.49774	2.73205	2pl	766.557	-0.776975	18.9661	-1.55071	Delayed down	TRUE
chr1:202709381-202710218	39.3816	21.1924	2pl	232.267	0.39445	2.07582	5.79344	Delayed up	FALSE
chr1:202710234-202711217	-10.4439	-22.7648	3pl	433.607	0.234477	3.6362	2.9492	Delayed up	FALSE
chr1:202806832-202807333	50.3746	48.037	2pl	434.822	-0.259277	8.26659	-0.634119	Delayed down	FALSE
chr1:202835504-202836005	15.1988	7.84246	2pl	473.541	-0.418903	28.5529	-4.12765	Delayed down	FALSE
chr1:202837648-202838149	23.4622	22.5403	2pl	128.525	-0.692145	40.6664	-3.12283	Rapid down	FALSE
chr1:202888589-202889405	5.7684	-8.52676	2pl	2326.34	0.231172	2.14606	5.75289	Delayed up	FALSE
chr1:202959166-202959667	34.7268	24.5019	3pl	137.927	0.484833	5.81245	2.90265	Delayed up	FALSE
chr1:202961464-202962200	18.9225	7.74344	2pl	187.394	-0.620393	9.50836	-1.31248	Delayed down	FALSE
chr1:202964574-202965075	-23.1292	-28.3053	2pl	143.52	-0.61457	5.49459	-2.52542	Delayed down	FALSE
chr1:202968904-202969405	47.6435	36.4565	2pl	238.041	0.275648	8.022	8.86978	Delayed up	FALSE
chr1:203051647-203052148	16.7445	5.86045	2pl	217.459	-0.653206	13.9259	-1.67225	Delayed down	FALSE
chr1:203055069-203055570	36.9522	34.7088	2pl	313.155	-0.253689	10.6915	-1.33544	Delayed down	FALSE
chr1:203057759-203058260	-2.14447	-11.7466	3pl	2320.17	-0.438656	29.4814	-1.16977	Rapid down	TRUE
chr1:203144550-203145051	-0.29617	1.91325	3pl	47.3576	-1.79132	48.9714	-1.01565	Rapid down	FALSE
chr1:203145339-203145840	42.6725	32.6313	2pl	70.981	-0.519414	5.87089	-2.48746	Delayed down	FALSE
chr1:203153920-203154421	41.5161	34.7479	2pl	109.617	0.347248	13.3007	2.37086	Delayed up	FALSE
chr1:203278347-203279076	13.9055	8.35993	3pl	869.92	-0.419793	28.5582	-0.786745	Delayed down	FALSE
chr1:203287346-203287847	10.0395	14.1791	2pl	358.433	-0.348515	30.6891	-1.55083	Delayed down	FALSE
chr1:203296443-203296944	49.4276	37.8145	3pl	121.713	-0.431279	7.45688	-1.82733	Delayed down	FALSE
chr1:203342428-203342929	31.9582	31.4349	2pl	350.17	-0.243378	17.3605	-1.00524	Delayed down	FALSE
chr1:203346040-203346541	13.9638	17.5987	2pl	806.603	-0.502445	40.6348	-2.26588	Rapid down	TRUE
chr1:203364274-203364775	0.112171	-18.4053	3pl	1334.39	-0.593026	19.2543	-0.970681	Rapid down	TRUE
chr1:203425367-203425868	-13.9928	-21.3151	2pl	270.725	-0.517027	8.12376	-1.21277	Delayed down	FALSE
chr1:203426300-203426801	33.2783	22.3735	2pl	228.083	-0.877362	7.33373	-1.36579	Delayed down	FALSE
chr1:203426953-203427876	-10.3347	-25.4307	2pl	491.668	-0.986672	7.48302	-2.27966	Delayed down	FALSE
chr1:203429255-203429756	26.071	-5.186	2pl	1021.93	-0.553885	5.31339	-2.22616	Delayed down	FALSE
chr1:203455579-203456080	23.3539	7.34574	2pl	3289.05	-0.200257	6.9711	-1.39584	Delayed down	TRUE
chr1:203463655-203464156	25.5742	15.3722	2pl	351.087	0.378193	25.6898	9.15448	Delayed up	FALSE
chr1:203465899-203466400	5.20554	-7.46229	2pl	733.29	-0.51011	17.0377	-1.56944	Rapid down	FALSE
chr1:203475183-203476069	-23.126	-30.7441	3pl	364.436	-1.29817	35.0012	-1.21598	Rapid down	TRUE
chr1:203476180-203476681	-15.9248	-19.6198	3pl	238.294	-0.864128	32.7497	-1.00111	Delayed down	FALSE
chr1:203478578-203479407	3.44234	-14.5401	2pl	595.074	-1.73764	22.7694	-2.1001	Rapid down	TRUE
chr1:203480473-203480974	30.9131	21.791	2pl	230.514	-0.54193	7.53728	-1.85494	Delayed down	FALSE
chr1:20348542-20349043	-2.41384	-8.29503	2pl	156.73	-0.510121	7.02229	-4.82095	Delayed down	FALSE
chr1:203506735-203507982	15.0641	14.8082	2pl	368.715	-0.596359	21.5564	-1.77129	Delayed down	FALSE
chr1:203513259-203513760	11.197	-6.75268	2pl	356.536	-0.590051	10.5183	-1.65313	Delayed down	FALSE
chr1:203589157-203589658	30.9109	27.2637	2pl	180.971	0.380916	32.9436	3.66228	Delayed up	FALSE
chr1:203600648-203601822	50.266	49.9734	2pl	380.657	0.321344	31.1357	2.00537	Delayed up	FALSE
chr1:203649856-203650800	20.7932	21.0109	2pl	695.383	-0.226216	37.4907	-1.92184	Delayed down	FALSE
chr1:203671899-203672770	22.4951	16.6266	2pl	252.055	-0.466772	10.913	-1.32793	Delayed down	FALSE
chr1:203685907-203686408	31.6931	28.7905	2pl	162.766	0.606136	18.8985	1.72207	Delayed up	FALSE
chr1:203732970-203733471	14.6384	6.05977	2pl	72.167	0.748869	11.903	1.88996	Delayed up	FALSE
chr1:203984964-203985465	18.0128	-1.35139	2pl	101.976	-0.947139	7.53925	-2.1903	Rapid down	FALSE
chr1:204003772-204004273	46.7074	45.074	2pl	55.7722	-0.677066	16.763	-1.61864	Delayed down	FALSE
chr1:204027253-204027754	-25.8402	-27.1743	2pl	44.979	-0.681513	64.9385	-5.80629	Delayed down	FALSE
chr1:204065080-204065581	18.4219	17.4054	2pl	62.0769	-0.692043	57.2286	-4.03951	Delayed down	FALSE
chr1:204078191-204078692	0.0497187	-9.06413	3pl	475.424	-0.761855	25.1796	-0.922773	Delayed down	FALSE
chr1:204084383-204084884	-1.61898	-4.19729	3pl	409.132	-2.86328	29.3147	-1.90862	Rapid down	FALSE
chr1:204094274-204094775	36.1862	35.6223	2pl	851.675	-0.236515	15.2388	-1.37937	Delayed down	TRUE
chr1:204232483-204232984	26.5203	21.532	2pl	344.271	0.448738	12.3304	1.13652	Delayed up	FALSE
chr1:204262707-204263208	34.4362	31.8448	2pl	47.8055	-0.586026	50.7339	-12.9822	Delayed down	FALSE
chr1:204276286-204276787	42.7971	30.3576	2pl	415.729	-0.230079	6.87743	-7.68356	Delayed down	TRUE
chr1:204280507-204281008	54.0753	40.6801	3pl	599.447	-0.252863	6.30295	-1.68851	Delayed down	FALSE
chr1:204295594-204296095	35.9949	31.0397	2pl	152.285	-0.372023	12.2268	-1.12948	Delayed down	FALSE
chr1:204299714-204300215	26.637	20.2526	2pl	91.9583	0.424674	23.0851	6.40748	Delayed up	FALSE
chr1:204320303-204320804	34.7448	33.3158	2pl	154.608	0.373197	25.364	2.68293	Delayed up	FALSE
chr1:20442822-20443708	31.1844	-1.20791	3pl	821.533	-0.35908	5.51681	-2.56346	Delayed down	FALSE
chr1:204454990-204455781	42.3401	41.973	2pl	75.6561	-0.447891	37.6091	-3.6704	Delayed down	FALSE
chr1:204457009-204457510	6.69865	-21.8137	2pl	93.5027	-0.732498	6.16525	-7.237	Delayed down	FALSE
chr1:204560576-204561077	0.998396	-10.9527	2pl	64.4598	0.796741	8.99062	1.25118	Delayed up	FALSE
chr1:204574667-204575168	19.5146	12.8343	2pl	770.498	-0.445126	6.95664	-1.72163	Delayed down	FALSE
chr1:204584858-204585359	12.5227	0.955449	2pl	366.377	-0.709505	7.86544	-1.14604	Delayed down	FALSE
chr1:204624016-204624517	35.6373	32.2845	2pl	146.755	-0.488301	26.4744	-2.68701	Delayed down	FALSE
chr1:204721560-204722061	-17.0088	-16.6229	2pl	49.4224	-1.09454	28.5879	-1.68207	Rapid down	FALSE
chr1:204731040-204731541	23.9105	20.0871	2pl	60.9974	0.708982	9.2294	0.772847	Delayed up	FALSE
chr1:204780923-204781424	17.9574	3.30004	2pl	137.524	0.815758	18.5553	1.84681	Delayed up	FALSE
chr1:204806856-204807619	47.428	45.584	2pl	945.644	-0.213608	8.78103	-1.00354	Delayed down	TRUE
chr1:204834208-204834709	-11.822	-19.2382	2pl	124.066	-0.73226	10.1424	-2.93898	Delayed down	FALSE
chr1:204887759-204888260	3.66655	-15.0145	2pl	351.154	-1.64152	17.1427	-1.81701	Rapid down	TRUE
chr1:204889708-204890453	23.8387	12.454	2pl	672.616	-0.55152	11.7653	-1.4096	Delayed down	FALSE
chr1:204924120-204924621	-42.2319	-49.6615	3pl	100.012	-0.489004	5.18497	-3.37614	Delayed down	FALSE
chr1:204928953-204929454	24.1422	5.77383	2pl	464.85	-0.796867	5.03658	-2.65812	Delayed down	TRUE
chr1:2049366-2049867	4.03664	4.04218	2pl	101.596	-0.362557	19.4069	-1.04383	Delayed down	FALSE
chr1:20493673-20494673	40.9331	42.2304	2pl	363.549	-0.255694	36.9267	-2.70623	Delayed down	FALSE
chr1:204995036-204995537	25.7355	22.2624	2pl	337.281	-0.528682	23.7839	-1.85453	Delayed down	FALSE
chr1:205009667-205010168	10.7151	8.33759	2pl	306.41	0.329589	12.4692	1.47632	Delayed up	FALSE
chr1:205011316-205011817	31.6438	30.6966	3pl	169.494	0.310439	75.3608	8.55509	Delayed up	FALSE
chr1:205030967-205031468	22.5685	15.3326	2pl	156.951	-0.370486	12.8562	-2.6115	Delayed down	FALSE
chr1:205053873-205054374	20.8047	18.7742	2pl	85.7866	-0.621125	18.5904	-1.19567	Delayed down	FALSE
chr1:20511617-20512118	7.74641	7.15834	2pl	187.383	0.444613	30.9487	1.68185	Rapid up	FALSE
chr1:205247547-205248048	3.17757	-3.31604	2pl	186.941	-2.08099	31.2096	-3.1809	Rapid down	FALSE
chr1:205250669-205251170	1.54615	-4.27693	2pl	49.6493	0.675868	12.3572	2.4606	Delayed up	FALSE
chr1:205258784-205259607	-9.25698	-10.1804	2pl	188.9	-0.530632	21.8442	-3.09214	Delayed down	FALSE
chr1:205294460-205295394	36.5395	20.4435	3pl	764.143	0.332691	5.4489	4.63098	Delayed up	TRUE
chr1:205301306-205301807	36.8716	23.1404	2pl	655.13	-0.534853	9.67976	-1.47053	Delayed down	FALSE
chr1:205313193-205314359	17.3004	5.21121	2pl	907.545	-0.32476	6.3244	-0.947686	Delayed down	FALSE
chr1:20533486-20533987	32.4154	6.96682	2pl	130.955	-0.950056	2.44816	-7.07292	Delayed down	FALSE
chr1:205352281-205352782	16.6783	-6.12834	3pl	494.737	-0.625887	18.0608	-1.12761	Delayed down	FALSE
chr1:205440988-205441489	-16.7202	-32.1736	3pl	440.156	-1.54401	31.4517	-1.07665	Rapid down	FALSE
chr1:205441769-205442270	26.391	-4.07755	2pl	1360.89	-0.711558	7.26642	-1.40344	Delayed down	TRUE
chr1:205449326-205449827	-13.6477	-11.87	2pl	159.562	-1.03227	38.5354	-2.20807	Delayed down	TRUE
chr1:205449896-205450397	-20.7476	-19.3993	2pl	668.907	-1.53723	38.6648	-2.42968	Rapid down	TRUE
chr1:205485396-205485897	8.42695	-10.5516	2pl	628.491	-0.578056	10.9385	-1.42176	Delayed down	FALSE
chr1:205504240-205505461	43.0866	39.1284	2pl	986.34	-0.408516	16.0511	-1.41157	Delayed down	FALSE
chr1:205507831-205508607	11.8717	-11.3339	3pl	1043.58	-0.488489	8.49912	-1.26233	Delayed down	FALSE
chr1:205515674-205516175	-1.89222	-16.2566	3pl	142.463	-0.920442	22.9388	-1.10648	Rapid down	FALSE
chr1:205519371-205519872	20.9551	14.6765	2pl	83.4378	-0.548528	11.5041	-1.54238	Delayed down	FALSE
chr1:205523833-205524709	40.6774	35.8741	2pl	579.824	-0.234186	4.67002	-1.03613	Delayed down	FALSE
chr1:205540829-205541330	31.0416	18.5315	2pl	134.221	-0.620323	9.21467	-1.72305	Delayed down	FALSE
chr1:205582397-205582898	19.0171	9.27471	2pl	253.661	-0.523117	18.8534	-1.78674	Delayed down	FALSE
chr1:205644905-205645406	-0.390207	-5.34433	2pl	61.2585	-1.40701	33.0413	-2.67842	Rapid down	FALSE
chr1:205661364-205661865	31.7257	30.4022	2pl	142.589	-0.361248	37.4547	-3.03811	Delayed down	FALSE
chr1:205668182-205668683	-0.11636	-2.23735	2pl	72.9244	-1.28094	29.8712	-1.97789	Rapid down	FALSE
chr1:205669195-205669911	2.18677	-1.78356	2pl	146.741	-0.906012	37.8429	-3.21275	Rapid down	FALSE
chr1:205670467-205671327	12.5718	-0.803568	2pl	189.031	-0.599912	12.2111	-2.00563	Delayed down	FALSE
chr1:205672049-205672550	5.81266	-2.23177	2pl	88.6785	-0.674436	9.7331	-2.27054	Delayed down	FALSE
chr1:205687171-205687672	-1.17925	-0.0449819	2pl	70.1355	-0.942543	29.3839	-1.91078	Delayed down	FALSE
chr1:205688128-205689117	13.5657	6.42121	2pl	160.308	-0.826211	35.9352	-3.66522	Rapid down	FALSE
chr1:205689352-205689853	38.844	27.5962	2pl	144.333	-0.533114	23.4892	-2.88617	Delayed down	FALSE
chr1:205792959-205793717	-35.5231	-47.9281	3pl	224.762	-0.593692	12.2645	-3.164	Delayed down	FALSE
chr1:205828294-205828795	-16.5871	-21.3086	2pl	124.366	-0.960555	25.5104	-4.83023	Delayed down	FALSE
chr1:205842067-205842568	15.7201	8.88852	2pl	32.3828	0.934518	13.4339	1.2854	Delayed up	FALSE
chr1:205913276-205914448	12.1652	6.81531	2pl	3089.06	-0.261158	14.054	-1.70277	Rapid down	TRUE
chr1:205961434-205961935	39.957	31.776	2pl	33.4128	-0.773751	17.1099	-1.97494	Delayed down	FALSE
chr1:2059722-2060223	5.758	0.873608	2pl	48.0781	-2.15006	42.0335	-3.30804	Rapid down	FALSE
chr1:205994286-205994787	1.54535	-11.7167	2pl	225.054	-3.87962	31.7144	-2.6458	Rapid down	TRUE
chr1:206030625-206031126	28.4858	30.2545	2pl	316.204	-0.639265	22.5358	-1.42122	Rapid down	TRUE
chr1:206041597-206042098	43.8463	31.8768	2pl	183.412	-0.35367	4.21696	-2.93863	Delayed down	FALSE
chr1:206047145-206047940	57.5284	42.409	2pl	176.277	-0.509263	2.10904	-12.1919	Delayed down	FALSE
chr1:206059464-206059965	31.4715	24.8085	2pl	46.3597	-0.834287	14.7391	-2.19887	Delayed down	FALSE
chr1:206069359-206069860	10.078	7.39675	2pl	82.3726	-1.24032	21.1484	-1.46932	Rapid down	FALSE
chr1:206107535-206108036	16.4336	1.2815	3pl	79.0876	-1.23118	15.4522	-1.21841	Rapid down	FALSE
chr1:206143772-206144632	31.7931	29.717	2pl	67.9949	-0.56045	26.0241	-13.7112	Delayed down	FALSE
chr1:206234239-206234740	33.5759	17.3482	2pl	185.336	-0.29386	11.2969	-2.96173	Delayed down	FALSE
chr1:206366079-206366580	5.75781	-21.4678	3pl	852.112	-0.610545	14.8623	-1.10577	Rapid down	TRUE
chr1:206411308-206411809	-15.6397	-22.5911	2pl	240.404	-0.546536	11.7873	-1.48623	Delayed down	TRUE
chr1:206446646-206447543	-3.93431	-3.60591	2pl	513.691	-0.384989	33.5939	-1.97398	Delayed down	TRUE
chr1:206455657-206456158	17.5273	11.167	2pl	75.4139	-1.02563	25.7866	-3.12634	Rapid down	FALSE
chr1:206467973-206468474	30.3249	26.1874	2pl	203.145	-0.424396	29.8486	-4.10133	Delayed down	FALSE
chr1:206490039-206491011	14.23	10.8553	2pl	559.655	-0.325879	8.38646	-1.54285	Delayed down	FALSE
chr1:206535094-206535595	44.9576	25.94	3pl	96.3875	-0.543561	2.10452	-8.68429	Delayed down	FALSE
chr1:206587964-206588465	32.0654	21.5992	2pl	27.31	-1.50543	13.1184	-1.32107	Rapid down	FALSE
chr1:206663829-206664577	26.0738	19.2079	2pl	620.045	-0.219567	17.0224	-2.09764	Delayed down	FALSE
chr1:206706148-206706649	31.1573	30.4018	2pl	94.7816	-0.458373	42.1314	-4.37887	Rapid down	FALSE
chr1:206707900-206708401	21.4272	24.2029	3pl	66.2057	-0.731795	40.7775	-0.900832	Rapid down	FALSE
chr1:206785374-206785875	-5.771	-29.8184	3pl	374.541	-1.30024	25.5412	-1.0838	Rapid down	FALSE
chr1:206803380-206804242	4.70775	-4.21373	3pl	153.865	-1.42502	30.6823	-1.11961	Rapid down	TRUE
chr1:206804290-206804791	2.77372	-6.84594	2pl	128.574	-1.76776	29.8596	-2.65651	Rapid down	TRUE
chr1:206931650-206932151	32.9034	27.0785	2pl	38.4409	0.611367	6.00242	0.739977	Delayed up	FALSE
chr1:206945161-206945662	29.1419	15.236	2pl	227.411	-0.577169	7.27679	-1.45712	Delayed down	FALSE
chr1:206947595-206948096	35.8988	29.7562	2pl	153.628	-0.537567	10.3364	-1.14434	Rapid down	FALSE
chr1:206954166-206954667	44.2184	41.2919	2pl	46.1596	-0.764148	10.5282	-2.20479	Delayed down	FALSE
chr1:20696428-20697173	37.0671	35.3591	2pl	1485.31	-0.24475	27.2543	-1.63428	Delayed down	FALSE
chr1:207006986-207007813	-2.55211	-19.2033	2pl	170.718	-3.36434	25.7155	-2.83133	Rapid down	FALSE
chr1:207052861-207053362	39.4909	28.4597	2pl	956.692	0.189873	2.21833	6.05722	Delayed up	FALSE
chr1:20710680-20711181	-27.2565	-43.5705	2pl	757.765	-0.817072	18.6762	-2.04966	Delayed down	TRUE
chr1:20711217-20711718	24.0547	15.1005	2pl	178.97	-0.732863	13.3009	-1.34109	Delayed down	FALSE
chr1:20711798-20712299	-0.479714	-9.72278	3pl	292.799	-0.567639	8.19068	-1.94909	Delayed down	FALSE
chr1:207150155-207150656	42.1787	37.3672	2pl	43.3974	-0.781608	28.74	-2.73885	Delayed down	FALSE
chr1:207454048-207454999	29.366	21.9875	2pl	168.886	-0.359459	10.3642	-3.9088	Delayed down	FALSE
chr1:207502664-207503165	29.8656	20.5107	2pl	45.9314	0.865914	11.209	1.43581	Delayed up	FALSE
chr1:20751725-20752226	11.9886	5.23299	2pl	43.6075	0.719017	18.7337	1.41355	Delayed up	FALSE
chr1:207634894-207636133	11.0408	14.581	2pl	756.285	0.34756	55.2008	3.83985	Delayed up	FALSE
chr1:207837580-207838081	-14.5002	-15.0988	2pl	48.2714	1.03425	32.1107	1.76968	Delayed up	FALSE
chr1:207902477-207902978	-10.0657	-16.7337	3pl	58.28	0.53088	2.07243	4.46562	Delayed up	FALSE
chr1:207920264-207920765	-9.3297	-15.7687	2pl	393.578	-0.776418	4.71038	-1.30427	Delayed down	FALSE
chr1:207925159-207925660	28.35	17.5366	2pl	565.786	-0.532188	9.13787	-1.83332	Rapid down	FALSE
chr1:208024280-208024781	50.9991	37.0367	2pl	204.071	-0.662316	7.06166	-8.11423	Delayed down	FALSE
chr1:208040688-208041524	10.5384	-4.81061	2pl	612.14	-0.746415	10.9286	-1.65925	Delayed down	FALSE
chr1:208047404-208047905	50.1627	45.5488	2pl	37.1885	-0.537265	5.23368	-0.744017	Delayed down	FALSE
chr1:208082003-208082504	23.1663	21.8205	2pl	1029.23	-0.656356	20.5065	-1.44143	Rapid down	FALSE
chr1:208090297-208091199	17.7485	-5.66113	2pl	3490.84	-0.2891	4.9784	-2.18046	Delayed down	FALSE
chr1:208101954-208102455	1.44946	-9.89896	2pl	102.325	-1.14995	13.3717	-1.51594	Delayed down	FALSE
chr1:208103570-208104563	37.3584	35.6934	2pl	284.271	-0.344013	7.49435	-0.804674	Delayed down	FALSE
chr1:208105672-208106173	-2.58502	-3.69874	2pl	99.3751	-2.35207	42.4551	-3.47075	Rapid down	FALSE
chr1:208112910-208113411	4.9661	3.47889	2pl	92.2491	-0.718291	5.81154	-2.73395	Delayed down	FALSE
chr1:208131524-208132025	22.5136	6.65254	2pl	193.434	-0.681356	4.46656	-1.94671	Delayed down	FALSE
chr1:208165568-208166069	42.4552	35.5229	2pl	67.968	0.698963	13.9369	2.71609	Delayed up	FALSE
chr1:208174234-208175202	22.1937	-1.05227	3pl	165.467	-0.765208	5.71305	-2.03765	Delayed down	FALSE
chr1:208181292-208181793	45.5218	37.7434	2pl	404.972	-0.483624	9.9676	-1.27859	Delayed down	FALSE
chr1:208182824-208183701	18.0608	0.548517	2pl	303.381	-0.667109	6.35164	-1.59484	Delayed down	FALSE
chr1:208213721-208214222	40.7612	33.1113	2pl	89.5518	0.521447	8.75437	1.60148	Delayed up	FALSE
chr1:208219019-208219520	21.4177	19.754	2pl	218.494	-0.376917	27.7027	-6.92747	Delayed down	FALSE
chr1:208219598-208220099	11.6629	2.37931	2pl	783.022	-0.501012	24.6483	-2.51368	Rapid down	FALSE
chr1:208231163-208231664	16.3845	6.87533	2pl	150.936	-0.776436	8.82662	-1.8423	Delayed down	FALSE
chr1:208240024-208240525	44.0826	33.4076	2pl	310.565	-0.564904	6.7056	-4.4865	Delayed down	TRUE
chr1:208264428-208265230	25.4742	24.1608	2pl	207.647	0.410636	30.5127	2.22986	Delayed up	FALSE
chr1:208273403-208273904	34.3418	33.4021	2pl	102.259	-0.904399	19.9893	-1.46286	Delayed down	FALSE
chr1:208332137-208332638	32.4611	28.356	2pl	46.0286	0.667582	20.1401	2.13604	Delayed up	FALSE
chr1:208332984-208333485	23.0247	19.5587	2pl	29.2228	0.713658	24.5116	1.84803	Delayed up	FALSE
chr1:208374585-208375086	31.9227	22.0895	2pl	64.8698	0.981625	18.0318	2.26758	Delayed up	FALSE
chr1:208390966-208391467	25.362	25.1603	2pl	43.9943	0.799833	46.173	3.5451	Delayed up	FALSE
chr1:208395503-208396004	15.896	16.979	2pl	55.8498	-0.933643	23.2678	-1.35076	Rapid down	FALSE
chr1:208476267-208476768	5.95125	7.01602	2pl	525.579	0.395513	46.5061	3.02257	Delayed up	FALSE
chr1:208510139-208510640	41.2172	42.6723	2pl	31.3187	0.665761	47.9355	2.24521	Delayed up	FALSE
chr1:208526606-208527107	29.1883	11.1555	3pl	116.929	-0.587663	6.32078	-1.37307	Delayed down	FALSE
chr1:208546193-208547098	23.904	18.6123	2pl	414.584	0.648804	14.736	1.30977	Delayed up	FALSE
chr1:208561919-208562420	5.17199	1.05667	2pl	576.41	-0.333111	11.1068	-1.47928	Delayed down	TRUE
chr1:208567337-208567838	-5.50536	-6.14795	2pl	39.1879	-0.786006	30.4196	-3.26531	Rapid down	FALSE
chr1:208576686-208577187	10.2941	7.74239	2pl	77.0778	-1.0311	18.698	-1.37256	Rapid down	FALSE
chr1:208595747-208596248	14.0524	4.52214	2pl	157.164	0.634734	7.58025	1.16944	Delayed up	FALSE
chr1:208668944-208669809	-30.771	-29.1008	2pl	104.492	-0.784061	46.3894	-2.73134	Rapid down	FALSE
chr1:208758497-208758998	49.3842	44.4676	2pl	52.2193	0.536871	28.3107	9.68832	Delayed up	FALSE
chr1:2089915-2090416	50.2073	38.3806	2pl	182.02	0.575	10.152	1.98487	Delayed up	FALSE
chr1:209094365-209095189	19.635	18.5627	2pl	66.0218	-0.612791	52.3316	-4.3965	Delayed down	FALSE
chr1:209395093-209395594	41.7389	35.6547	2pl	182.81	-0.316054	5.21477	-0.782633	Delayed down	FALSE
chr1:209433238-209433739	42.4523	37.9255	2pl	80.5179	-0.500612	15.9741	-2.74253	Rapid down	FALSE
chr1:209651183-209651684	22.1454	11.3831	2pl	49.3425	0.681206	7.00285	1.51169	Delayed up	FALSE
chr1:209657373-209657874	7.55161	-15.623	2pl	222.034	-1.22636	20.3119	-2.08795	Rapid down	FALSE
chr1:209658637-209659138	18.178	17.088	2pl	36.2891	-0.777671	15.6331	-2.17985	Delayed down	FALSE
chr1:209810734-209811235	-8.17486	-15.6221	3pl	79.0608	-1.13507	20.1859	-2.04636	Delayed down	FALSE
chr1:20981845-20982346	30.4722	30.6003	2pl	111.485	-0.364466	34.059	-2.78004	Delayed down	FALSE
chr1:209854216-209854717	14.3826	-1.28269	2pl	292.201	-0.771271	15.2515	-1.70356	Delayed down	FALSE
chr1:209869339-209869840	14.3258	-5.01992	2pl	175.158	-1.23916	10.6631	-1.69322	Rapid down	FALSE
chr1:209870100-209871307	10.2582	-30.0372	2pl	778.774	-1.87316	10.2497	-1.65569	Rapid down	TRUE
chr1:209937296-209938779	-50.1535	-50.1964	2pl	959.463	-0.2155	17.08	-0.884323	Delayed down	FALSE
chr1:209993017-209993518	8.52692	7.14567	2pl	53.3682	-0.641248	40.5932	-3.09809	Delayed down	FALSE
chr1:210074747-210075248	6.84876	8.59645	2pl	69.4867	-0.849646	45.0261	-2.77969	Rapid down	FALSE
chr1:21022196-21022697	40.3921	18.3766	3pl	51.5681	0.831666	7.32237	5.16208	Delayed up	FALSE
chr1:210222176-210223090	31.4222	26.2474	2pl	186.205	0.350551	26.9806	2.45794	Delayed up	FALSE
chr1:210259474-210259975	10.7012	-0.766051	2pl	477.043	0.562257	15.8462	1.84564	Delayed up	FALSE
chr1:210262021-210263429	13.2711	-5.59248	3pl	1631.79	-0.848394	22.5505	-1.17343	Rapid down	TRUE
chr1:210283028-210283529	3.12512	2.42031	2pl	57.2075	-0.937119	32.3849	-2.46292	Rapid down	FALSE
chr1:210291838-210292676	40.4605	30.8186	2pl	3413.01	0.183468	2.26329	4.81445	Delayed up	TRUE
chr1:210342958-210343459	21.865	25.2512	2pl	142.415	-0.410635	13.8057	-0.818127	Delayed down	FALSE
chr1:210364423-210364924	-19.3816	-24.293	2pl	69.423	-3.10494	37.3641	-2.88082	Rapid down	FALSE
chr1:210393607-210394108	-6.17964	-11.7836	2pl	206.101	-3.99596	30.2127	-2.59946	Rapid down	TRUE
chr1:210400551-210401052	43.2933	41.4915	2pl	234.019	-0.302518	13.9358	-2.76999	Delayed down	FALSE
chr1:210477329-210477830	19.7713	19.7191	2pl	31.6349	0.729976	14.5154	0.948407	Delayed up	FALSE
chr1:210523696-210524197	23.981	25.158	2pl	68.6392	-1.13799	35.2893	-2.00782	Rapid down	FALSE
chr1:210526786-210527287	1.45751	0.740768	2pl	69.3952	-2.73041	36.6232	-2.56915	Rapid down	FALSE
chr1:210536144-210536645	-6.24473	-8.59189	2pl	118.815	-1.64045	27.282	-2.14658	Rapid down	TRUE
chr1:21069213-21070011	12.003	13.3546	2pl	179.227	-0.517544	39.7265	-3.23528	Delayed down	FALSE
chr1:21117462-21117963	-0.1352	-12.134	2pl	174.877	-2.68264	33.4684	-3.0529	Rapid down	TRUE
chr1:211197474-211197975	24.0197	23.2131	2pl	58.2252	0.574224	39.9076	3.0492	Delayed up	FALSE
chr1:211198084-211198585	26.3338	23.2422	2pl	56.7951	0.849868	20.8982	2.09982	Delayed up	FALSE
chr1:211293180-211293681	25.6002	23.5104	2pl	67.0412	0.571972	28.5001	2.13879	Delayed up	FALSE
chr1:211330956-211331457	17.1657	10.2705	2pl	135.924	0.635319	8.15184	2.11104	Delayed up	FALSE
chr1:211460767-211461268	28.8452	23.9663	2pl	20.415	-0.906455	14.4639	-1.70848	Rapid down	FALSE
chr1:211502363-211502864	28.1451	31.2208	2pl	115.974	0.480182	55.4826	5.79292	Delayed up	FALSE
chr1:211579037-211579950	-33.6106	-52.5887	3pl	2089.45	0.212135	4.07925	3.35518	Delayed up	FALSE
chr1:211613248-211613749	54.7839	46.9084	2pl	34.6944	0.592565	8.62923	7.4739	Delayed up	FALSE
chr1:211633335-211633836	7.20795	-0.0413314	2pl	188.169	-0.401045	8.55782	-9.6876	Delayed down	FALSE
chr1:211687006-211687831	28.5203	27.4702	2pl	109.94	0.677452	25.6871	1.8592	Delayed up	FALSE
chr1:211691277-211691778	58.0796	58.4759	2pl	46.6331	0.570542	8.86391	0.820974	Delayed up	FALSE
chr1:211715997-211716498	29.6453	24.8138	2pl	51.7355	0.543281	7.39877	0.728779	Delayed up	FALSE
chr1:212105047-212105548	25.624	11.356	2pl	49.7834	0.867645	9.75531	1.51617	Delayed up	FALSE
chr1:212450536-212451037	-33.9959	-35.8826	2pl	91.3776	-0.970403	28.2456	-4.82407	Delayed down	FALSE
chr1:212485913-212486751	31.9272	18.521	2pl	303.073	-0.377324	2.10124	-9.21839	Delayed down	FALSE
chr1:212488866-212489367	47.1236	39.87	2pl	103.377	0.450419	15.0467	1.75116	Delayed up	FALSE
chr1:212507125-212507626	34.1525	35.0073	2pl	48.5092	-0.763892	34.0188	-2.03182	Rapid down	FALSE
chr1:212515301-212515802	21.9223	-5.45396	2pl	79.5875	1.29293	12.9842	1.66736	Delayed up	FALSE
chr1:212518360-212519226	15.569	8.3668	2pl	212.889	0.400847	34.6291	6.12138	Delayed up	FALSE
chr1:21252087-21252588	-37.1162	-41.0976	3pl	92.683	-0.651451	2.44573	-4.2997	Delayed down	FALSE
chr1:21254215-21255028	-8.61483	-18.1877	3pl	395.598	-0.609776	8.80456	-1.93131	Delayed down	FALSE
chr1:212566655-212567501	-12.1621	-26.6744	2pl	267.256	0.605648	4.62502	2.12865	Delayed up	FALSE
chr1:212608262-212608763	27.2903	14.1185	2pl	2609.27	0.193677	5.42181	2.92004	Delayed up	FALSE
chr1:21262107-21262608	-34.9282	-45.3374	2pl	204.131	-0.87021	25.2545	-15.2177	Delayed down	FALSE
chr1:21262723-21263224	23.85	14.1849	2pl	75.4537	-0.565355	8.13663	-2.11205	Delayed down	FALSE
chr1:212655956-212656457	4.25691	-3.34943	2pl	52.3198	0.647525	7.5033	1.17331	Delayed up	FALSE
chr1:21289748-21290249	39.4426	36.3314	2pl	129.258	-0.432405	22.5637	-2.07906	Delayed down	FALSE
chr1:21290730-21291231	33.8081	33.0812	2pl	65.0844	-0.554456	48.5133	-3.7764	Delayed down	TRUE
chr1:212928694-212929568	17.3945	16.7674	2pl	182.538	-0.438484	16.4198	-1.76689	Rapid down	FALSE
chr1:21293540-21294041	-17.3597	-19.6811	2pl	73.2784	-0.462209	19.5471	-3.28355	Delayed down	FALSE
chr1:212966562-212967063	36.8287	25.7484	2pl	65.8243	0.612444	13.6327	1.88372	Delayed up	FALSE
chr1:212968399-212969392	7.47099	3.77659	2pl	126.251	-0.422412	12.2996	-2.70929	Delayed down	FALSE
chr1:21302664-21303165	26.3545	9.55805	2pl	191.441	-0.761157	7.11397	-1.66708	Delayed down	FALSE
chr1:21303325-21303826	22.939	4.62572	2pl	712.125	-0.722461	10.3658	-1.49957	Rapid down	TRUE
chr1:21307607-21308108	18.3991	13.228	2pl	145.218	-0.705081	15.618	-1.20868	Delayed down	FALSE
chr1:21313077-21313578	10.0899	-4.61015	2pl	668.338	-0.548345	8.26162	-1.62097	Rapid down	FALSE
chr1:21323020-21323521	17.9067	14.1397	2pl	120.619	-0.455676	8.18137	-1.46616	Delayed down	FALSE
chr1:213251982-213252483	49.4432	45.8689	2pl	182.729	-0.352993	5.54108	-0.917406	Delayed down	FALSE
chr1:21326856-21327357	15.1743	-12.0311	3pl	618.364	-0.982894	15.3234	-1.09502	Delayed down	FALSE
chr1:213280840-213281341	40.5	39.4697	2pl	341.765	-0.400089	20.3935	-1.37846	Delayed down	FALSE
chr1:213281484-213281985	20.7431	19.2037	2pl	64.1812	-0.548201	17.6145	-1.70459	Delayed down	FALSE
chr1:213397610-213398111	0.924407	0.677424	2pl	25.8854	-1.72958	36.8943	-2.2483	Rapid down	FALSE
chr1:213399680-213400181	15.2941	7.52081	2pl	57.1556	-1.59659	31.5202	-3.93058	Rapid down	FALSE
chr1:2135371-2135872	2.74082	-7.25234	2pl	1018.77	-0.673531	17.7461	-1.50846	Rapid down	TRUE
chr1:213570382-213570883	20.6352	15.9211	2pl	478.69	0.348548	8.37765	1.27963	Delayed up	FALSE
chr1:213572637-213573451	17.8049	18.0706	2pl	835.381	-0.205685	9.88257	-0.805979	Delayed down	FALSE
chr1:213717113-213717614	13.1028	-2.66451	2pl	42.0715	1.02934	13.3212	2.62858	Delayed up	FALSE
chr1:213719983-213720484	4.71251	-8.22275	2pl	37.673	1.31124	11.3406	1.10386	Delayed up	FALSE
chr1:213817315-213817816	-12.2678	-23.4512	2pl	50.2759	1.07973	14.6294	1.89471	Delayed up	FALSE
chr1:214106312-214106813	26.2503	18.5913	2pl	33.4215	0.852727	18.2994	2.36688	Delayed up	FALSE
chr1:214135833-214136658	13.7659	-2.53554	2pl	257.473	0.574399	24.8138	3.15865	Delayed up	FALSE
chr1:214271152-214271921	21.853	17.281	2pl	146.766	0.527005	21.8943	1.69725	Delayed up	FALSE
chr1:214361426-214361927	33.8882	19.7465	2pl	178.328	0.349263	8.39961	6.44757	Delayed up	FALSE
chr1:214378528-214379029	1.65645	-14.1677	3pl	34.0204	0.629927	9.36092	5.24016	Delayed up	FALSE
chr1:214391855-214392356	-43.3093	-50.517	2pl	108.294	1.12499	24.2028	2.08668	Delayed up	FALSE
chr1:214446715-214447449	-7.8782	-17.7939	2pl	623.964	-1.86939	20.9734	-1.94635	Rapid down	FALSE
chr1:214496127-214496628	26.2947	12.1466	2pl	338.034	0.429607	12.6512	1.47657	Delayed up	FALSE
chr1:214520622-214521123	14.2622	17.3885	2pl	281.148	0.401191	47.2588	3.31864	Delayed up	FALSE
chr1:214525650-214526151	26.3022	18.5638	2pl	215.673	0.500756	25.5572	9.26025	Delayed up	FALSE
chr1:214658715-214659216	7.26968	7.98875	2pl	37.7319	0.551797	19.7783	1.10983	Delayed up	FALSE
chr1:214771762-214772263	-3.97037	-6.58143	2pl	110.231	0.608506	20.6043	1.54433	Delayed up	FALSE
chr1:214957265-214958155	20.3589	-2.44932	2pl	172.883	0.720467	12.3975	1.3544	Delayed up	FALSE
chr1:215054177-215054678	8.34082	-7.29011	2pl	263.131	-4.11855	27.932	-2.44816	Rapid down	TRUE
chr1:21520848-21521349	27.1144	14.3452	2pl	89.1537	0.604704	5.9661	2.20323	Delayed up	FALSE
chr1:21524678-21525179	13.566	0.453727	3pl	68.0577	0.689981	11.4841	1.20113	Delayed up	FALSE
chr1:215344418-215344919	36.8241	34.0294	2pl	49.9681	0.58639	13.8945	1.42032	Delayed up	FALSE
chr1:215359964-215360465	-23.9161	-31.874	2pl	60.8693	-3.78529	44.9745	-3.8488	Rapid down	FALSE
chr1:215731646-215732147	25.4842	18.7532	2pl	34.5429	0.621738	22.8689	3.81574	Delayed up	FALSE
chr1:216055010-216055511	18.642	16.7676	2pl	31.2803	-1.64437	38.5199	-3.25411	Rapid down	FALSE
chr1:216182957-216183847	-19.0745	-26.5359	2pl	164.845	0.698205	12.4168	1.69279	Delayed up	FALSE
chr1:216453704-216454205	22.1146	19.1452	2pl	199.509	0.460791	34.3544	2.86035	Delayed up	FALSE
chr1:216456573-216457074	-15.9695	-18.6773	2pl	92.7383	0.714251	32.0882	2.69662	Delayed up	FALSE
chr1:21653484-21653985	27.6118	23.0559	2pl	60.163	-0.593408	27.7418	-6.84789	Delayed down	FALSE
chr1:216692739-216693240	12.7238	15.1919	2pl	39.2498	0.937531	23.5859	1.33667	Delayed up	FALSE
chr1:216734281-216734782	21.1568	14.7013	2pl	36.826	0.689931	17.8558	1.84069	Delayed up	FALSE
chr1:21674835-21675336	47.294	25.4535	3pl	125.484	-0.626916	7.11604	-7.3506	Delayed down	FALSE
chr1:216815579-216816080	8.7894	7.36096	2pl	105.343	-0.43643	36.0649	-3.99393	Delayed down	FALSE
chr1:216902674-216903175	-4.5357	-7.78305	2pl	51.9704	-2.3598	39.9546	-3.00832	Rapid down	TRUE
chr1:216903354-216904145	34.7249	32.8541	2pl	90.7769	-0.924031	29.9476	-4.15826	Rapid down	FALSE
chr1:216919492-216919993	30.681	28.0639	2pl	48.7983	0.622005	35.7078	3.27309	Delayed up	FALSE
chr1:216940391-216940892	42.0206	40.2319	2pl	42.0409	0.70074	23.761	2.3692	Delayed up	FALSE
chr1:21705222-21705723	32.1831	20.5908	2pl	24.9953	-1.81364	32.086	-4.21663	Rapid down	FALSE
chr1:217062761-217063701	4.81455	-7.32946	2pl	413.116	0.901495	21.0244	1.88847	Delayed up	FALSE
chr1:21706462-21706963	22.4311	22.8583	2pl	26.6375	-1.10755	15.2327	-1.48577	Delayed down	FALSE
chr1:217088471-217089273	13.5375	3.19528	2pl	317.612	0.369372	15.393	2.22883	Delayed up	FALSE
chr1:217123427-217123928	51.2976	32.2034	2pl	146.34	-0.700538	4.31272	-2.42508	Delayed down	FALSE
chr1:217139498-217140455	28.4784	18.7174	2pl	192.508	0.336658	9.22128	0.992513	Delayed up	FALSE
chr1:217310085-217310586	10.3056	-3.23702	2pl	45.5911	1.19843	7.72714	1.28885	Delayed up	FALSE
chr1:217498149-217498650	21.9204	19.5976	2pl	71.7253	0.576367	10.0239	0.889613	Delayed up	FALSE
chr1:217718841-217719342	40.8244	39.612	2pl	52.0926	0.572581	29.7648	2.02122	Delayed up	FALSE
chr1:218008309-218008810	42.8104	29.0545	2pl	181.991	-0.29813	2.11942	-8.01872	Delayed down	FALSE
chr1:218060278-218060779	-1.74113	-5.11959	2pl	25.3666	1.09138	20.0282	2.48445	Delayed up	FALSE
chr1:218069247-218069748	40.497	26.4151	2pl	34.9391	0.617832	5.02159	1.47787	Delayed up	FALSE
chr1:21815830-21816331	-22.9436	-26.0692	2pl	165.193	-0.630927	11.6244	-3.02755	Delayed down	FALSE
chr1:21835954-21836455	-19.6575	-24.2471	2pl	32.9326	-2.54297	38.343	-4.31761	Rapid down	FALSE
chr1:218366568-218367069	-46.1009	-49.1431	2pl	84.0793	-1.5635	26.1993	-9.72798	Delayed down	FALSE
chr1:218371874-218372375	-4.42028	-1.79545	2pl	219.751	-2.47887	33.6759	-2.2065	Rapid down	TRUE
chr1:218374494-218375357	-0.472023	1.88435	2pl	326.58	-0.707769	42.3237	-2.59142	Rapid down	FALSE
chr1:218380090-218380911	-0.650772	-4.07152	3pl	194.706	-0.359422	18.481	-1.51876	Rapid down	FALSE
chr1:218459838-218460827	-7.48745	-10.4583	2pl	255.865	0.467294	21.2064	2.06984	Delayed up	FALSE
chr1:218494474-218494975	9.69526	6.61828	2pl	25.4023	-1.36554	31.6441	-3.51311	Rapid down	FALSE
chr1:218496545-218497046	33.4976	30.6918	2pl	65.4268	0.778163	12.9379	1.01408	Delayed up	FALSE
chr1:21858005-21858506	-2.67916	-5.7454	2pl	61.3795	-0.728568	13.3778	-1.12388	Delayed down	FALSE
chr1:218585451-218586302	9.85464	1.33114	2pl	914.935	0.396245	13.1483	1.15647	Delayed up	FALSE
chr1:21866014-21866515	8.02868	-16.1902	2pl	688.081	-0.800853	8.17355	-1.4609	Delayed down	FALSE
chr1:218804338-218804839	-23.3814	-23.8998	2pl	75.7096	0.602061	37.3482	3.16237	Delayed up	FALSE
chr1:218851613-218852114	6.54467	7.61415	2pl	38.0928	0.632518	18.1268	1.22361	Delayed up	FALSE
chr1:21899946-21900447	28.5016	18.1721	2pl	301.221	-0.258888	7.44366	-1.37666	Rapid down	FALSE
chr1:21902452-21902953	16.2782	-7.45114	2pl	517.458	-0.585567	7.78014	-1.71273	Rapid down	FALSE
chr1:219027137-219027638	38.5543	34.262	2pl	247.329	0.298883	29.0607	2.71467	Delayed up	FALSE
chr1:21906168-21906669	0.362933	-20.107	3pl	266.062	-0.457888	4.6519	-2.78459	Delayed down	FALSE
chr1:21909805-21910539	1.185	-6.39664	2pl	682.232	-1.07686	24.0266	-2.35207	Rapid down	FALSE
chr1:21911125-21911838	8.37714	-12.9491	2pl	1411.78	-0.657705	8.71385	-1.83337	Delayed down	FALSE
chr1:219126196-219126697	29.595	29.1966	2pl	105.47	0.39284	39.7212	2.44513	Delayed up	FALSE
chr1:219189350-219189851	46.1071	46.4885	2pl	34.1255	0.83038	15.6285	1.18173	Delayed up	FALSE
chr1:21921484-21921985	6.17846	-6.33438	3pl	106.274	-0.588118	7.92464	-1.44545	Delayed down	FALSE
chr1:219324983-219325484	-22.2884	-24.9043	2pl	97.5223	0.555768	5.8513	2.23533	Delayed up	FALSE
chr1:219461158-219461659	-11.2382	-45.1369	2pl	332.596	0.872253	12.0555	1.44664	Delayed up	FALSE
chr1:219465283-219465784	1.67045	-2.70633	2pl	66.9923	0.545029	6.90513	2.02139	Delayed up	FALSE
chr1:219567279-219567780	22.4596	13.6876	2pl	54.8151	0.589027	11.2862	1.22672	Delayed up	FALSE
chr1:219576741-219577242	38.5698	38.675	2pl	88.2645	0.467023	26.4732	1.57619	Delayed up	FALSE
chr1:219587772-219588726	11.6116	-10.6349	2pl	518.634	1.35781	14.2313	1.7369	Delayed up	FALSE
chr1:219660693-219661489	19.5713	2.99692	2pl	578.627	0.53762	12.5897	1.28039	Delayed up	FALSE
chr1:219669622-219670123	37.8895	29.4243	2pl	35.6076	0.717178	5.38105	0.968963	Delayed up	FALSE
chr1:219812507-219813008	3.12333	-11.543	3pl	369.732	-0.916769	21.4713	-0.90256	Rapid down	TRUE
chr1:219931071-219931572	18.6688	4.83555	2pl	100.779	0.933037	22.809	2.2723	Delayed up	FALSE
chr1:220300364-220301288	-9.99729	-17.6376	2pl	196.374	0.637195	8.95909	1.25042	Delayed up	FALSE
chr1:220337300-220337801	33.8166	29.1984	2pl	30.0327	0.685184	5.39715	0.787606	Delayed up	FALSE
chr1:220342839-220343340	33.29	33.3075	2pl	49.5799	-0.883953	36.0785	-2.70506	Rapid down	FALSE
chr1:220349945-220350446	23.066	15.661	2pl	47.1525	-0.675113	16.159	-1.58497	Rapid down	FALSE
chr1:220370165-220370666	11.2022	5.03402	2pl	3914.22	0.187093	15.2264	1.53838	Delayed up	TRUE
chr1:220407171-220407672	22.3953	20.4741	2pl	35.5713	0.661716	19.892	1.49241	Delayed up	FALSE
chr1:220410594-220411506	9.49374	8.70559	2pl	128.208	0.734438	31.6865	2.14952	Delayed up	FALSE
chr1:220451000-220451976	19.6215	14.4336	2pl	1091.69	0.541722	17.9901	1.69838	Delayed up	FALSE
chr1:220462634-220463135	-1.04461	-1.91476	2pl	67.8939	-0.594054	35.2613	-3.83847	Delayed down	FALSE
chr1:220487398-220487899	9.8094	-0.642534	2pl	76.7396	0.778254	8.23937	1.25426	Delayed up	FALSE
chr1:220493191-220493692	-37.4158	-38.3814	2pl	71.541	-0.606362	22.0667	-4.81567	Delayed down	FALSE
chr1:220647595-220648096	19.6083	10.6528	2pl	167.392	-0.833485	23.6568	-2.07	Rapid down	FALSE
chr1:220672436-220672937	21.1909	22.1486	2pl	27.0203	-0.981057	34.4464	-2.16169	Rapid down	FALSE
chr1:220700512-220701013	17.5359	14.9446	2pl	67.6589	-0.823091	28.4486	-2.80328	Rapid down	FALSE
chr1:220721169-220722117	52.2624	49.9968	2pl	121.391	0.439781	16.9643	2.58367	Delayed up	FALSE
chr1:221141548-221142049	13.3335	5.74918	2pl	72.1975	0.788186	16.3103	1.8209	Delayed up	FALSE
chr1:221440557-221441058	30.2173	20.7973	2pl	37.706	0.808662	9.53508	1.48078	Delayed up	FALSE
chr1:221458357-221458858	11.0063	7.12733	2pl	42.3647	0.626542	27.2883	2.81986	Delayed up	FALSE
chr1:221477973-221478474	19.827	12.6171	2pl	115.775	0.607742	14.1982	2.14456	Delayed up	FALSE
chr1:221478498-221478999	8.20099	-2.87057	2pl	94.3047	0.694285	22.594	2.24328	Delayed up	FALSE
chr1:221511797-221512298	-11.0201	-15.6802	2pl	46.3263	0.806994	20.3031	2.0143	Delayed up	FALSE
chr1:221541399-221541900	14.1621	14.7467	2pl	99.4678	0.451867	39.2279	2.02638	Delayed up	FALSE
chr1:221562498-221562999	30.978	16.8464	2pl	36.4218	0.785928	9.31761	2.07022	Delayed up	FALSE
chr1:221612437-221612938	18.9986	4.75219	2pl	106.939	1.01587	8.23687	1.14172	Delayed up	FALSE
chr1:221742010-221743265	32.6171	15.6236	2pl	4258.17	0.164505	5.96938	2.15217	Delayed up	FALSE
chr1:221771492-221771993	9.6379	9.09393	2pl	34.8002	0.745203	18.6563	1.16201	Delayed up	FALSE
chr1:221865647-221866417	-1.35924	-6.73055	2pl	161.563	0.524771	8.71417	1.5713	Delayed up	FALSE
chr1:221874569-221875070	11.9633	3.82612	2pl	48.2845	0.887188	12.7854	1.09863	Delayed up	FALSE
chr1:221887029-221887530	-38.9147	-44.448	2pl	91.4399	1.1265	10.9321	1.19558	Delayed up	FALSE
chr1:221947639-221948140	14.151	7.31111	2pl	46.8511	1.23559	14.1223	1.10528	Delayed up	FALSE
chr1:222103006-222103507	29.8027	26.5934	2pl	25.2666	-0.791071	17.5184	-2.1493	Delayed down	FALSE
chr1:222386873-222387802	18.021	5.05484	2pl	847.748	0.43905	18.9568	1.98586	Delayed up	TRUE
chr1:222388203-222388704	20.4566	4.52266	2pl	141.446	0.733092	11.3654	1.61694	Delayed up	FALSE
chr1:222413410-222413911	16.5727	14.3748	2pl	171.059	0.58175	26.4647	1.8984	Delayed up	FALSE
chr1:222454754-222455872	23.3396	5.25277	2pl	518.235	0.399284	7.20262	1.02973	Delayed up	FALSE
chr1:222465347-222465848	-39.0184	-60.6418	3pl	1129.77	0.279831	4.49951	2.12761	Delayed up	FALSE
chr1:222545189-222545690	36.7532	36.811	2pl	108.291	0.436985	40.9324	2.87095	Delayed up	FALSE
chr1:222546521-222547022	-8.33452	-10.8209	2pl	470.429	0.347039	22.1106	1.92136	Delayed up	FALSE
chr1:22259461-22259962	45.7704	19.2299	2pl	188.869	0.266456	2.1314	5.95919	Delayed up	FALSE
chr1:22262535-22263036	-24.8466	-29.6068	2pl	91.6496	-0.688619	14.9187	-2.347	Delayed down	FALSE
chr1:222801326-222801827	30.5474	27.2999	2pl	84.4028	0.622507	23.6633	1.64448	Delayed up	FALSE
chr1:222814450-222815663	29.6422	21.7174	2pl	811.676	0.254847	2.2204	5.25984	Delayed up	FALSE
chr1:222886422-222887482	50.164	49.3564	2pl	254.793	0.361094	44.6205	3.20352	Delayed up	FALSE
chr1:222910765-222911564	26.6492	23.6991	2pl	168.558	0.814522	33.745	2.69466	Delayed up	FALSE
chr1:22297430-22297931	5.44337	4.2719	2pl	45.3498	-0.629739	42.1361	-3.49799	Rapid down	FALSE
chr1:223004825-223005668	41.2908	38.7172	2pl	116.07	-0.382256	5.59723	-1.94896	Delayed down	FALSE
chr1:223015177-223015678	27.8488	23.8476	2pl	54.8839	0.604663	12.4848	1.00781	Delayed up	FALSE
chr1:223103009-223103510	-20.4462	-19.123	2pl	57.9594	0.68452	36.2172	1.6722	Delayed up	FALSE
chr1:223119342-223119843	12.0387	6.3102	2pl	52.5966	-0.545755	4.69924	-1.39833	Rapid down	FALSE
chr1:223140907-223141408	36.2121	28.6621	2pl	63.8878	-0.716924	8.28526	-1.53074	Delayed down	FALSE
chr1:223203120-223203621	39.4181	22.0237	3pl	307.355	-0.5178	2.0504	-11.0651	Rapid down	FALSE
chr1:223216384-223216885	49.8542	33.8802	3pl	91.4133	-0.422228	5.98201	-5.20562	Delayed down	FALSE
chr1:22339217-22340081	14.9983	10.5404	2pl	419.994	0.386827	16.1071	2.3253	Delayed up	FALSE
chr1:223486177-223486678	45.4181	43.9387	2pl	46.402	-0.745649	13.6525	-1.06728	Delayed down	FALSE
chr1:223652386-223652887	34.535	30.3507	2pl	59.3438	-0.67341	41.2859	-8.44652	Rapid down	FALSE
chr1:223701229-223701730	28.8144	-5.92766	2pl	207.158	0.816201	8.10989	1.74597	Delayed up	FALSE
chr1:223707122-223707623	34.4853	12.59	2pl	58.6361	0.755197	4.60917	2.88622	Delayed up	FALSE
chr1:223748777-223749510	16.3347	4.30452	2pl	257.644	0.2919	2.13611	5.30963	Delayed up	FALSE
chr1:223765195-223765696	4.91853	-8.91609	2pl	461.233	-3.21182	31.6873	-3.10256	Rapid down	FALSE
chr1:22379535-22380036	23.9594	23.8778	2pl	1298.71	0.31146	44.3578	3.15128	Delayed up	FALSE
chr1:22380241-22380742	3.08855	-12.5068	2pl	293.475	0.553557	12.6758	1.7576	Delayed up	FALSE
chr1:223820384-223820885	-19.4023	-23.6937	2pl	62.9018	0.530363	7.29859	1.24114	Delayed up	FALSE
chr1:223837103-223837604	30.5404	29.6626	2pl	111.114	0.329512	12.9833	1.22199	Delayed up	FALSE
chr1:224061348-224061849	3.9767	-0.812558	2pl	84.5062	-1.47946	28.6012	-2.75614	Rapid down	FALSE
chr1:224199691-224200192	4.82962	4.74652	2pl	44.9816	-1.56034	31.7671	-2.23694	Rapid down	FALSE
chr1:224223725-224224226	3.80554	-7.17281	2pl	169.87	0.632389	18.7003	1.36533	Delayed up	FALSE
chr1:224500723-224501224	26.3154	21.0514	2pl	87.1678	-0.680319	10.0866	-1.52354	Delayed down	FALSE
chr1:224503342-224503843	31.3408	23.5305	2pl	546.393	-0.363567	10.3714	-1.78711	Delayed down	FALSE
chr1:22451568-22452069	-17.1431	-31.1118	3pl	720.419	0.242375	2.28953	4.69295	Delayed up	FALSE
chr1:224543425-224543926	-19.7921	-28.486	2pl	373.449	-1.09936	13.2111	-1.45057	Delayed down	TRUE
chr1:224544124-224544879	44.3714	41.878	2pl	158.37	-0.553501	7.26321	-1.08588	Delayed down	FALSE
chr1:224563463-224563964	12.3009	8.32395	2pl	53.0912	-0.662438	18.8062	-1.726	Delayed down	FALSE
chr1:224564457-224565182	15.3444	16.1994	2pl	142.183	-0.532232	13.1368	-1.24812	Delayed down	FALSE
chr1:224579475-224579976	-3.53065	-17.9587	2pl	424.373	-0.69038	26.5809	-2.4702	Rapid down	FALSE
chr1:224616413-224617314	37.4069	36.4233	2pl	298.728	-0.288676	82.1331	-16.3299	Delayed down	FALSE
chr1:224732024-224732829	11.6986	-20.6751	3pl	233.178	-1.01858	17.3074	-1.46922	Delayed down	FALSE
chr1:224736821-224737322	17.2129	18.0391	2pl	138.767	-0.882047	35.1956	-2.54176	Rapid down	FALSE
chr1:224846050-224846551	19.4642	17.2982	2pl	307.254	0.494607	39.8475	3.9076	Delayed up	FALSE
chr1:224879357-224879858	-12.9742	-12.6777	2pl	42.2565	-2.63214	50.5029	-3.61962	Rapid down	FALSE
chr1:224880484-224880985	24.2966	17.6337	2pl	81.9223	-0.74381	11.3235	-1.36727	Delayed down	FALSE
chr1:22502116-22502617	13.8392	-2.95215	2pl	109.981	-1.10404	28.3486	-2.85069	Rapid down	FALSE
chr1:22507587-22508088	40.612	43.8528	2pl	83.906	-0.504128	30.6614	-1.2646	Rapid down	FALSE
chr1:22508268-22508769	-12.7717	-19.9056	2pl	112.436	-0.870222	11.5534	-0.99883	Delayed down	FALSE
chr1:225249851-225250352	20.2113	18.743	2pl	65.9254	0.588323	26.4399	1.79688	Delayed up	FALSE
chr1:225250363-225250864	29.9541	19.5107	2pl	50.6181	0.561306	6.36061	0.943779	Delayed up	FALSE
chr1:225317601-225318451	55.026	46.3283	2pl	219.588	-0.311197	5.96887	-1.942	Rapid down	FALSE
chr1:225347239-225347740	31.2184	29.7793	2pl	38.2311	-1.34674	34.615	-2.53626	Rapid down	FALSE
chr1:22535711-22536212	31.2368	30.5072	2pl	38.7661	0.691517	17.4996	0.972931	Delayed up	FALSE
chr1:225367193-225368490	44.0269	36.1518	2pl	489.467	-0.239547	1.97386	-8.75949	Delayed down	FALSE
chr1:225448142-225448643	10.7676	12.4496	2pl	46.2441	-1.37451	37.7606	-2.2527	Rapid down	FALSE
chr1:225464728-225465229	30.9912	6.69136	2pl	288.385	-0.413409	7.01675	-6.43688	Delayed down	FALSE
chr1:225465337-225465838	12.0164	9.61259	2pl	95.1772	-0.795267	28.5986	-4.01944	Rapid down	FALSE
chr1:225514530-225515031	22.1675	23.0813	2pl	46.6469	-0.938271	28.7993	-1.95313	Delayed down	FALSE
chr1:22556260-22557079	13.0761	11.9913	2pl	196.044	-0.401671	27.8799	-2.28186	Delayed down	FALSE
chr1:225657532-225658033	34.005	32.3918	2pl	209.258	0.339872	11.2637	0.845333	Delayed up	FALSE
chr1:225677270-225679181	36.6913	25.291	2pl	243.198	0.358979	7.75266	5.38124	Delayed up	FALSE
chr1:225681173-225681674	11.0084	6.36001	2pl	22.0262	-2.57172	31.4664	-5.08275	Rapid down	FALSE
chr1:225695981-225696482	21.3112	13.4237	2pl	101.08	-0.570547	4.62213	-1.01776	Delayed down	FALSE
chr1:225718050-225718551	21.3349	19.3063	2pl	78.1301	-0.6077	31.4973	-3.65102	Rapid down	FALSE
chr1:225755277-225756152	4.67322	5.3304	2pl	189.363	-0.468159	23.499	-1.40114	Rapid down	FALSE
chr1:225767680-225768634	-7.88673	-19.9274	2pl	1930.12	-0.807503	19.0476	-2.07617	Delayed down	TRUE
chr1:225770595-225771312	-3.94921	-9.93413	2pl	2406.74	-0.292778	35.5243	-3.59859	Rapid down	TRUE
chr1:225848581-225849082	-22.7862	-26.3081	2pl	120.057	-0.786355	17.853	-1.54892	Delayed down	FALSE
chr1:225888956-225889457	13.2785	-16.4589	3pl	654.557	-0.35922	8.3168	-1.53971	Delayed down	FALSE
chr1:225890680-225891609	7.35501	-10.9921	2pl	249.036	-1.11041	23.9597	-2.74042	Rapid down	TRUE
chr1:225945374-225945875	43.5158	36.0557	2pl	69.6779	-0.449973	4.66071	-1.02407	Delayed down	FALSE
chr1:225999304-225999805	35.2263	30.1809	2pl	1385.91	0.18604	2.4866	4.48446	Delayed up	FALSE
chr1:226016975-226017476	-2.15556	-5.24273	2pl	28.5679	-0.841741	25.9283	-3.98687	Delayed down	FALSE
chr1:226062458-226063318	-24.9676	-34.278	2pl	1208.89	0.251187	2.84169	3.64181	Delayed up	FALSE
chr1:22641937-22642438	53.374	44.1011	2pl	231.557	0.272367	6.49888	6.3075	Delayed up	FALSE
chr1:226568250-226568751	17.8919	10.302	3pl	155.173	-0.368796	5.123	-2.97927	Delayed down	FALSE
chr1:226602459-226602960	-23.1939	-35.3349	2pl	339.362	-0.644856	15.8825	-2.11864	Rapid down	TRUE
chr1:226653943-226654444	36.0583	19.7464	2pl	90.9667	-0.488504	6.7291	-7.26647	Delayed down	FALSE
chr1:226661899-226662400	36.4203	24.5557	2pl	292.697	-0.430269	5.71055	-1.49138	Delayed down	FALSE
chr1:226679999-226680500	28.2708	17.9453	2pl	767.564	-0.382674	8.8577	-1.47784	Delayed down	FALSE
chr1:226697200-226697701	-12.1521	-17.7036	2pl	33.9078	-0.856275	28.0904	-14.2059	Rapid down	FALSE
chr1:226719553-226720514	10.4722	4.18469	2pl	119.662	-0.756564	27.1422	-17.8113	Rapid down	FALSE
chr1:22672917-22674556	9.91525	3.32642	2pl	722.439	-0.371955	16.8709	-1.51582	Delayed down	FALSE
chr1:226763804-226764305	47.0265	40.4544	2pl	69.1932	0.471186	7.57725	3.9057	Delayed up	FALSE
chr1:226821297-226822141	-17.4589	-21.9098	2pl	292.599	-0.36783	20.8554	-3.45061	Delayed down	FALSE
chr1:226865963-226866464	10.8348	8.99633	2pl	49.3569	0.587227	12.8636	1.53808	Delayed up	FALSE
chr1:2270252-2270753	15.1968	-6.57183	2pl	378.616	-0.630772	21.1205	-1.80323	Delayed down	FALSE
chr1:227096533-227097034	45.8642	46.4247	2pl	35.9575	-0.724338	18.5826	-1.13902	Rapid down	FALSE
chr1:2270999-2272287	39.2561	32.2771	2pl	445.49	-0.505817	10.484	-1.90486	Delayed down	FALSE
chr1:227357294-227357795	28.3933	21.3851	2pl	71.3499	0.535867	8.62071	1.43965	Delayed up	FALSE
chr1:227437613-227438114	45.8605	43.2985	2pl	42.2946	0.549538	7.47039	0.75404	Delayed up	FALSE
chr1:227453570-227454346	31.7788	28.4044	2pl	257.471	-0.543459	8.72675	-1.4126	Delayed down	FALSE
chr1:22756210-22756711	44.1276	45.0993	2pl	126.233	-0.517776	37.5084	-1.77558	Delayed down	FALSE
chr1:227769136-227769637	53.976	46.3093	2pl	240.579	-0.3015	2.14283	-16.4974	Delayed down	FALSE
chr1:22778714-22779215	-13.127	-35.7038	2pl	145.556	-0.806443	7.80603	-2.46774	Delayed down	FALSE
chr1:227789001-227789502	53.2952	46.7042	2pl	352.577	-0.348186	4.77819	-362.515	Delayed down	FALSE
chr1:227857231-227857732	7.16667	7.52377	2pl	72.3625	-0.633068	37.0879	-2.05278	Delayed down	FALSE
chr1:227886885-227888081	27.9994	19.9662	2pl	679.969	-0.591605	18.7323	-1.90115	Delayed down	FALSE
chr1:227893390-227893891	50.1658	37.8372	3pl	216.571	-0.402747	10.4135	-2.62849	Delayed down	FALSE
chr1:227895837-227896338	-4.39952	-18.566	2pl	852.796	-1.52597	18.5788	-1.97919	Rapid down	FALSE
chr1:227913580-227915294	33.8899	28.9411	2pl	737.845	-0.304646	12.4521	-1.23321	Delayed down	FALSE
chr1:2279178-2279679	23.0464	9.72485	2pl	925.628	-0.205639	25.7651	-15.9614	Delayed down	FALSE
chr1:227936864-227937365	3.2194	3.10401	2pl	156.896	0.684592	32.5645	2.07133	Delayed up	FALSE
chr1:227941954-227942684	18.1063	4.18274	2pl	146.657	-0.551788	18.4423	-2.63034	Delayed down	FALSE
chr1:227961619-227962120	19.4746	19.3805	2pl	60.7035	-0.960092	40.6191	-2.64917	Rapid down	FALSE
chr1:22801684-22802185	0.43535	-2.70846	2pl	141.449	-0.799326	31.2798	-2.44063	Rapid down	FALSE
chr1:228019358-228019859	52.0626	52.4311	2pl	34.3963	-0.667731	50.0145	-4.268	Delayed down	FALSE
chr1:228044984-228045860	27.4384	13.9165	2pl	594.434	-0.419527	8.79183	-1.58903	Delayed down	FALSE
chr1:228051053-228051554	21.8236	17.9505	2pl	119.088	-0.579219	28.2067	-6.83914	Rapid down	FALSE
chr1:228149433-228149934	30.1796	30.5344	2pl	321.458	-0.46997	35.0096	-2.03195	Delayed down	FALSE
chr1:228204928-228205429	7.34673	-2.83131	2pl	123.127	-0.477852	8.9492	-8.59243	Delayed down	FALSE
chr1:228205935-228206436	2.22987	-2.75416	3pl	275.939	-0.461196	30.9028	-1.17684	Rapid down	FALSE
chr1:22826434-22827499	-21.4904	-24.0254	2pl	302.764	-0.862145	11.5945	-1.10694	Delayed down	FALSE
chr1:228275518-228276318	50.2317	44.8772	2pl	824.295	0.267198	2.19563	4.86357	Delayed up	FALSE
chr1:22835891-22836392	-10.4412	-22.3315	3pl	407.092	-1.02765	25.3105	-0.901745	Delayed down	FALSE
chr1:22837561-22838062	0.564522	-13.8349	2pl	186.467	-1.4083	10.9892	-1.21802	Delayed down	FALSE
chr1:22838949-22839450	16.2011	-1.00001	2pl	116.16	-0.654713	9.5016	-1.15618	Delayed down	FALSE
chr1:22850306-22851117	-2.70119	-7.94488	2pl	215.48	-0.588773	7.54359	-0.996075	Delayed down	FALSE
chr1:22851622-22852123	22.5771	21.4862	2pl	46.4593	-0.609848	18.3996	-1.89502	Delayed down	FALSE
chr1:228647476-228648332	35.8043	36.3272	2pl	660.004	-0.266306	33.9264	-1.71894	Delayed down	FALSE
chr1:22875212-22875713	27.8563	23.118	2pl	157.323	-0.505827	26.083	-5.17499	Delayed down	FALSE
chr1:228756341-228756842	9.52421	6.55938	2pl	74.2734	-0.892117	26.8403	-2.39558	Delayed down	FALSE
chr1:22875785-22876286	6.33258	-2.49305	2pl	206.034	-1.12349	27.4451	-2.55561	Delayed down	FALSE
chr1:22876328-22876829	4.45977	-17.7002	2pl	917.166	-1.07176	18.9186	-2.07036	Delayed down	FALSE
chr1:228814743-228815244	15.37	13.3848	2pl	30.0638	-0.929616	33.048	-2.92091	Rapid down	FALSE
chr1:228837907-228838889	25.4403	8.52846	2pl	241.839	0.533819	4.72629	2.94748	Delayed up	FALSE
chr1:228841723-228842635	33.7082	20.4844	2pl	705.822	0.352925	5.14529	2.75487	Rapid up	FALSE
chr1:22886172-22886673	5.84546	-0.121822	2pl	321.124	-0.335151	7.51369	-6.11634	Delayed down	FALSE
chr1:228862406-228862907	39.5527	33.6693	2pl	481.718	-0.227778	7.05932	-2.81557	Delayed down	TRUE
chr1:228864544-228865045	-31.206	-41.2524	2pl	294.937	-0.854621	12.1309	-2.11848	Delayed down	FALSE
chr1:228866424-228866925	30.4209	25.2412	2pl	279.46	-0.315312	5.22629	-1.30325	Delayed down	FALSE
chr1:228900160-228900661	-31.3017	-53.4146	2pl	66.1128	0.759049	8.82991	2.29715	Delayed up	FALSE
chr1:228911151-228911652	53.1141	53.4311	2pl	53.6273	-0.531405	43.4929	-2.68251	Delayed down	FALSE
chr1:228912519-228913020	21.2422	16.4543	2pl	50.2053	-0.658597	9.32089	-2.66373	Delayed down	FALSE
chr1:228913609-228914110	13.2921	10.1449	2pl	39.6354	-0.553548	24.5989	-3.0447	Delayed down	FALSE
chr1:228917563-228918323	8.19148	9.92309	3pl	109.302	-0.87341	39.6458	-0.792388	Delayed down	FALSE
chr1:228937714-228938679	40.5835	36.2936	2pl	134.547	-0.542851	51.151	-16.7385	Rapid down	FALSE
chr1:228964193-228964694	-17.4316	-25.9149	2pl	126.891	0.640485	14.5174	1.7671	Delayed up	FALSE
chr1:228997546-228998464	-10.6648	-23.8567	2pl	1069.61	-0.609348	24.7545	-2.15048	Rapid down	TRUE
chr1:229003581-229004082	22.7309	14.8557	2pl	347.06	-0.862751	18.0859	-1.78762	Rapid down	FALSE
chr1:229022540-229023041	-1.16799	-15.6528	2pl	308.845	-3.28167	24.0673	-2.61537	Rapid down	TRUE
chr1:229025360-229025861	11.1934	-15.1552	3pl	496.518	-0.748393	11.212	-1.29577	Delayed down	FALSE
chr1:229028467-229028968	-2.66759	-25.1339	3pl	309.51	-1.08721	18.6555	-1.09752	Delayed down	FALSE
chr1:229029249-229029750	45.2066	42.7869	2pl	213.942	-0.702509	10.7444	-1.13151	Delayed down	FALSE
chr1:229046380-229046881	26.3445	4.28057	2pl	678.696	-0.440346	6.12841	-2.44599	Delayed down	FALSE
chr1:229139996-229140497	-29.9497	-33.144	2pl	38.412	0.721152	6.62039	1.02488	Delayed up	FALSE
chr1:229150541-229151042	50.1007	43.6594	2pl	66.9233	-0.42221	23.8058	-13.2218	Delayed down	FALSE
chr1:229160102-229160603	32.8578	32.6492	2pl	70.8164	-0.458805	32.2603	-3.08363	Delayed down	FALSE
chr1:22917586-22918087	7.64627	-9.43458	2pl	246.67	-0.591856	14.2287	-1.88416	Delayed down	FALSE
chr1:229176473-229176974	-2.01709	-10.12	2pl	63.8969	-0.680827	6.53416	-2.59839	Delayed down	FALSE
chr1:229199436-229200404	18.0596	19.1775	2pl	168.194	-0.410526	21.5043	-1.17433	Rapid down	FALSE
chr1:229205006-229205792	44.7116	41.5087	2pl	340.334	0.353912	16.8614	1.82769	Delayed up	FALSE
chr1:229229038-229230151	35.051	29.8293	2pl	405.948	-0.474215	6.21538	-1.09237	Delayed down	FALSE
chr1:229252520-229253021	8.26057	-0.948429	3pl	390.315	-0.973175	26.2423	-0.821815	Delayed down	TRUE
chr1:229253149-229253992	-0.726523	-22.1162	3pl	1657.58	-0.59139	24.5521	-1.07624	Rapid down	TRUE
chr1:229257918-229258692	13.9124	7.78543	2pl	260.327	-0.324278	10.4811	-1.33194	Delayed down	FALSE
chr1:229341209-229341710	4.08321	-7.66685	2pl	271.012	-0.469613	24.2075	-9.99987	Rapid down	TRUE
chr1:229406747-229407248	3.98799	-3.27544	2pl	218.918	-0.755297	17.0778	-1.42181	Rapid down	FALSE
chr1:229693919-229694720	3.59294	2.74592	2pl	1404.24	-0.26153	50.6241	-18.2903	Delayed down	FALSE
chr1:229861988-229862489	21.772	14.0312	2pl	39.0665	-0.867216	41.4596	-12.0038	Rapid down	FALSE
chr1:230109752-230110644	-17.4384	-22.4093	2pl	238.155	-1.00913	28.2013	-4.25564	Delayed down	FALSE
chr1:230112318-230112819	11.8281	10.6025	2pl	75.3236	-0.867449	29.9998	-2.42405	Rapid down	FALSE
chr1:230137155-230137656	-35.7006	-40.6231	2pl	169.285	-1.51013	29.2569	-5.04731	Delayed down	FALSE
chr1:230163161-230163662	33.3488	19.8257	2pl	51.4098	0.572726	3.94509	2.16258	Delayed up	FALSE
chr1:230572042-230573558	0.486134	-0.551949	2pl	171.678	-1.28229	34.1119	-2.48622	Rapid down	FALSE
chr1:230611450-230611951	-0.624486	-1.92731	2pl	32.03	-3.42504	41.5905	-3.20677	Rapid down	FALSE
chr1:230689331-230689832	14.1086	14.3207	2pl	121.846	-0.829225	35.7842	-2.97804	Rapid down	FALSE
chr1:230697087-230697588	13.2174	-9.55589	2pl	261.236	0.525978	5.31145	1.5165	Delayed up	FALSE
chr1:230702948-230703449	40.7602	36.1055	2pl	116.08	0.329256	11.5234	1.38968	Delayed up	FALSE
chr1:230719900-230720725	33.4905	33.9563	2pl	207.334	0.331158	61.5824	4.838	Delayed up	FALSE
chr1:230753568-230754373	41.1808	35.6758	2pl	271.103	0.248783	5.68342	1.54985	Delayed up	FALSE
chr1:230797835-230798336	9.86675	10.872	2pl	175.555	-0.890668	28.1467	-2.01323	Rapid down	FALSE
chr1:230823246-230823747	24.4028	16.0812	2pl	87.2562	-0.426251	4.28171	-2.44459	Delayed down	FALSE
chr1:230827291-230827792	25.4133	20.5461	2pl	34.1713	-1.03387	8.04842	-1.09771	Delayed down	FALSE
chr1:230851165-230851666	48.7143	36.1368	2pl	603.506	-0.253872	5.81437	-4.28128	Delayed down	FALSE
chr1:230859147-230859648	-22.1981	-20.3896	2pl	110.345	-3.12149	43.9487	-3.07126	Rapid down	FALSE
chr1:230891410-230892368	23.3846	23.5339	2pl	164.313	0.341039	53.8713	4.40818	Delayed up	FALSE
chr1:231032954-231033455	10.6941	1.30314	2pl	147.066	0.889511	19.9827	1.81354	Delayed up	FALSE
chr1:231058593-231059094	30.6802	18.6667	2pl	71.9783	0.625544	14.5568	1.99458	Delayed up	FALSE
chr1:231059568-231060069	8.86487	4.48242	2pl	151.625	0.531465	24.5409	1.9764	Delayed up	FALSE
chr1:231201244-231201745	45.1527	11.5962	3pl	445.577	-0.288969	4.92032	-4.58647	Delayed down	FALSE
chr1:23122218-23122719	27.3541	27.3223	3pl	78.118	0.669185	28.0771	0.986695	Delayed up	FALSE
chr1:231295662-231296163	-4.6563	-14.7266	3pl	96.1362	-0.604525	24.6972	-7.20709	Delayed down	FALSE
chr1:231395333-231396130	-16.348	-42.6278	3pl	84.7207	0.833326	8.1671	4.76015	Delayed up	FALSE
chr1:231408054-231408555	19.8299	4.24356	2pl	73.4865	-0.544569	9.97576	-2.10404	Delayed down	FALSE
chr1:231679575-231680076	17.3568	19.6769	2pl	87.9676	-0.609813	24.9453	-1.49418	Delayed down	FALSE
chr1:231690156-231691123	11.8802	-5.85859	2pl	1910.48	-0.359191	6.36157	-1.74337	Delayed down	FALSE
chr1:231850744-231851245	2.61161	-3.82474	2pl	62.7716	-1.65701	27.4449	-2.19603	Rapid down	FALSE
chr1:231924057-231924558	-12.7927	-13.4221	2pl	82.8324	-2.36852	32.8296	-2.42294	Rapid down	FALSE
chr1:231935872-231936373	39.3623	35.2496	2pl	56.6484	-0.665691	25.9322	-4.62767	Delayed down	FALSE
chr1:231937350-231937851	27.6437	21.7122	2pl	65.965	-0.753926	11.3762	-2.07046	Delayed down	FALSE
chr1:231956976-231957477	19.079	-0.776665	2pl	80.3184	-0.730268	5.57456	-1.14868	Delayed down	FALSE
chr1:231986488-231986989	16.533	5.93779	2pl	118.893	-0.660362	9.57396	-1.71716	Delayed down	FALSE
chr1:231990269-231991706	1.36738	-21.098	2pl	748.298	-1.88978	19.649	-1.90407	Rapid down	TRUE
chr1:232036469-232036970	12.4502	1.9143	2pl	49.9727	-1.54407	27.0424	-2.53108	Rapid down	FALSE
chr1:232038085-232038586	43.4414	42.2875	2pl	61.628	-0.736949	21.8185	-1.93819	Delayed down	FALSE
chr1:23215260-23216116	0.574025	-4.9675	2pl	254.533	-0.724852	20.7498	-1.67203	Rapid down	FALSE
chr1:232160637-232161138	-11.1943	-25.8737	2pl	133.396	0.507676	14.1723	3.44675	Delayed up	FALSE
chr1:232218815-232219316	0.711148	-19.8844	3pl	566.13	-1.33641	23.1457	-1.04106	Rapid down	TRUE
chr1:232226100-232226878	17.6897	5.78487	2pl	230.09	-0.632418	12.7064	-1.5201	Delayed down	FALSE
chr1:232255926-232256427	0.640618	-3.65027	2pl	39.1717	-4.09179	26.9212	-1.78213	Rapid down	TRUE
chr1:232348636-232349137	-14.1514	-12.92	2pl	42.3254	-3.14296	37.4917	-2.54721	Rapid down	FALSE
chr1:232383710-232384211	42.3696	37.8584	2pl	38.9132	0.821764	9.76357	1.05891	Delayed up	FALSE
chr1:232438413-232438914	19.7071	19.1551	2pl	28.5618	-0.760329	34.8289	-4.70036	Rapid down	FALSE
chr1:232512792-232513293	21.5748	21.2157	2pl	39.8093	0.613193	51.2729	5.8203	Delayed up	FALSE
chr1:232540797-232541298	39.2225	28.3819	2pl	99.509	-0.425706	7.21284	-20.1512	Delayed down	FALSE
chr1:232571415-232571916	27.1609	18.6335	2pl	35.9922	0.591587	6.17227	1.45902	Delayed up	FALSE
chr1:232599257-232599758	16.015	-0.521463	2pl	84.3875	0.756865	7.16627	1.15841	Delayed up	FALSE
chr1:232655620-232656121	16.494	12.4601	2pl	62.3789	0.837876	20.2013	1.84469	Delayed up	FALSE
chr1:232670306-232670807	-21.5055	-54.7454	2pl	79.0752	1.04404	7.19493	1.81672	Delayed up	FALSE
chr1:232856708-232857209	-20.6341	-27.4509	2pl	60.4914	0.484845	21.8669	2.39276	Delayed up	FALSE
chr1:232868929-232869430	2.33676	-8.41723	2pl	321.676	0.717808	20.4408	1.85466	Delayed up	FALSE
chr1:232984534-232985035	13.8166	8.8879	2pl	30.1794	-1.50808	34.9246	-2.58058	Rapid down	FALSE
chr1:233006592-233007093	13.9775	14.6642	2pl	166.465	-0.542399	53.414	-3.64846	Rapid down	FALSE
chr1:233081618-233082119	29.8227	20.4934	2pl	773.896	-0.509691	14.3549	-1.32473	Delayed down	TRUE
chr1:233112707-233113911	10.4026	-5.20897	2pl	174.941	0.314019	2.62439	4.65211	Delayed up	FALSE
chr1:233179574-233180075	31.9387	25.285	2pl	91.9462	0.441609	11.314	1.43639	Delayed up	FALSE
chr1:233180619-233181378	29.7996	27.7674	2pl	87.6486	0.890856	20.4724	1.57723	Delayed up	FALSE
chr1:233253665-233254166	-22.436	-26.302	2pl	76.6442	-2.24272	34.5841	-2.89208	Rapid down	FALSE
chr1:233313682-233314183	34.1737	16.3585	2pl	207.191	-0.296752	6.05783	-8.51053	Delayed down	FALSE
chr1:233452674-233453175	11.7191	-2.7865	2pl	69.6044	0.808052	5.73978	1.24706	Delayed up	FALSE
chr1:233490416-233490917	7.68426	-8.10101	2pl	29.2836	-1.06762	6.47689	-1.85061	Delayed down	FALSE
chr1:233492105-233492606	30.7691	20.3148	2pl	121.821	-0.60289	20.0597	-1.97081	Delayed down	FALSE
chr1:233509488-233509989	8.25031	4.90442	2pl	43.4233	-2.09817	35.1357	-2.43494	Rapid down	FALSE
chr1:233522972-233523473	10.8844	9.50532	2pl	62.1431	-1.10443	13.8406	-1.26874	Rapid down	FALSE
chr1:233603347-233603848	27.3872	26.788	2pl	28.7816	-0.77241	17.5639	-1.42189	Delayed down	FALSE
chr1:233625698-233626199	55.3649	55.1755	2pl	106.969	-0.445288	30.5793	-1.65354	Delayed down	FALSE
chr1:233673858-233674359	42.1352	43.0863	2pl	61.4252	0.630825	37.3952	2.19853	Delayed up	FALSE
chr1:233707135-233708407	-16.9378	-29.3594	3pl	745.431	-1.54054	32.3761	-1.32989	Rapid down	TRUE
chr1:23371034-23371535	16.3057	13.9659	2pl	486.121	-0.312726	14.947	-1.04271	Delayed down	FALSE
chr1:23394682-23395579	20.908	17.9376	2pl	491.62	-0.460592	13.037	-1.12924	Rapid down	FALSE
chr1:234000507-234001008	33.6712	32.9647	2pl	30.7377	-0.888529	27.2651	-1.69286	Rapid down	FALSE
chr1:234067506-234068007	39.0023	38.9209	2pl	266.831	0.385702	59.8732	6.31401	Delayed up	FALSE
chr1:23408673-23409174	27.4774	28.2912	2pl	249.828	0.360024	42.6279	3.11963	Delayed up	FALSE
chr1:234188409-234188910	25.0399	25.8396	2pl	40.8597	-0.848437	31.9479	-2.00695	Rapid down	FALSE
chr1:23418955-23419456	25.9437	12.024	2pl	87.1952	-0.554187	8.2675	-10.6131	Delayed down	FALSE
chr1:234253759-234254543	40.5485	28.6817	2pl	201.751	0.310914	16.6668	2.908	Delayed up	FALSE
chr1:234281818-234282319	17.6208	19.401	2pl	83.817	-0.551443	44.8891	-2.91821	Rapid down	FALSE
chr1:234564602-234565103	-29.445	-31.0476	2pl	68.5526	0.769207	9.81365	1.62235	Delayed up	FALSE
chr1:234570427-234571167	18.209	0.991316	2pl	211.836	-0.898663	11.3996	-1.18568	Delayed down	FALSE
chr1:234571682-234572454	7.44408	3.27299	2pl	575.652	-0.338404	11.7481	-1.20902	Delayed down	TRUE
chr1:234572886-234573387	3.30496	-2.11006	2pl	123.827	-1.53254	29.5022	-2.38681	Rapid down	TRUE
chr1:234610106-234611626	-36.3923	-42.9544	2pl	1513.99	0.222747	7.25376	2.44831	Delayed up	FALSE
chr1:234662062-234662563	21.1089	20.7733	2pl	32.3041	-1.2628	56.1918	-5.42412	Rapid down	FALSE
chr1:23466415-23466916	26.4745	24.7857	2pl	34.8115	-1.33066	45.1159	-3.69721	Rapid down	FALSE
chr1:234689142-234689643	-15.5547	-17.4349	2pl	45.1454	-1.57401	30.0219	-2.15915	Rapid down	FALSE
chr1:234716907-234717408	16.936	14.6905	2pl	53.0379	-0.673443	60.6786	-5.38889	Rapid down	FALSE
chr1:234723570-234724522	34.4859	3.0883	3pl	2161.28	0.177504	6.8266	5.84688	Delayed up	TRUE
chr1:234726397-234726898	10.4855	7.653	2pl	483.851	-0.46532	28.3238	-2.07918	Rapid down	FALSE
chr1:234743725-234744469	3.92818	0.237393	2pl	265.5	-0.769506	19.6886	-1.87008	Rapid down	FALSE
chr1:234769265-234769766	32.6577	31.9849	2pl	290.126	-0.496095	17.6988	-1.4405	Delayed down	FALSE
chr1:234851673-234852174	24.1794	13.2074	2pl	192.569	-0.291687	4.55637	-1.9406	Delayed down	FALSE
chr1:234862751-234863252	1.51182	-5.28685	3pl	109.829	-1.48728	30.3753	-1.13741	Rapid down	FALSE
chr1:234874211-234874991	31.279	22.0475	2pl	180.418	0.589303	25.7605	2.64497	Delayed up	FALSE
chr1:234876313-234876814	33.4443	23.027	2pl	124.28	0.74513	9.9038	2.06351	Delayed up	FALSE
chr1:234881814-234882315	24.716	3.57707	2pl	54.0709	0.824588	14.4959	3.36774	Delayed up	FALSE
chr1:234911089-234911590	12.9231	0.475184	2pl	220.446	-0.930437	10.816	-1.23074	Rapid down	TRUE
chr1:234918458-234918959	15.8744	-2.30773	2pl	707.033	-0.733399	13.0944	-1.36623	Rapid down	TRUE
chr1:234984350-234984851	-1.61964	-2.03746	2pl	553.27	-0.603784	35.7651	-2.74496	Rapid down	TRUE
chr1:234986943-234987861	35.0117	26.1755	2pl	585.558	-0.39251	6.07572	-1.53633	Delayed down	FALSE
chr1:235067367-235067868	-1.60439	-7.56555	2pl	75.0569	0.709315	8.88308	1.65703	Delayed up	FALSE
chr1:235083110-235084100	29.4626	19.1139	2pl	2116.89	-0.163284	4.94756	-1.95169	Delayed down	TRUE
chr1:235090284-235090785	2.16225	-6.86313	2pl	89.033	-1.4622	24.6551	-3.20659	Rapid down	FALSE
chr1:235100054-235100555	-42.4202	-45.0555	2pl	85.3789	-0.611387	7.03802	-2.57098	Delayed down	FALSE
chr1:235128254-235129155	37.4641	27.8373	2pl	2143.54	0.291332	3.29966	3.24902	Delayed up	FALSE
chr1:235278943-235279444	-7.66109	-17.5388	2pl	43.9966	0.541973	20.0106	7.50564	Delayed up	FALSE
chr1:235314277-235314778	36.4235	29.9343	2pl	42.3657	-0.831698	17.6477	-1.59424	Rapid down	FALSE
chr1:235327714-235328625	34.3703	19.2444	2pl	2560.39	0.224159	2.24302	5.26177	Delayed up	FALSE
chr1:235504417-235505314	27.4909	15.8677	2pl	2962.15	0.260387	2.82486	3.83218	Delayed up	FALSE
chr1:23553867-23554830	42.5114	36.4933	2pl	1664.88	0.417754	14.2818	1.60677	Delayed up	FALSE
chr1:23554896-23555397	43.1164	38.9103	2pl	1215.2	0.251066	5.46448	1.24031	Delayed up	FALSE
chr1:23556058-23556559	37.3842	35.2341	2pl	598.58	0.475877	24.8318	1.70045	Delayed up	FALSE
chr1:23559331-23560760	47.9098	41.1161	2pl	2790.67	0.181731	9.59126	1.94036	Delayed up	TRUE
chr1:23568142-23568643	19.9031	9.17285	2pl	173.992	-0.741605	16.6024	-2.15647	Delayed down	FALSE
chr1:23568753-23569511	31.356	24.6139	2pl	221.551	-0.584931	9.2077	-1.07712	Delayed down	FALSE
chr1:23581160-23581661	-38.1431	-44.5425	3pl	319.378	-0.882196	23.3291	-1.3145	Delayed down	FALSE
chr1:23592420-23592921	44.33	41.7415	2pl	158.552	-0.328846	8.14211	-0.870982	Delayed down	FALSE
chr1:23598466-23598967	-16.1381	-25.6705	2pl	558.329	-1.52431	24.9922	-2.296	Rapid down	TRUE
chr1:236051111-236051943	30.5835	21.4937	2pl	68.101	-0.70823	3.63515	-2.75381	Delayed down	FALSE
chr1:236057701-236058994	11.4565	-22.3349	2pl	1612.17	-0.715128	8.13495	-1.49331	Rapid down	TRUE
chr1:236063820-236064321	34.1342	-6.53318	3pl	1183.84	-0.193701	6.91256	-7.97271	Delayed down	FALSE
chr1:236066440-236066941	-11.2388	-12.5824	3pl	205.343	-1.12377	32.1532	-0.788563	Rapid down	FALSE
chr1:236099579-236100441	-1.18797	-7.35336	2pl	1037.85	-0.869238	30.4799	-2.58401	Rapid down	TRUE
chr1:236128678-236129179	6.99466	4.32055	2pl	84.1331	-0.571504	27.4911	-2.28549	Rapid down	FALSE
chr1:236129256-236129757	-4.33882	-10.0694	2pl	71.2014	-1.75719	32.8592	-3.25138	Rapid down	FALSE
chr1:236185153-236185654	22.1609	20.1454	2pl	134.21	0.534136	23.8704	1.34227	Delayed up	FALSE
chr1:236185680-236186181	10.3425	6.91334	2pl	51.6398	0.758174	11.2265	0.917364	Delayed up	FALSE
chr1:23634863-23635364	40.5744	26.9341	2pl	208.294	0.264617	5.1723	1.04883	Delayed up	FALSE
chr1:23639437-23639938	37.8287	27.7632	2pl	112.428	-0.426881	3.85128	-1.98105	Delayed down	FALSE
chr1:23643647-23644863	22.7552	15.7627	2pl	178.226	0.387254	19.0772	6.34117	Delayed up	FALSE
chr1:236498997-236499498	2.93544	3.4093	2pl	287.949	-0.619649	30.3528	-1.95189	Rapid down	FALSE
chr1:236503109-236503610	35.6151	31.4175	2pl	148.495	-0.315059	20.5123	-2.21472	Delayed down	FALSE
chr1:236515000-236515856	41.7395	33.8972	2pl	132.394	-0.574808	5.65581	-1.04702	Delayed down	FALSE
chr1:236533636-236534137	18.0291	15.6131	2pl	46.1083	-0.720927	16.8643	-1.63503	Delayed down	FALSE
chr1:23665163-23665664	21.9217	7.62394	2pl	48.8747	0.540734	7.50612	1.14906	Delayed up	FALSE
chr1:236844551-236845052	7.98193	10.2617	2pl	119.396	0.558931	42.3337	2.35833	Delayed up	FALSE
chr1:236901320-236901821	36.7641	30.0785	2pl	62.9453	0.520191	6.85005	1.18415	Delayed up	FALSE
chr1:237197440-237198267	-13.1151	-17.2045	2pl	88.7691	0.720708	11.9782	1.22832	Delayed up	FALSE
chr1:237383684-237384185	48.9428	45.1403	2pl	42.7002	0.610808	10.756	1.25056	Delayed up	FALSE
chr1:237732563-237733064	33.4575	31.4649	2pl	88.0588	0.769979	29.5924	2.44776	Delayed up	FALSE
chr1:237853635-237854136	9.91759	8.02979	2pl	48.2949	0.819272	25.7183	1.86345	Delayed up	FALSE
chr1:23791434-23792183	31.5975	31.8225	2pl	231.492	-0.310325	40.6231	-2.66804	Delayed down	FALSE
chr1:237929058-237929559	14.6878	8.26644	2pl	59.4699	-0.584986	5.74462	-4.21111	Delayed down	FALSE
chr1:237972120-237972621	12.3228	6.01608	2pl	347.997	0.250239	22.6093	2.17338	Delayed up	FALSE
chr1:237979758-237980259	-14.4133	-17.7394	2pl	56.6482	0.680574	19.2159	1.63942	Delayed up	FALSE
chr1:238073729-238074230	3.34196	-3.5861	2pl	46.6232	0.743979	12.3275	1.57957	Delayed up	FALSE
chr1:238232030-238232531	14.6084	7.09958	2pl	150.497	0.739255	29.4358	3.53378	Delayed up	FALSE
chr1:238392027-238392528	5.25014	-5.84719	2pl	514.842	-0.715031	6.14479	-2.53815	Delayed down	TRUE
chr1:238409420-238409921	-3.67753	-7.88415	2pl	100.824	0.460724	2.14321	4.30742	Delayed up	TRUE
chr1:238434396-238434897	3.92194	-2.7792	2pl	65.3274	0.769486	10.6652	1.5448	Delayed up	FALSE
chr1:238465389-238465890	41.8333	39.7204	2pl	567.452	-0.470537	15.2734	-1.82472	Rapid down	TRUE
chr1:238484565-238486285	27.0917	22.4828	2pl	829.119	0.186379	26.5244	2.46821	Delayed up	FALSE
chr1:238585723-238586224	-33.4782	-36.2343	2pl	77.8015	0.772907	53.0532	4.63204	Delayed up	FALSE
chr1:238624529-238625030	8.28908	-2.21597	2pl	53.2323	-0.715689	8.40925	-9.84337	Delayed down	FALSE
chr1:238844282-238844783	56.8821	56.905	2pl	106.462	-0.417339	7.28791	-0.610526	Delayed down	FALSE
chr1:23890549-23891050	40.2121	38.8158	2pl	33.6891	-0.611671	31.3708	-2.29286	Delayed down	FALSE
chr1:239150299-239150800	-15.0225	-14.1455	2pl	87.3013	0.582873	39.7069	2.28155	Delayed up	FALSE
chr1:239184552-239185053	13.5764	7.29975	2pl	292.484	-0.565667	12.5713	-1.74725	Rapid down	FALSE
chr1:239274004-239274505	23.8198	11.8309	2pl	37.0887	0.734358	20.9743	5.97819	Delayed up	FALSE
chr1:239279076-239279577	30.2304	30.5116	2pl	53.3259	0.955274	27.3854	1.57704	Delayed up	FALSE
chr1:239739739-239740240	35.1141	29.0865	2pl	68.4405	-0.968022	13.6092	-1.46553	Delayed down	FALSE
chr1:239811174-239811675	43.9907	42.3982	2pl	53.2416	0.571836	10.3454	0.934742	Delayed up	FALSE
chr1:239899709-239900210	-17.4035	-26.6202	2pl	109.298	-0.682311	11.167	-2.70123	Delayed down	FALSE
chr1:239963804-239964305	27.3066	22.549	2pl	39.2854	-0.740488	4.58422	-1.3349	Delayed down	FALSE
chr1:240028976-240029829	19.8209	11.3433	2pl	467.298	-0.418146	8.07509	-1.31082	Delayed down	FALSE
chr1:240267185-240267686	37.1703	34.538	2pl	32.1161	-0.79927	53.6014	-7.82265	Rapid down	FALSE
chr1:240294429-240294930	10.8569	3.80958	2pl	63.2014	-0.721131	7.32992	-2.8077	Delayed down	FALSE
chr1:240337738-240338239	-8.1052	-23.3133	2pl	124.632	0.837053	12.6513	1.26162	Delayed up	FALSE
chr1:240341599-240342100	23.1558	20.7744	2pl	90.6449	0.381434	31.3613	2.18819	Delayed up	FALSE
chr1:24036567-24037068	25.209	23.9281	2pl	42.412	-0.963521	12.9146	-1.01757	Delayed down	FALSE
chr1:240386259-240386760	46.1966	45.0394	2pl	57.4009	0.625115	19.6078	1.51114	Delayed up	FALSE
chr1:240440366-240440867	12.7472	11.1718	2pl	62.0867	0.608104	27.0956	2.32352	Delayed up	FALSE
chr1:24045774-24046647	44.5871	39.478	2pl	154.498	0.437819	8.48507	1.30953	Delayed up	FALSE
chr1:240499060-240499561	25.0958	23.483	2pl	122.705	0.502166	27.3031	1.57046	Delayed up	FALSE
chr1:240587748-240588625	25.8301	1.12239	2pl	1926.81	-0.256749	4.2463	-7.81357	Delayed down	FALSE
chr1:240597004-240597505	20.1553	16.243	2pl	106.35	0.502208	23.3334	2.22499	Delayed up	FALSE
chr1:240719716-240720659	38.2741	35.3334	2pl	1242.65	-0.242388	10.7361	-1.16799	Delayed down	FALSE
chr1:240729856-240730357	-7.25086	-19.2387	2pl	39.5095	-2.25106	33.4394	-3.47331	Rapid down	TRUE
chr1:240836204-240837174	37.3244	38.9194	2pl	122.015	0.421275	52.9086	3.12903	Delayed up	FALSE
chr1:241108231-241108732	-8.61597	-6.06779	2pl	101.153	0.518177	18.1926	1.03902	Delayed up	FALSE
chr1:241154144-241154645	27.1693	24.2318	2pl	41.5417	-0.656659	33.4238	-5.39528	Delayed down	FALSE
chr1:241181384-241181885	-14.2376	-34.2517	3pl	225.106	-2.90704	25.4727	-1.13006	Rapid down	TRUE
chr1:241258390-241258891	40.0126	25.9555	2pl	58.0399	0.911679	18.4267	2.2539	Delayed up	FALSE
chr1:241357974-241358475	-36.8594	-38.2166	2pl	114.396	-0.558608	22.5748	-2.39447	Delayed down	FALSE
chr1:241396664-241397533	30.1672	17.0423	2pl	591.628	-0.390943	4.15637	-2.5462	Delayed down	FALSE
chr1:241485423-241485924	31.1552	10.1176	3pl	126.841	0.606366	2.44092	5.37085	Delayed up	FALSE
chr1:24155282-24155783	-5.90347	-12.5809	2pl	143.403	-0.911178	14.1607	-1.61068	Delayed down	FALSE
chr1:241785121-241785622	5.8296	-2.32998	2pl	56.4085	-1.50406	22.5066	-1.83138	Rapid down	FALSE
chr1:24188728-24189229	13.5687	-8.55159	2pl	582.486	-0.658902	15.9128	-1.6471	Rapid down	TRUE
chr1:24190879-24191380	-3.96092	-25.9672	2pl	144.582	-1.333	11.2966	-1.57143	Rapid down	FALSE
chr1:241918536-241919300	25.4666	14.7377	2pl	167.514	0.522551	7.47533	2.1065	Delayed up	FALSE
chr1:241934110-241934611	6.83052	3.23426	2pl	335.469	0.357934	22.616	5.43163	Delayed up	FALSE
chr1:241949948-241951212	32.3997	24.5671	2pl	1263.39	0.343788	11.5069	1.48717	Delayed up	TRUE
chr1:241972619-241973120	39.6676	32.862	2pl	597.819	0.372793	23.4731	3.93874	Delayed up	FALSE
chr1:241998326-241998827	0.478598	-3.26032	2pl	422.476	-0.487163	22.0181	-1.76318	Delayed down	FALSE
chr1:241998889-241999390	-14.9553	-23.4121	2pl	551.797	-1.23698	19.4566	-1.67803	Rapid down	FALSE
chr1:242005103-242005604	27.795	18.0281	3pl	184.601	-0.377254	7.82364	-1.84856	Delayed down	FALSE
chr1:242043997-242044498	11.0877	11.7107	2pl	109.294	0.788354	39.2019	2.39717	Delayed up	FALSE
chr1:242132042-242133308	-7.561	-9.81594	2pl	532.035	0.530263	38.5151	3.63427	Delayed up	TRUE
chr1:24216192-24216693	11.4358	3.96021	2pl	131.138	-0.44313	5.36083	-2.26994	Delayed down	FALSE
chr1:242195005-242195902	40.8418	42.3393	2pl	160.725	0.313627	46.2756	2.9208	Rapid up	FALSE
chr1:242350390-242350891	25.0763	5.74072	2pl	254.132	-1.06388	17.8088	-1.74797	Rapid down	FALSE
chr1:24235836-24236710	27.5413	28.0632	2pl	134.891	0.416372	18.1804	0.939903	Delayed up	FALSE
chr1:242435213-242435714	8.31499	-0.32342	2pl	359.627	0.654006	26.3672	1.96691	Rapid up	FALSE
chr1:242623084-242623585	-7.23891	-10.8763	2pl	107.277	-1.99758	25.3543	-1.98203	Rapid down	FALSE
chr1:242625641-242626142	48.5367	42.3662	2pl	38.0672	-0.596988	28.5683	-10.5301	Delayed down	FALSE
chr1:242648278-242649090	56.4759	45.4757	2pl	123.019	-0.388096	5.70752	-3.95526	Rapid down	FALSE
chr1:242673128-242673629	22.2649	9.82283	2pl	77.1451	0.451328	15.188	4.2198	Delayed up	FALSE
chr1:24294290-24295275	23.3996	0.969306	2pl	468.097	0.761582	20.3077	2.1118	Delayed up	FALSE
chr1:24308307-24309134	6.84014	-6.54571	2pl	344.411	0.836985	16.4323	2.21064	Delayed up	FALSE
chr1:243163102-243163603	11.0264	-2.36138	2pl	36.3742	0.791377	14.5277	2.10066	Delayed up	FALSE
chr1:24321684-24322860	16.8015	12.8917	2pl	477.246	0.422739	10.3945	1.64522	Delayed up	FALSE
chr1:243316304-243316805	-14.8825	-15.3608	2pl	99.4688	-2.9773	34.8221	-2.44369	Rapid down	TRUE
chr1:243488431-243489233	-16.6375	-26.3849	3pl	218.948	-0.999224	25.9493	-1.45399	Rapid down	FALSE
chr1:243493114-243493615	20.4235	-16.2799	3pl	262.336	-0.68295	11.5586	-1.46631	Delayed down	FALSE
chr1:24362887-24363388	8.52884	-11.2765	2pl	72.5442	0.827461	7.78532	1.62939	Delayed up	FALSE
chr1:243658604-243659105	14.4783	8.67367	2pl	87.9455	-1.4512	19.2178	-1.47978	Rapid down	FALSE
chr1:243713314-243714103	8.53902	4.87548	2pl	165.879	-0.716972	31.5314	-4.31592	Rapid down	FALSE
chr1:243890547-243891048	20.1167	-10.0673	2pl	672.455	0.523004	8.45316	1.64203	Delayed up	FALSE
chr1:243939193-243939694	6.21659	5.72888	2pl	38.7096	0.669947	7.74782	1.04556	Delayed up	FALSE
chr1:243962484-243962985	12.2293	11.2751	2pl	49.9469	-1.50271	38.0877	-2.48729	Rapid down	TRUE
chr1:244047599-244048100	43.7225	42.9072	2pl	456.059	0.280318	7.69431	1.07236	Delayed up	FALSE
chr1:244053703-244054669	-8.04452	-27.153	3pl	906.088	-1.43129	25.429	-0.952445	Rapid down	TRUE
chr1:244056515-244057016	36.58	25.7185	2pl	322.328	-0.359658	10.8338	-2.14332	Delayed down	FALSE
chr1:244211056-244211557	26.3016	21.6513	2pl	109.83	0.385666	12.0472	1.37599	Delayed up	FALSE
chr1:244214235-244214736	22.1186	-11.541	2pl	1078.62	0.373819	7.228	5.45481	Delayed up	FALSE
chr1:244231402-244231903	-6.6545	-6.35349	2pl	108.855	-0.567858	17.6905	-1.99256	Delayed down	FALSE
chr1:244272331-244273459	-10.1393	-16.0713	2pl	277.552	0.433998	15.0766	1.83253	Delayed up	TRUE
chr1:244346875-244347376	26.8551	16.8462	2pl	35.3573	0.761896	6.15242	1.00928	Delayed up	FALSE
chr1:244353666-244354167	-17.1034	-33.4197	2pl	90.0242	1.02438	6.13891	3.94933	Delayed up	FALSE
chr1:244534788-244535289	25.152	16.0718	2pl	44.026	0.653593	6.29006	1.24141	Delayed up	FALSE
chr1:244544281-244544782	2.26119	-11.744	2pl	1017.58	0.498303	26.803	2.32646	Delayed up	FALSE
chr1:244598543-244599044	-5.49352	-17.4732	2pl	162.538	0.651332	32.0731	3.71078	Delayed up	FALSE
chr1:244665757-244666508	21.0094	13.9984	2pl	103.614	0.588913	11.2851	1.04172	Delayed up	FALSE
chr1:24476780-24477766	24.0214	24.3567	2pl	173.031	-0.749714	24.6386	-1.54913	Delayed down	FALSE
chr1:244864381-244864882	-30.0327	-38.9152	2pl	1340.77	0.200914	3.2332	3.16168	Delayed up	FALSE
chr1:244900205-244900706	31.9715	31.2091	2pl	110.328	-0.425778	51.4219	-23.1384	Rapid down	TRUE
chr1:245174926-245175427	10.5845	-27.7647	2pl	1158.87	-0.845064	14.6416	-1.87216	Rapid down	TRUE
chr1:245195338-245195839	27.6124	21.5327	2pl	84.9983	-0.760912	16.4758	-4.3929	Delayed down	FALSE
chr1:245200887-245201682	15.6131	16.8399	2pl	294.371	-0.66262	32.8574	-2.43307	Rapid down	TRUE
chr1:245201769-245202270	1.59442	-17.403	2pl	1093.45	-0.67574	24.4785	-3.00603	Rapid down	TRUE
chr1:245209837-245210338	32.1467	29.5395	2pl	65.5455	-0.538099	16.6615	-1.55103	Delayed down	FALSE
chr1:245215107-245215608	53.9349	34.5465	3pl	248.041	-0.357329	2.45242	-7.84364	Delayed down	FALSE
chr1:245216749-245217250	12.2517	5.1569	2pl	136.479	-0.828039	22.6402	-1.95297	Rapid down	FALSE
chr1:245222876-245223377	36.9528	0.882012	3pl	338.219	-0.69846	6.08783	-2.39762	Delayed down	FALSE
chr1:245234302-245235232	6.03862	3.47684	2pl	164.4	-0.72335	32.7915	-2.52885	Rapid down	TRUE
chr1:245334967-245335468	20.0345	9.41892	2pl	58.6733	0.535709	13.0758	2.153	Delayed up	FALSE
chr1:245344483-245344984	-0.425082	-11.2879	2pl	122.294	0.64793	24.1923	2.40206	Delayed up	FALSE
chr1:245364977-245365478	34.7414	34.5153	2pl	56.7698	0.595438	16.0473	1.04055	Delayed up	FALSE
chr1:245393644-245394145	36.0346	37.1297	2pl	206.048	-0.34737	24.2005	-1.22938	Rapid down	FALSE
chr1:245403414-245404656	4.87	-2.61465	2pl	251.921	-0.703507	17.4921	-1.60795	Rapid down	FALSE
chr1:245417520-245418465	41.1861	28.9829	2pl	130.49	-0.590411	9.69858	-1.47774	Delayed down	FALSE
chr1:245428505-245429343	4.63553	-8.82596	2pl	462.758	-0.743334	20.2482	-1.91659	Rapid down	TRUE
chr1:245431697-245432198	45.759	41.1426	2pl	75.4011	-0.449898	11.5921	-1.17608	Delayed down	FALSE
chr1:245467721-245468222	9.25938	5.10725	2pl	53.5212	0.867537	12.6456	1.41045	Delayed up	FALSE
chr1:245483156-245483657	-4.58151	-9.92473	2pl	150.533	-0.711287	12.7562	-1.77991	Delayed down	FALSE
chr1:245550372-245550873	-2.88237	-8.32565	2pl	109.242	0.53452	16.1443	1.46021	Delayed up	FALSE
chr1:24555401-24555902	22.2492	23.7425	2pl	65.6022	-0.688947	17.4869	-1.09305	Delayed down	FALSE
[truncated: 33,713 more rows]
