# Supplementary material for: Transfer learning reveals sequence determinants of the quantitative response to transcription factor dosage
Source: Cell Genom. 2025 Feb 27;5(3):100780. doi: 10.1016/j.xgen.2025.100780 (PMC11960506; doi:10.1016/j.xgen.2025.100780)
Supplement: Table S3. Contribution scores and additional statistics for CWM instances contributing to TWIST1 dosage response, related to Figure 3 [file mmc4.xlsx]

## Sheet: TableS3
name	pattern	enh	match_score_jaccard	dist_to_summit	atac_contrib	twist10v100_contrib	twist1ed50_contrib	twist1chip_contrib	phastcons	phylop	Coordinator_PWM_minp	Ebox_PWM_minp	Homeo_PWM_minp	nuc_occ_100	nuc_occ_77	nuc_occ_45	nuc_occ_22	nuc_occ_0
chr1:100042395-100042409	pos_1	chr1:100042234-100042735	0.435498	76	0.00584033	-0.0677632	0.361336	0.16671	0.154357	0.281286	0.313	0.0119	0.0256	0.491945	0.933029	0.541892	0.943171	0.724451
chr1:10021553-10021563	pos_0	chr1:10021870-10022371	0.473024	558	-0.00137132	3.29852e-05	0.156329	0	0.0022	-0.495	NA	0.000765	0.0175	NA	NA	NA	NA	NA
chr1:10022036-10022046	pos_0	chr1:10021870-10022371	0.405669	75	0.00061364	-0.0120983	0.226853	0.109726	0.029	0.1389	NA	0.000438	0.0479	NA	NA	NA	NA	NA
chr1:10022231-10022248	neg_0	chr1:10021870-10022371	-0.365287	-111	0.0125155	-0.0110238	-0.236126	0.67008	0.0627059	-0.0804706	1.6e-05	0.000248	0.0162	NA	NA	NA	NA	NA
chr1:100250353-100250367	pos_1	chr1:100250268-100250769	0.401718	152	-0.000903385	-0.00372534	0.264526	0.108848	0.0468571	0.3635	0.265	0.0861	0.0808	0.869227	0.884538	0.896333	0.896821	0.899831
chr1:100250500-100250516	pos_2	chr1:100250268-100250769	0.321354	3	0.00581163	-0.037473	0.234905	0.195304	0.0016875	-0.10475	6.56e-05	0.00136	0.0077	0.869227	0.884538	0.896333	0.896821	0.899831
chr1:100302416-100302430	pos_1	chr1:100302374-100303194	0.385709	195	0.00308159	-0.00906042	0.145527	0.238203	0.8765	0.704357	0.371	0.14	0.15	NA	NA	NA	NA	NA
chr1:100302643-100302661	pos_3	chr1:100302374-100303194	0.430673	-19	0.114318	-0.140958	0.757855	1.65933	0.00861111	0.210833	0.000256	1.47e-05	0.124	NA	NA	NA	NA	NA
chr1:100302923-100302941	pos_3	chr1:100302374-100303194	0.320951	3	0.0110641	-0.035574	0.414532	0.305728	0.8745	0.371889	0.00548	5.93e-05	0.0682	NA	NA	NA	NA	NA
chr1:100438884-100438902	pos_3	chr1:100438694-100439195	0.3452	43	0.0443586	-0.0735936	0.316593	0	0.0085	-0.414333	0.000144	0.000126	0.00164	0.510334	0.539123	0.778022	0.588764	0.781755
chr1:100438973-100438984	neg_1	chr1:100438694-100439195	-0.386774	-29	0.0128946	0.00476432	-0.151983	0	0.0445455	0.0489091	NA	0.0395	0.231	0.510334	0.539123	0.778022	0.521594	0.781755
chr1:100460983-100460997	pos_1	chr1:100461280-100461781	0.350442	534	-0.00101738	0.000289048	0.103686	0.0603871	0.00385714	-0.126286	0.0681	0.0238	0.228	NA	NA	NA	NA	NA
chr1:100461491-100461507	pos_2	chr1:100461280-100461781	0.352475	24	0.089298	-0.0376281	0.152884	1.48938	0.00175	0.0679375	4.5e-05	0.000739	0.0395	0.525057	0.40452	0.415968	0.39739	0.228409
chr1:100461531-100461548	neg_0	chr1:100461280-100461781	-0.34303	-1	0.0973031	-0.0717607	-0.167917	2.06001	0.00958824	0.202941	4.92e-06	3.26e-05	0.117	0.525057	0.40452	0.415968	0.39739	0.228409
chr1:100462231-100462241	pos_0	chr1:100461280-100461781	0.409163	-701	-0.000662784	0.000333035	0.129324	0	0.0481	0.1512	NA	0.000126	0.1	NA	NA	NA	NA	NA
chr1:100481056-100481066	pos_0	chr1:100481192-100481693	0.425804	377	0.000725649	-0.0054929	0.2091	0.0644797	0.0561	-0.073	NA	5.93e-05	0.052	NA	NA	NA	NA	NA
chr1:100495978-100495995	neg_0	chr1:100495754-100496255	-0.388067	10	0.136089	-0.0602483	-0.653239	0.852159	0.00941176	0.333294	1.69e-06	0.000141	0.0417	NA	NA	NA	NA	NA
chr1:100510684-100510694	pos_0	chr1:100510291-100510792	0.468994	-143	0.00513149	-0.011271	0.373962	0.168315	0.0131	0.1784	NA	5.93e-05	0.0584	0.500729	0.244825	0.625703	0.663072	0.29092
chr1:100510768-100510785	neg_0	chr1:100510291-100510792	-0.370537	-227	0.0424552	-0.0486636	-0.337161	1.0382	0.210882	0.319765	2.1e-06	0.00204	0.101	0.500729	0.244825	0.625703	0.537225	0.29092
chr1:100721113-100721127	pos_1	chr1:100721180-100722302	0.306095	304	-0.000506937	0.000944938	0.115943	0	0.0380714	0.311643	0.0121	0.11	0.184	NA	NA	NA	NA	NA
chr1:100721703-100721720	neg_0	chr1:100721180-100722302	-0.401298	17	0.0683048	-0.0516788	-0.156232	2.51586	0.803647	0.739765	5.71e-06	0.00741	0.0554	0.619445	0.605328	0.619793	0.618955	0.713285
chr1:100722018-100722029	neg_1	chr1:100721180-100722302	-0.331391	23	0.0257845	-0.00138094	-0.155862	0.291196	0.00518182	0.0918182	NA	0.0242	0.0504	0.699783	0.735589	0.666552	0.57318	0.878883
chr1:100802998-100803008	pos_0	chr1:100803011-100803828	0.41874	254	-0.0017905	-0.00552967	0.320016	0	0.3711	0.1688	NA	0.000126	0.0746	NA	NA	NA	NA	NA
chr1:100803201-100803217	pos_2	chr1:100803011-100803828	0.364767	45	0.00440539	-0.0142738	0.123871	0.259582	0.136687	0.046375	2.95e-05	0.00126	0.00683	NA	NA	NA	NA	NA
chr1:100803530-100803544	neg_2	chr1:100803011-100803828	-0.351671	34	0.0192398	-0.00161351	-0.082416	0.019924	0.102	0.0647857	0.0831	0.0253	0.092	NA	NA	NA	NA	NA
chr1:100803581-100803594	neg_6	chr1:100803011-100803828	-0.489175	-4	0.03964	-0.0105826	-0.261122	0.212697	0.0679231	-0.157923	NA	0.0666	0.0599	NA	NA	NA	NA	NA
chr1:100803650-100803667	neg_0	chr1:100803011-100803828	-0.36459	-73	0.039808	-0.0271952	-0.142982	0.719092	0.0426471	0.0067647	6.06e-06	0.00322	0.182	NA	NA	NA	NA	NA
chr1:100955042-100955056	pos_1	chr1:100955321-100955822	0.355	516	0.00193579	-0.00368412	0.145429	0	0.0588571	0.294786	0.0182	0.0816	0.0518	NA	NA	NA	NA	NA
chr1:100955551-100955568	neg_0	chr1:100955321-100955822	-0.330905	4	0.0481529	-0.051425	-0.110829	0.366757	0.999882	1.038	0.000107	0.00198	0.0938	NA	NA	NA	NA	NA
chr1:100955707-100955724	pos_4	chr1:100955321-100955822	0.369856	-136	0.0121888	-0.0211876	0.143546	0.150404	0.999529	1.11124	7.39e-06	0.00155	0.0392	NA	NA	NA	NA	NA
chr1:101625924-101625934	pos_0	chr1:101625449-101626752	0.413682	174	-0.00316137	0.00092746	0.279007	0.0605031	0.0033	-0.2265	NA	0.000438	0.0782	0.700451	0.318042	0.740594	0.52609	0.888334
chr1:101626083-101626096	neg_6	chr1:101625449-101626752	-0.432558	12	0.0678832	-0.0404782	-0.203524	0.0510916	0.0367692	0.147923	NA	0.157	0.204	0.205332	0.197569	0.740594	0.219568	0.888334
chr1:101626139-101626150	neg_1	chr1:101625449-101626752	-0.393394	-32	0.0754088	0.00942187	-0.311143	0.0961383	0.0807273	0.144182	NA	0.0656	0.149	0.205332	0.197569	0.729538	0.219568	0.888334
chr1:101626346-101626356	pos_0	chr1:101625449-101626752	0.462189	146	-0.000930315	0.000798273	0.184305	0.00606585	0.0702	0.1898	NA	0.000278	0.0187	0.859648	0.842117	0.729538	0.787346	0.888334
chr1:101634569-101634586	neg_0	chr1:101634340-101634841	-0.430735	5	0	-0.045981	-0.667929	1.21653	0.00876471	-0.0265294	1.14e-06	0.00117	0.047	NA	NA	NA	NA	NA
chr1:101635124-101635134	pos_0	chr1:101634340-101634841	0.448131	-534	0	-0.00410118	0.183248	0	0.0062	0.000500003	NA	0.000218	0.0431	NA	NA	NA	NA	NA
chr1:10180714-10180732	pos_3	chr1:10181136-10181637	0.372402	655	-0.00121631	-0.000240405	0.249523	0	0.0211111	0.206056	0.000982	0.000946	0.017	NA	NA	NA	NA	NA
chr1:10181315-10181325	pos_0	chr1:10181136-10181637	0.42226	62	0.00933782	-0.0192411	0.140667	0.0123733	0.7629	0.4952	NA	0.000536	0.142	0.455244	0.566198	0.37425	0.441757	0.934865
chr1:10181336-10181350	pos_1	chr1:10181136-10181637	0.396596	37	0.0658033	-0.0802798	0.28138	0.519319	0.484786	0.456143	0.0534	0.0678	0.0538	0.455244	0.566198	0.37425	0.441757	0.934865
chr1:10181397-10181414	neg_0	chr1:10181136-10181637	-0.381968	-11	0.0423742	-0.0842967	-0.17944	0.328479	0.177412	0.318235	9.75e-07	0.00081	0.0381	0.455244	0.566198	0.37425	0.441757	0.934865
chr1:101860152-101860169	neg_0	chr1:101859865-101860366	-0.353141	-37	0.0767881	-0.0816022	-0.226162	0.832107	0.00841176	0.128	2.76e-05	0.000603	0.0434	0.783481	0.746053	0.610173	0.690368	0.523715
chr1:101860203-101860217	pos_1	chr1:101859865-101860366	0.3989	-88	0.0255297	-0.0432587	0.196333	0.450864	0.0265	0.0659286	0.195	0.169	0.0434	0.783481	0.746053	0.610173	0.690368	0.523715
chr1:102047450-102047464	neg_2	chr1:102047222-102047723	-0.389817	9	0.0228222	-0.00857784	-0.247409	0.00437057	0.00671429	0.146214	0.0611	0.0397	0.0962	NA	NA	NA	NA	NA
chr1:102047536-102047546	pos_0	chr1:102047222-102047723	0.464631	-64	0.00273091	-0.0174551	0.600195	0.0920341	0.0022	-0.3291	NA	0.000204	0.0197	NA	NA	NA	NA	NA
chr1:102144901-102144917	pos_2	chr1:102144619-102145120	0.345293	-32	0.074856	-0.0344756	0.276493	0.581143	0.176562	0.129	4.69e-05	0.000315	0.0909	NA	NA	NA	NA	NA
chr1:102221716-102221726	pos_0	chr1:102221587-102222088	0.409166	112	-0.000452579	-0.0122304	0.306587	0.0917056	0.5076	0.0943	NA	0.000305	0.0135	NA	NA	NA	NA	NA
chr1:102221756-102221766	pos_0	chr1:102221587-102222088	0.515518	72	0.00771109	-0.0585926	0.194449	0.620552	0.4268	0.0975	NA	0.000204	0.0437	NA	NA	NA	NA	NA
chr1:102221891-102221908	neg_0	chr1:102222153-102222654	-0.412045	-54	0.0833086	-0.0759307	-0.519039	1.72295	0.00329412	0.202529	4.66e-07	9.81e-05	0.0273	0.893524	0.763407	0.565122	0.937886	0.823268
chr1:102222356-102222367	neg_1	chr1:102222153-102222654	-0.417865	37	0.0416396	0.0267202	-0.114784	0.203468	0.0303636	0.140273	NA	0.042	0.0319	0.468827	0.34242	0.310277	0.22948	0.251179
chr1:102222479-102222490	neg_1	chr1:102222153-102222654	-0.40617	-76	0.0233182	0.00807446	-0.123774	0.126835	0.001	-0.230455	NA	0.0354	0.0944	0.468827	0.34242	0.310277	0.22948	0.251179
chr1:102858827-102858843	pos_2	chr1:102858609-102859110	0.285823	17	-0.00779457	-0.00626409	0.135158	0.0526949	0.0046875	-0.357938	0.00124	0.00104	0.0361	0.538811	0.512965	0.350714	0.572874	0.641449
chr1:102858873-102858890	neg_0	chr1:102858609-102859110	-0.387871	-14	0.113892	-0.0869033	-0.303331	2.37725	0.0248235	0.0954706	1.54e-06	0.000108	0.0947	0.538811	0.512965	0.350714	0.696924	0.410232
chr1:102858915-102858932	pos_4	chr1:102858609-102859110	0.332918	-56	0.0149819	-0.0258794	0.120463	0.412953	0.00405882	-0.0662353	6.85e-05	0.00922	0.0468	0.538811	0.512965	0.350714	0.696924	0.410232
chr1:102884154-102884167	neg_6	chr1:102884181-102884682	-0.551004	265	0.0281934	0.00641757	-0.162858	0.0613244	0.0252308	0.117692	0.376	0.00471	0.162	0.410146	0.459407	0.602695	0.396884	0.658268
chr1:102884188-102884199	neg_1	chr1:102884181-102884682	-0.380423	233	0.0276794	0.0173259	-0.168162	0.0371814	0.00781818	-0.278273	NA	0.107	0.175	0.410146	0.459407	0.602695	0.396884	0.658268
chr1:102884414-102884430	pos_2	chr1:102884181-102884682	0.351514	2	0.0394528	-0.046662	0.217516	0.531925	0.0290625	0.122438	4.94e-05	0.000315	0.0968	0.410146	0.242735	0.602695	0.396884	0.515157
chr1:102884459-102884475	pos_2	chr1:102884181-102884682	0.32272	-28	0.00640968	-0.0222038	0.164748	0.151616	0.217438	0.23475	9.25e-05	0.00265	0.188	0.435225	0.242735	0.411141	0.341221	0.515157
chr1:102884762-102884775	neg_6	chr1:102884181-102884682	-0.550308	-331	0.00370096	0.0143533	-0.119447	-0.00580237	0.436077	0.394462	0.443	0.0582	0.0844	0.481852	0.289839	0.411141	0.262484	0.830118
chr1:102884943-102884953	pos_0	chr1:102884181-102884682	0.438386	-512	0.000663152	0.00089165	0.132553	0	0.0047	0.0522	NA	7.13e-05	0.19	0.481852	0.711661	0.702558	0.85112	0.830118
chr1:102937361-102937375	pos_1	chr1:102937446-102937947	0.329044	322	-0.000338601	-0.00157882	0.146242	0	0.00314286	0.0703572	0.187	0.117	0.116	NA	NA	NA	NA	NA
chr1:102937726-102937744	pos_3	chr1:102937446-102937947	0.330427	-30	0.013458	-0.0426996	0.753576	0	0.00783333	0.124333	0.0011	0.000492	0.00977	NA	NA	NA	NA	NA
chr1:102937837-102937851	pos_1	chr1:102937446-102937947	0.34454	-141	0.00705157	-0.0141581	0.15441	0	0.00221429	-0.0706429	0.377	0.0997	0.0282	NA	NA	NA	NA	NA
chr1:102938229-102938243	pos_1	chr1:102937446-102937947	0.349404	-533	0.000506402	0.000296542	0.125561	0	0.002	-0.211786	0.149	0.0758	0.0983	NA	NA	NA	NA	NA
chr1:103108072-103108086	neg_2	chr1:103107696-103108864	-0.388911	69	4.17857e-05	0.000608282	-0.130488	0.0104219	0.995429	0.774286	0.047	0.0304	0.0639	0.472288	0.357004	0.347492	0.404348	0.436365
chr1:103108100-103108114	neg_2	chr1:103107696-103108864	-0.349906	41	-0.000679608	0.000924451	-0.0994895	0.00427362	0.340357	0.245	0.382	0.106	0.0407	0.472288	0.357004	0.347492	0.404348	0.436365
chr1:103108306-103108324	neg_3	chr1:103107696-103108864	-0.321999	-152	0.000999376	0.00168944	-0.121378	0	0.277111	0.413778	0.0264	0.0666	0.021	0.505385	0.477687	0.366553	0.48134	0.347588
chr1:103407057-103407073	pos_2	chr1:103406865-103407366	0.313872	43	0.00140667	-0.0140234	0.142767	0.0666137	0.059125	0.279875	7.8e-05	0.000381	0.0358	NA	NA	NA	NA	NA
chr1:103407122-103407138	pos_2	chr1:103406865-103407366	0.325919	-7	0.0270497	-0.0399879	0.198713	0.262468	0.009625	0.126312	6.09e-06	1.47e-05	0.171	NA	NA	NA	NA	NA
chr1:103407565-103407579	pos_1	chr1:103406865-103407366	0.316352	-450	-0.000694274	-0.000564098	0.115114	0	0.185214	0.356857	0.134	0.153	0.0229	NA	NA	NA	NA	NA
chr1:103460874-103460892	pos_3	chr1:103460466-103460967	0.351503	-158	-0.0041275	-0.00410505	0.114858	0.0272998	0.138667	0.382333	2.67e-05	0.000381	0.0466	NA	NA	NA	NA	NA
chr1:103461297-103461311	pos_1	chr1:103460466-103460967	0.368599	95	0.0068539	-0.00460672	0.128323	0.0298613	0.0835	0.355286	0.348	0.0222	0.0382	0.901681	0.942822	0.96316	0.943171	0.908789
chr1:103934687-103934704	neg_0	chr1:103934485-103935391	-0.358317	32	0.0798484	-0.0414994	-0.189788	0.726997	0.00111765	-0.0519412	4.86e-07	3.26e-05	0.03	0.597102	0.443306	1	0.44097	0.413895
chr1:103934783-103934793	pos_0	chr1:103934485-103935391	0.488723	-48	0.0655431	-0.055822	0.152077	0.759556	0.0203	0.3355	NA	3.26e-05	0.0953	0.597102	0.443306	1	0.527113	0.413895
chr1:104093860-104093876	pos_2	chr1:104094185-104094686	0.30436	560	0	-0.0017909	0.103576	0	0.0276875	0.194	0.000204	0.000855	0.0107	NA	NA	NA	NA	NA
chr1:104094392-104094402	pos_0	chr1:104094185-104094686	0.407699	34	0	-0.00973864	0.152566	0.0506222	0.0185	-0.0424	NA	0.000648	0.0296	NA	NA	NA	NA	NA
chr1:104094477-104094493	pos_2	chr1:104094185-104094686	0.314402	-42	0	-0.0696878	0.159472	0.163916	0.02675	0.072625	6.97e-05	4.46e-05	0.0237	NA	NA	NA	NA	NA
chr1:104196323-104196333	pos_0	chr1:104196107-104196902	0.442484	25	0.0317429	-0.0107915	0.338016	0.363693	0.8569	0.8922	NA	4.46e-05	0.0224	0.821215	0.593026	0.90464	0.503869	0.858921
chr1:104196337-104196354	neg_0	chr1:104196107-104196902	-0.406089	4	0.0973924	-0.0643576	-0.574745	1.98039	0.572647	0.424059	3.2e-07	3.26e-05	0.153	0.821215	0.804924	0.90464	0.503869	0.858921
chr1:104196753-104196767	pos_1	chr1:104196107-104196902	0.338755	-102	0.00170486	-0.00325709	0.129903	0.27725	0.00271429	0.136071	0.341	0.0864	0.0715	NA	NA	NA	NA	NA
chr1:104196802-104196816	pos_1	chr1:104196107-104196902	0.36754	-151	0.00647039	-0.00402883	0.296723	0.481219	0.00692857	0.0159286	0.213	0.0619	0.1	NA	NA	NA	NA	NA
chr1:104231615-104231631	pos_2	chr1:104231671-104232172	0.299727	291	0.000728899	-0.00556332	0.118303	0.0466297	0.0020625	0.0905	3.67e-05	0.000936	0.177	NA	NA	NA	NA	NA
chr1:104231654-104231668	pos_1	chr1:104231671-104232172	0.332824	254	0.000280901	-0.0147837	0.180375	0.0923698	0.0035	0.0193571	0.0102	0.0375	0.15	NA	NA	NA	NA	NA
chr1:104231898-104231915	pos_4	chr1:104231671-104232172	0.313808	7	0.0168309	-0.0423871	0.128395	0.20173	0.00194118	-0.176824	0.000169	0.0023	0.0285	NA	NA	NA	NA	NA
chr1:104231963-104231981	pos_3	chr1:104231671-104232172	0.286785	-42	0.0146836	-0.0404953	0.482839	0.16828	0.0183889	-0.0626111	0.000623	3.26e-05	0.0315	NA	NA	NA	NA	NA
chr1:104232115-104232133	neg_3	chr1:104231671-104232172	-0.310478	-194	0.00630578	-0.00325939	-0.151588	0.0403673	0.00855556	0.199333	0.000499	0.00905	0.052	NA	NA	NA	NA	NA
chr1:104239153-104239167	pos_1	chr1:104238936-104239437	0.44903	20	0.0796227	-0.109591	0.220019	0.832845	0.212071	0.478429	0.246	0.0965	0.198	0.199475	0.14663	0.428276	0.662489	0.847862
chr1:104239231-104239245	neg_2	chr1:104238936-104239437	-0.350137	-45	0.0616346	0.0136796	-0.136458	0.0370801	0.00285714	0.0263571	0.264	0.0712	0.0295	0.199475	0.14663	0.428276	0.662489	0.847862
chr1:104244114-104244131	neg_0	chr1:104243891-104244392	-0.398169	11	0.0796988	-0.077509	-0.303198	0.515661	0.0101765	-0.0885882	3.83e-06	0.000126	0.0253	NA	NA	NA	NA	NA
chr1:104244315-104244331	pos_2	chr1:104243891-104244392	0.294101	-174	0.00407168	-0.00226715	0.0977573	0.0114827	0.0371875	0.193563	2.38e-05	0.00326	0.115	NA	NA	NA	NA	NA
chr1:10434745-10434755	pos_0	chr1:10434823-10435324	0.47118	319	7.71957e-05	0.000133169	0.265775	0.0158112	0.0467	0.3759	NA	4.46e-05	0.0721	NA	NA	NA	NA	NA
chr1:10435039-10435050	neg_1	chr1:10434823-10435324	-0.421311	24	0.0036063	0.0024572	-0.154535	0.0502663	0.0701818	-0.0195454	NA	0.0658	0.233	0.677422	0.786455	0.638957	0.721606	0.69871
chr1:10435091-10435108	neg_0	chr1:10434823-10435324	-0.372827	-18	0.0672701	-0.0712922	-0.471218	1.08253	0.518118	0.567706	4.44e-05	0.000867	0.0413	0.677422	0.668344	0.638957	0.721606	0.740517
chr1:10451355-10451372	neg_0	chr1:10450800-10452049	-0.38369	66	0.0904799	-0.0909222	-0.48505	0.980376	0.997294	0.648118	2.02e-06	0.000248	0.0817	0.28219	0.194894	0.194399	0.843416	0.916723
chr1:10451861-10451875	pos_1	chr1:10450800-10452049	0.361956	-63	0.00721409	-0.0105891	0.138063	0.315228	0.274143	0.376643	0.118	0.0931	0.0417	NA	NA	NA	NA	NA
chr1:10451918-10451935	pos_4	chr1:10450800-10452049	0.323293	-120	0.000188863	-0.00138346	0.0800368	0.0814152	0.969	0.491471	6.06e-05	0.00772	0.0253	NA	NA	NA	NA	NA
chr1:104545816-104545826	pos_0	chr1:104545938-104546439	0.445804	363	0	-0.0019036	0.251222	-0.00110933	0.0822	0.3337	NA	0.000126	0.0756	NA	NA	NA	NA	NA
chr1:104546137-104546154	pos_4	chr1:104545938-104546439	0.290856	35	0	-0.0106466	0.0758968	0.220528	0.117706	0.148529	6.62e-05	0.00104	0.0635	NA	NA	NA	NA	NA
chr1:104546193-104546204	neg_1	chr1:104545938-104546439	-0.344406	-5	0	-0.00411411	-0.126592	0.0823736	0.0688182	0.211909	NA	0.0306	0.291	NA	NA	NA	NA	NA
chr1:104546213-104546230	neg_0	chr1:104545938-104546439	-0.357968	-25	0	-0.0358219	-0.146899	0.655898	0.0589412	-0.0832941	4.51e-06	0.000356	0.0956	NA	NA	NA	NA	NA
chr1:104546862-104546876	pos_1	chr1:104545938-104546439	0.35674	-674	0	0.000824681	0.0865015	0	0.00171429	-0.0705714	0.111	0.0935	0.0384	NA	NA	NA	NA	NA
chr1:104637655-104637671	pos_2	chr1:104637423-104637924	0.277414	3	0.0522455	-0.0623956	0.130672	0.444529	0.00125	-0.0055625	3.37e-06	0.000189	0.0379	NA	NA	NA	NA	NA
chr1:104732007-104732025	pos_3	chr1:104732359-104732860	0.28399	585	-0.000393483	0.00100161	0.127748	0	0.100889	0.0476667	0.000582	0.000218	0.0782	NA	NA	NA	NA	NA
chr1:104732542-104732558	pos_2	chr1:104732359-104732860	0.29556	52	0.0022808	-0.00965533	0.0650511	0.0720278	0.0614375	0.16075	0.000141	0.0038	0.0595	NA	NA	NA	NA	NA
chr1:104732565-104732579	pos_1	chr1:104732359-104732860	0.334277	31	0.00746375	-0.0107414	0.14395	0.102997	0.0199286	0.151571	0.0491	0.0248	0.105	NA	NA	NA	NA	NA
chr1:104732581-104732598	neg_0	chr1:104732359-104732860	-0.368046	12	0.0709973	-0.0934163	-0.262676	1.42087	0.00405882	-0.218706	3.31e-06	0.00033	0.0436	NA	NA	NA	NA	NA
chr1:104733140-104733157	pos_4	chr1:104732359-104732860	0.329089	-531	0.000795716	-0.00442805	0.0944105	0	0.239176	0.211412	2.52e-05	0.00155	0.0479	NA	NA	NA	NA	NA
chr1:104765548-104765559	neg_1	chr1:104764864-104766034	-0.465478	-85	0.0669611	0.0361314	-0.366022	0.0937964	0.0502727	0.117455	NA	0.0288	0.028	0.173373	0.487171	0.810026	0.864937	0.773952
chr1:104766053-104766070	pos_4	chr1:104764864-104766034	0.36494	-270	0.00588563	-0.0123003	0.128469	0.0682681	0.000588235	-0.159176	0.00128	0.0023	0.0121	NA	NA	NA	NA	NA
chr1:104766325-104766335	pos_0	chr1:104766133-104766634	0.469167	49	0.012127	-0.031826	0.368546	0	0.0204	0.377	NA	0.000236	0.012	0.381043	0.747901	0.499086	0.614696	0.731912
chr1:104766406-104766423	pos_4	chr1:104766133-104766634	0.312082	-23	0.000712461	-0.00604489	0.0927452	0	0.229765	0.159882	0.00223	0.00992	0.0909	0.381043	0.747901	0.499086	0.614696	0.731912
chr1:104766485-104766499	pos_1	chr1:104766133-104766634	0.359275	-102	0.00883708	-0.0244391	0.170409	0	0.641357	0.513071	0.182	0.0131	0.0578	0.381043	0.747901	0.499086	0.614696	0.731912
chr1:10508529-10508547	pos_3	chr1:10508523-10509024	0.296031	227	-0.00402487	-0.0102394	0.45616	0.0229051	0.930389	0.506611	0.00394	0.000126	0.0347	0.52344	0.953002	0.36708	0.64515	0.61735
chr1:10508613-10508631	pos_3	chr1:10508523-10509024	0.325027	143	0.000565461	-0.00378903	0.111251	0.00933646	0.0311667	0.173056	0.0299	0.00147	0.0349	0.52344	0.326015	0.36708	0.402463	0.61735
chr1:10508687-10508697	pos_0	chr1:10508523-10509024	0.511736	77	0.0156482	-0.0180002	0.32276	0.287474	0.0246	0.3102	NA	4.46e-05	0.0364	0.52344	0.326015	0.447229	0.402463	0.61735
chr1:10508798-10508812	neg_2	chr1:10508523-10509024	-0.32497	-25	0.0123757	0.0083578	-0.0942176	0.00617706	0.0339286	0.0408571	0.109	0.0495	0.209	0.52344	0.326015	0.447229	0.402463	0.335233
chr1:105100298-105100311	neg_6	chr1:105100060-105100561	-0.479424	0	0.0454314	-0.0125339	-0.126557	0.0242739	0.467615	0.428692	NA	0.0116	0.151	NA	NA	NA	NA	NA
chr1:105100323-105100333	pos_0	chr1:105100060-105100561	0.477801	-13	0.0338565	-0.0224977	0.146557	0.0803375	0.9755	1.1373	NA	4.46e-05	0.0263	NA	NA	NA	NA	NA
chr1:105100933-105100947	pos_1	chr1:105100060-105100561	0.387798	-623	-0.00086218	-0.0031818	0.17556	0.0920114	0.220786	0.299643	0.251	0.103	0.214	NA	NA	NA	NA	NA
chr1:105559346-105559359	neg_6	chr1:105559187-105559688	-0.467428	79	0.0529874	0.00103247	-0.174422	0.164198	0.000923077	-0.163923	0.307	0.045	0.0699	NA	NA	NA	NA	NA
chr1:105559385-105559399	neg_2	chr1:105559187-105559688	-0.332384	39	0.0559158	-0.0145088	-0.114833	0.0811165	0.000642857	-0.250786	0.00252	0.00176	0.129	NA	NA	NA	NA	NA
chr1:105632784-105632795	neg_1	chr1:105632519-105633361	-0.390291	-15	0.0543891	-0.0132908	-0.218811	0.651641	0.00690909	-0.0354545	NA	0.0293	0.355	0.150183	0.139356	0.140411	0.137292	0.542166
chr1:105632834-105632851	neg_0	chr1:105632519-105633361	-0.346069	-65	0.0671741	-0.0382356	-0.194775	2.73738	0.006	-0.184353	0.000156	0.00454	0.0738	0.150183	0.139356	0.140411	0.137292	0.542166
chr1:105633117-105633135	neg_3	chr1:105632519-105633361	-0.368993	-7	0.0169445	0.00408296	-0.171516	0.398709	0.0155556	0.0426667	0.106	0.0241	0.0271	0.405139	0.294469	0.490238	0.357519	0.430947
chr1:10597640-10597658	pos_3	chr1:10597857-10598763	0.271427	450	-0.0015804	4.56505e-05	0.109108	0.00502024	0.00377778	-0.00783334	0.0237	0.000828	0.0336	0.568305	0.528129	0.406196	0.296683	0.567757
chr1:10597966-10597977	neg_1	chr1:10597857-10598763	-0.424426	131	0.0199929	0.00192278	-0.268921	0.106374	0.905636	0.739	NA	0.0903	0.0926	0.462748	0.478579	0.425699	0.393094	0.330329
chr1:10598042-10598053	neg_1	chr1:10597857-10598763	-0.351693	55	0.0407933	0.00167246	-0.29733	0.223554	1	0.907636	NA	0.0127	0.0445	0.462748	0.478579	0.425699	0.393094	0.330329
chr1:10598082-10598100	pos_3	chr1:10597857-10598763	0.391048	8	0.0320647	-0.0701192	0.644229	0.351716	0.966833	0.702778	0.00095	1.47e-05	0.125	0.462748	0.478579	0.425699	0.393094	0.330329
chr1:10598471-10598487	pos_2	chr1:10597857-10598763	0.294253	26	0.00360923	-0.00155227	0.195544	0.140309	0.45475	0.596938	0.000375	0.000278	0.134	0.68046	0.536015	0.595982	0.573201	0.597772
chr1:10598584-10598595	neg_1	chr1:10597857-10598763	-0.363239	-72	0.00661163	0.00700678	-0.148597	0.0121725	0.966909	1.08655	NA	0.0252	0.103	0.68046	0.536015	0.595982	0.573201	0.597772
chr1:106233011-106233029	pos_3	chr1:106233190-106234153	0.356153	412	0.0170429	-0.00735985	0.280961	0.127677	0.0309444	0.152722	0.000104	0.000167	0.0422	NA	NA	NA	NA	NA
chr1:106233131-106233145	pos_1	chr1:106233190-106234153	0.370743	296	-0.000313039	-0.00890323	0.123572	0.306631	0.00892857	-0.0225714	0.0877	0.0427	0.186	NA	NA	NA	NA	NA
chr1:106233389-106233406	neg_0	chr1:106233190-106234153	-0.340283	35	0.0623796	-0.0686201	-0.197503	0.330812	0.0123529	-0.0997059	4.71e-05	0.000236	0.188	NA	NA	NA	NA	NA
chr1:106233433-106233444	neg_1	chr1:106233190-106234153	-0.429979	0	0.054948	-0.00327071	-0.293418	0.0988056	0.0109091	-0.0590909	NA	0.0845	0.098	0.688709	0.476886	0.672107	0.666157	0.648211
chr1:106233597-106233611	pos_1	chr1:106233190-106234153	0.322168	-157	0.00162191	-0.00127714	0.119711	0.0208996	0.0487143	0.254714	0.154	0.0926	0.0512	0.688709	0.476886	0.672107	0.666157	0.648211
chr1:106233995-106234005	pos_0	chr1:106233190-106234153	0.413182	-93	0.00589557	-0.00999088	0.222758	0	0.0388	0.0999	NA	0.000278	0.0239	NA	NA	NA	NA	NA
chr1:106234015-106234031	pos_2	chr1:106233190-106234153	0.296894	-113	0.00094064	-0.00306043	0.0916903	0	0.039125	0.055375	0.000647	0.000248	0.0333	NA	NA	NA	NA	NA
chr1:10625735-10625746	neg_1	chr1:10625532-10626033	-0.326816	37	0.024298	0.00195673	-0.15304	0.158825	0.933455	0.758727	NA	0.00297	0.0578	0.499976	0.188245	0.167898	0.210342	0.170328
chr1:10625785-10625802	neg_0	chr1:10625532-10626033	-0.377466	-3	0.104681	-0.0436755	-0.533541	1.06548	0.287706	0.692647	2.44e-06	0.000204	0.152	0.499976	0.188245	0.167898	0.210342	0.170328
chr1:10626083-10626100	pos_4	chr1:10625532-10626033	0.312927	191	0.00217568	-0.00421244	0.134523	0.0256007	0.999882	0.919471	0.00116	0.024	0.00243	0.738824	0.915194	0.960628	0.509795	0.170328
chr1:10626161-10626177	pos_2	chr1:10626040-10626541	0.31037	114	0.00900003	-0.0222529	0.369121	0.0970835	1	1.19325	4.32e-05	1.47e-05	0.0989	0.738824	0.915194	0.960628	0.509795	0.170328
chr1:10626201-10626217	pos_2	chr1:10626040-10626541	0.291921	74	0.00416875	-0.0215858	0.458435	0.145712	0.999875	1.01319	0.00198	9.81e-05	0.0808	0.221507	0.915194	0.960628	0.509795	0.170328
chr1:10626356-10626367	neg_1	chr1:10626040-10626541	-0.333594	-66	0.0016864	0.00448799	-0.15397	0.0334975	0.0214545	0.409727	NA	0.0288	0.0144	0.221507	0.915194	0.338289	0.280148	0.170328
chr1:10626516-10626530	neg_2	chr1:10626040-10626541	-0.318397	-226	-0.00037529	0.00100449	-0.158912	0.0250516	0.00292857	-0.154571	0.39	0.0212	0.0526	0.221507	0.956021	0.338289	0.450207	0.170328
chr1:106588579-106588593	pos_1	chr1:106588785-106589286	0.336021	443	0.00535147	-0.0123023	0.179913	0.254182	0.006	0.0525714	0.0155	0.0809	0.0481	NA	NA	NA	NA	NA
chr1:106588978-106588995	neg_0	chr1:106588785-106589286	-0.386236	41	0.106036	-0.0574888	-0.678645	1.79989	0.0197647	0.117647	5.32e-06	1.47e-05	0.0822	NA	NA	NA	NA	NA
chr1:106589061-106589075	pos_1	chr1:106588785-106589286	0.367853	-26	0.0358073	-0.0551202	0.129133	0.680029	0.0232143	0.104429	0.0848	0.0732	0.0454	NA	NA	NA	NA	NA
chr1:106589101-106589117	pos_2	chr1:106588785-106589286	0.342341	-66	0.0195689	-0.0373979	0.095639	0.510338	0.0324375	0.247625	0.000255	0.00104	0.00879	NA	NA	NA	NA	NA
chr1:10667911-10667929	pos_3	chr1:10667746-10668247	0.282776	68	0.0204239	-0.0105218	0.585697	0.562588	0.6615	0.678444	0.00246	0.000315	0.173	0.465536	0.398988	0.338482	0.532614	0.549696
chr1:10667949-10667960	neg_1	chr1:10667746-10668247	-0.350228	37	0.0119364	-0.00203943	-0.327026	0.0879566	0.987909	0.831273	NA	0.0666	0.203	0.465536	0.398988	0.338482	0.532614	0.549696
chr1:10668017-10668035	pos_3	chr1:10667746-10668247	0.337532	-21	0.020582	-0.0738884	0.749244	0.799647	0.999889	1.05206	0.00162	9.81e-05	0.134	0.465536	0.398988	0.441511	0.299084	0.235415
chr1:106817734-106817745	neg_1	chr1:106817307-106818498	-0.335005	50	0.0473848	0.0070975	-0.140092	0.18558	0.991	0.667727	NA	0.0021	0.0502	0.63655	0.87864	0.763141	0.586739	0.464788
chr1:106817768-106817785	neg_0	chr1:106817307-106818498	-0.379554	10	0.0915611	-0.0645314	-0.471482	0.868766	0.631353	0.431765	1.94e-05	0.000356	0.112	0.63655	0.87864	0.763141	0.586739	0.464788
chr1:106818103-106818121	pos_3	chr1:106817307-106818498	0.327988	127	-0.00121318	-0.000127107	0.280295	-0.00481347	0.00661111	0.214389	0.00525	0.000687	0.0275	NA	NA	NA	NA	NA
chr1:106839366-106839376	pos_0	chr1:106839456-106839957	0.40882	331	-0.00112188	-0.00174834	0.289661	0.00624036	0.9944	0.9863	NA	0.000218	0.0296	NA	NA	NA	NA	NA
chr1:106839650-106839667	pos_4	chr1:106839456-106839957	0.380862	40	0.0485457	-0.0489913	0.095888	0.228296	0.949235	0.755353	0.00148	0.0238	0.00199	NA	NA	NA	NA	NA
chr1:106839789-106839807	pos_3	chr1:106839456-106839957	0.278781	-83	0.00477197	-0.0358108	0.152491	0.102889	0.750111	0.420889	1.67e-05	3.26e-05	0.0651	NA	NA	NA	NA	NA
chr1:107194561-107194571	pos_0	chr1:107193956-107194457	0.448835	-355	0.0101558	-0.0281374	0.233691	0.159158	0.2188	0.5447	NA	3.26e-05	0.0758	0.711137	0.956021	1	0.79681	0.934865
chr1:107204602-107204619	neg_0	chr1:107204286-107205112	-0.330237	-66	0.0955977	-0.0957121	-0.149678	1.79816	0.015	0.155941	3.39e-06	0.00171	0.0563	0.744034	0.41942	0.861939	0.81393	0.748544
chr1:107204728-107204742	pos_1	chr1:107204286-107205112	0.317639	120	0.00465146	-8.3438e-05	0.0979364	0.0124521	0.0326429	0.256857	0.484	0.0981	0.058	0.744034	0.41942	0.861939	0.81393	0.748544
chr1:107225606-107225624	pos_3	chr1:107226002-107226790	0.272837	629	-0.00163535	0.000157909	0.0952759	0	0.487056	0.482278	0.000375	0.00033	0.0352	0.912955	0.95591	0.721952	0.943171	0.824216
chr1:107225686-107225704	pos_3	chr1:107226002-107226790	0.318026	549	-0.000302229	0.000352793	0.140259	0	0.012	0.0775555	0.0012	0.0023	0.0315	0.912955	0.95591	0.721952	0.943171	0.824216
chr1:107226257-107226274	neg_0	chr1:107226002-107226790	-0.41377	-5	0.0787799	-0.0512013	-0.521729	0.802168	0.998882	0.934529	3.26e-06	1.47e-05	0.146	0.87767	0.906174	0.721952	0.937936	0.934865
chr1:107226483-107226494	neg_1	chr1:107226002-107226790	-0.389194	46	0.0408456	0.00364763	-0.306069	0.0619981	0.07	0.543818	NA	0.0604	0.178	0.87767	0.906174	0.595704	0.937936	0.934865
chr1:107294074-107294084	pos_0	chr1:107294159-107294660	0.462468	326	0.000981969	-0.000205237	0.401529	0.037807	0.8797	0.8362	NA	0.000248	0.0404	0.862578	0.901153	0.742213	0.868502	0.629908
chr1:107294359-107294370	neg_1	chr1:107294159-107294660	-0.347296	40	0.0279126	0.0130461	-0.122329	0.0465485	0.36	0.574455	NA	0.037	0.0814	0.862578	0.901153	0.742213	0.868502	0.629908
chr1:107294394-107294405	neg_1	chr1:107294159-107294660	-0.419521	5	0.0589204	0.0106703	-0.273992	0.0591686	0.214818	0.506	NA	0.0378	0.312	0.862578	0.901153	0.742213	0.868502	0.629908
chr1:107294421-107294431	pos_0	chr1:107294159-107294660	0.450791	-12	0.0485582	-0.0707649	0.247882	0.0971325	0.752	0.818	NA	0.000126	0.107	0.862578	0.901153	0.742213	0.868502	0.629908
chr1:107294530-107294546	pos_2	chr1:107294159-107294660	0.30469	-121	0.0254067	-0.016897	0.214796	0.195566	0.00275	-0.251187	4.94e-05	0.00432	0.151	NA	NA	NA	NA	NA
chr1:107318782-107318800	pos_3	chr1:107318593-107319094	0.305582	44	0.017677	-0.0388128	0.359405	0.374617	0.000277778	-0.320889	0.000121	0.000204	0.222	0.89101	0.181603	0.189901	0.647792	0.600929
chr1:107318877-107318891	neg_2	chr1:107318593-107319094	-0.324222	-34	0.0274613	-0.0110754	-0.235827	0.124062	0.00207143	-0.0157143	0.269	0.0716	0.0674	0.530961	0.181603	0.189901	0.647792	0.600929
chr1:107318902-107318919	neg_0	chr1:107318593-107319094	-0.371115	-59	0.0547534	-0.079527	-0.474408	0.861884	0.00323529	-0.315176	1.23e-05	0.000126	0.0599	0.530961	0.181603	0.189901	0.647792	0.600929
chr1:107319442-107319456	pos_1	chr1:107318593-107319094	0.3639	-599	0.00596628	0.0031239	0.114128	0	0.0055	0.1355	0.148	0.0697	0.0968	NA	NA	NA	NA	NA
chr1:107445384-107445394	pos_0	chr1:107445496-107445997	0.408787	353	-0.00184553	-0.000561786	0.111777	0.000384363	0.0061	0.2089	NA	0.000126	0.0578	NA	NA	NA	NA	NA
chr1:107445653-107445663	pos_0	chr1:107445496-107445997	0.415706	84	0.0111471	-0.0148286	0.156493	0.048966	0.0668	0.132	NA	0.000248	0.0434	NA	NA	NA	NA	NA
chr1:107445677-107445691	pos_1	chr1:107445496-107445997	0.375865	56	0.0321132	-0.047833	0.316222	0.525202	0.110143	0.369143	0.326	0.171	0.0569	NA	NA	NA	NA	NA
chr1:107445716-107445726	pos_0	chr1:107445496-107445997	0.461766	21	0.0823076	-0.075238	0.162962	0.519263	0.0103	0.2642	NA	4.46e-05	0.0437	NA	NA	NA	NA	NA
chr1:107556340-107556354	pos_1	chr1:107556622-107557548	0.368888	519	0.00413165	-0.00265598	0.118043	0	0.00357143	0.303357	0.368	0.0187	0.117	NA	NA	NA	NA	NA
chr1:107556935-107556951	pos_2	chr1:107556622-107557548	0.3223	-63	0.0205398	-0.0343931	0.154504	0.147531	0.000875	-0.041625	2.04e-05	0.000305	0.271	0.923461	0.756465	0.87647	0.682986	0.934865
chr1:107557346-107557360	pos_1	chr1:107556622-107557548	0.313356	-49	0.000938385	-0.00189279	0.113852	0.100775	0.330857	0.501429	0.115	0.123	0.112	NA	NA	NA	NA	NA
chr1:107618738-107618755	neg_0	chr1:107618489-107618990	-0.35266	0	0.0327783	-0.0794893	-0.194316	0.467368	0.101294	0.376353	6.64e-06	0.000666	0.0819	NA	NA	NA	NA	NA
chr1:107619035-107619045	pos_0	chr1:107618489-107618990	0.458415	-296	0.000388244	-0.000576377	0.211868	-0.000959926	0.0055	0.0642	NA	0.000603	0.166	NA	NA	NA	NA	NA
chr1:107793272-107793286	pos_1	chr1:107793279-107793780	0.392774	244	0.000949823	-0.00122251	0.120993	0	0.127714	0.283143	0.36	0.362	0.106	NA	NA	NA	NA	NA
chr1:107793518-107793536	pos_3	chr1:107793279-107793780	0.36231	0	0.0273572	-0.0958578	1.05777	0	0.230889	-0.0108889	0.000193	0.000141	0.0205	NA	NA	NA	NA	NA
chr1:107936583-107936597	pos_1	chr1:107936417-107936918	0.398105	71	0.083505	-0.100442	0.137984	0.977411	0.960429	0.706929	0.0361	0.168	0.0674	NA	NA	NA	NA	NA
chr1:107951750-107951764	pos_1	chr1:107951969-107952470	0.363875	456	0.000266951	-0.00201781	0.201514	0.0437088	0.0894286	0.105571	0.0587	0.0739	0.125	NA	NA	NA	NA	NA
chr1:107951878-107951895	pos_4	chr1:107951969-107952470	0.310169	325	0.00430917	-0.0189089	0.110487	0.084978	0.346353	0.306824	0.00032	0.000936	0.1	NA	NA	NA	NA	NA
chr1:107952438-107952448	pos_0	chr1:107951969-107952470	0.432019	-219	-0.00361588	-0.000116056	0.156398	-0.00340539	0.0059	-0.1665	NA	0.000648	0.0144	NA	NA	NA	NA	NA
chr1:108089590-108089607	neg_0	chr1:108089399-108089900	-0.381171	43	0.0832898	-0.0651797	-0.335035	0.612697	0.824471	0.637529	8.27e-07	8.6e-05	0.055	NA	NA	NA	NA	NA
chr1:108089725-108089739	pos_1	chr1:108089399-108089900	0.343129	-76	0.0046428	-0.0051837	0.135946	0.0110534	0.619	0.454286	0.0143	0.0021	0.149	NA	NA	NA	NA	NA
chr1:10830369-10830380	neg_1	chr1:10830283-10830784	-0.334285	154	-0.00377755	0.00530503	-0.0911851	0.00364887	0.00281818	-0.0608182	NA	0.00828	0.0944	0.401081	0.64921	0.254312	0.624467	0.395367
chr1:10830610-10830627	neg_0	chr1:10830283-10830784	-0.420967	-77	0.0760607	-0.0481212	-0.679953	2.74075	0.00582353	0.108647	2.06e-07	0.000381	0.0424	0.401081	0.64921	0.254312	0.624467	0.535549
chr1:10830647-10830658	neg_1	chr1:10830283-10830784	-0.338447	-114	0.00574218	-3.98809e-06	-0.105963	0.104141	0.000272727	-0.283636	NA	0.118	0.136	0.401081	0.64921	0.254312	0.624467	0.535549
chr1:108609618-108609636	neg_3	chr1:108609557-108610058	-0.360139	172	0.000285486	0.000788132	-0.159218	0.058772	0.848	0.3005	0.0133	0.0238	0.0365	0.69037	0.828974	0.748193	0.403517	0.844133
chr1:108609735-108609749	neg_2	chr1:108609557-108610058	-0.364169	59	0.0305144	-0.0171348	-0.158145	0.0759919	0.299071	0.3125	0.0797	0.071	0.00283	0.419983	0.400488	0.346958	0.349718	0.267063
chr1:108609766-108609780	pos_1	chr1:108609557-108610058	0.429038	28	0.093347	-0.105473	0.190472	1.33671	0.467357	0.259143	0.0562	0.139	0.21	0.419983	0.400488	0.346958	0.349718	0.267063
chr1:108609820-108609834	pos_1	chr1:108609557-108610058	0.322908	-13	0.0113464	-0.0279849	0.194237	0.188779	0.0442143	0.193643	0.0247	0.0144	0.0253	0.419983	0.400488	0.346958	0.349718	0.267063
chr1:108609848-108609866	pos_3	chr1:108609557-108610058	0.307452	-41	-0.00591928	-0.00814512	0.107844	0.0183317	0.0811667	-0.00872222	0.00114	0.00242	0.0119	0.419983	0.400488	0.346958	0.349718	0.267063
chr1:109103294-109103310	pos_2	chr1:109103199-109103700	0.341271	140	-0.000447577	-0.0105357	0.193428	0.359484	0.40025	0.12825	0.000136	0.00111	0.0201	NA	NA	NA	NA	NA
chr1:109103397-109103415	neg_3	chr1:109103199-109103700	-0.336939	35	0.0241899	-0.00256171	-0.491867	0.326971	0.006	-0.4905	0.0381	0.0186	0.00648	NA	NA	NA	NA	NA
chr1:10934495-10934509	neg_2	chr1:10934273-10935106	-0.363253	15	0.0119538	0.0026569	-0.106498	0	0.000428571	-0.288357	NA	0.0847	0.0409	0.501019	0.338423	0.40751	0.276557	0.428881
chr1:10934554-10934565	neg_1	chr1:10934273-10935106	-0.37494	-31	0.0103242	0.00664464	-0.245436	0	0.000545455	-0.330455	NA	0.0903	0.183	0.501019	0.338423	0.40751	0.276557	0.428881
chr1:10934584-10934601	neg_0	chr1:10934273-10935106	-0.37728	-61	0.0328676	-0.0134585	-0.335004	0	0.0102941	-0.0171765	0.000119	0.00029	0.0965	0.501019	0.338423	0.40751	0.276557	0.428881
chr1:10934793-10934807	pos_1	chr1:10934273-10935106	0.366561	49	0.0153598	-0.0396968	0.177661	0.679277	0.767857	0.779357	0.409	0.227	0.21	0.501019	0.547663	0.40751	0.264617	0.358259
chr1:10940091-10940102	neg_1	chr1:10939875-10940631	-0.333619	24	0.00819995	-0.00262271	-0.155379	0.063216	0.00427273	-0.164182	NA	0.0605	0.0764	0.478036	0.479341	0.391352	0.46731	0.469737
chr1:10940239-10940250	neg_1	chr1:10939875-10940631	-0.33406	-114	0.0323031	-0.00290255	-0.148186	0.0278468	0.999545	0.860818	NA	0.0269	0.146	0.478036	0.479341	0.391352	0.530893	0.469737
chr1:10940292-10940305	neg_9	chr1:10939875-10940631	-0.39063	76	0.0261423	-0.00203345	-0.146782	0.0105922	0.999692	0.925385	NA	0.0562	0.0782	0.478036	0.479341	0.391352	0.530893	0.469737
chr1:10940318-10940336	pos_3	chr1:10939875-10940631	0.272758	45	0.00328541	-0.0253478	0.43143	0.0837013	0.993722	0.834833	0.00239	0.000648	0.241	0.478036	0.479341	0.391352	0.530893	0.469737
chr1:10940412-10940423	neg_1	chr1:10939875-10940631	-0.339952	-32	0.00801509	0.00668907	-0.194691	0.0105177	0.00254545	-0.134818	NA	0.042	0.00756	0.462953	0.399944	0.358361	0.34438	0.469737
chr1:10940484-10940498	neg_2	chr1:10939875-10940631	-0.428606	-104	0.00698211	0.00358928	-0.10041	0.00401536	0.0105	0.238857	NA	0.0212	0.119	0.462953	0.399944	0.358361	0.34438	0.384755
chr1:10940650-10940661	neg_1	chr1:10939875-10940631	-0.342854	-270	-0.000227299	0.000877662	-0.0989269	0.00299621	0.00118182	0.0314545	NA	0.0834	0.079	0.462953	0.399944	0.358361	0.34438	0.384755
chr1:10940810-10940826	pos_2	chr1:10939875-10940631	0.284215	-430	-0.00135139	-0.000228334	0.104869	0	0.0001875	-0.240313	0.000206	0.000218	0.0126	0.473765	0.463228	0.467671	0.468537	0.595299
chr1:109754061-109754078	neg_0	chr1:109753816-109754317	-0.33631	0	0.0849521	-0.0607118	-0.433044	0.377026	0.852824	0.860294	0.000462	0.00191	0.0606	0.672996	0.619696	0.422895	0.466302	0.934865
chr1:109754095-109754109	neg_2	chr1:109753816-109754317	-0.313218	-29	0.036864	-0.0144866	-0.109254	0.000111482	0.0244286	0.238786	0.27	0.117	0.0542	0.689201	0.619696	0.422895	0.466302	0.934865
chr1:10975693-10975703	pos_0	chr1:10975656-10976488	0.472804	204	-0.00408042	-5.58972e-05	0.302893	0.027439	0.0021	0.1132	NA	0.000455	0.0381	0.502465	0.425237	0.444617	0.432347	0.385586
chr1:10975885-10975902	neg_0	chr1:10975656-10976488	-0.349806	5	0.0746012	-0.0543781	-0.207651	0.558758	0.00370588	0.182824	0.000195	0.0619	0.0798	0.502465	0.425237	0.444617	0.432347	0.385586
chr1:10975974-10975986	neg_5	chr1:10975656-10976488	-0.407345	-68	0.0135996	0.0020826	-0.127978	0.0182969	0.000416667	-0.18425	NA	0.0378	0.13	0.85581	0.79683	0.854913	0.862267	0.733938
chr1:109914594-109914605	neg_1	chr1:109914654-109915155	-0.368051	300	0.00638336	0.0067573	-0.143502	0.0289001	0.0206364	0.201364	NA	0.0378	0.319	0.335093	0.208403	0.290087	0.314434	0.261251
chr1:109914749-109914759	pos_0	chr1:109914654-109915155	0.514012	146	0.016401	-0.0255188	0.457286	0.39698	0.4738	0.6716	NA	1.47e-05	0.0746	0.299777	0.208403	0.299746	0.245561	0.248702
chr1:109914881-109914892	neg_1	chr1:109914654-109915155	-0.445171	13	0.0515905	0.00409181	-0.387335	0.333	0.00909091	0.101	NA	0.042	0.0177	0.299777	0.208403	0.299746	0.245561	0.248702
chr1:109914939-109914956	neg_0	chr1:109914654-109915155	-0.365716	-35	0.0457564	-0.0848245	-0.345671	1.05886	0.00776471	-0.155	3.3e-05	0.00285	0.177	0.299777	0.208403	0.292663	0.245561	0.248702
chr1:109915087-109915098	neg_1	chr1:109914654-109915155	-0.364108	-183	-0.000947395	0.0011585	-0.0882728	0.0187595	0.0173636	0.0658182	NA	0.0101	0.0974	0.351229	0.692226	0.292663	0.44029	0.248702
chr1:109915376-109915394	neg_3	chr1:109914654-109915155	-0.37148	-472	0.00168293	0.00212889	-0.148622	0	0.132833	0.416056	0.0302	0.00126	0.00743	NA	NA	NA	NA	NA
chr1:109946453-109946464	neg_1	chr1:109946288-109946789	-0.361278	75	0.0316201	0.0272633	-0.17304	0.0392032	0.603273	0.537364	NA	0.0601	0.00988	0.613496	0.360107	0.961086	0.325192	0.793355
chr1:109971748-109971762	pos_1	chr1:109971519-109972020	0.413389	8	0.0566881	-0.0815412	0.3935	0.620155	0.0115714	0.0726429	0.316	0.14	0.195	NA	NA	NA	NA	NA
chr1:109971777-109971791	pos_1	chr1:109971519-109972020	0.343731	-8	0.0108313	-0.0219387	0.182818	0.164961	0.0457143	0.316357	0.0449	0.0255	0.0155	NA	NA	NA	NA	NA
chr1:110059459-110059477	pos_3	chr1:110058961-110059462	0.338946	-248	0.00180941	-0.00693229	0.384933	0.0183366	0.347611	0.107889	0.00283	9.81e-05	0.0483	0.704038	0.782526	0.59239	0.374241	0.560966
chr1:110069116-110069133	neg_0	chr1:110068908-110070116	-0.403519	26	0.0333983	-0.0131531	-0.119773	1.66489	1	1.06559	4.39e-06	0.00388	0.0171	0.153014	0.194155	0.215106	0.23168	0.211531
chr1:110133015-110133026	neg_1	chr1:110132823-110133324	-0.391156	48	0.0176206	-0.00312064	-0.108229	0.198355	0.013	-0.0664545	NA	0.0309	0.0977	0.2853	0.172715	0.259348	0.326002	0.504439
chr1:110133033-110133050	neg_0	chr1:110132823-110133324	-0.375209	24	0.138545	-0.0847172	-0.672509	1.15282	0.0462941	0.259529	9.63e-07	0.000765	0.0792	0.2853	0.172715	0.259348	0.326002	0.504439
chr1:110133111-110133123	neg_5	chr1:110132823-110133324	-0.449916	-38	0.0113639	-0.000370969	-0.144398	0.0324124	0.00025	-0.209167	NA	0.0161	0.348	0.2853	0.172715	0.259348	0.589394	0.504439
chr1:110160101-110160119	pos_3	chr1:110159956-110160457	0.407466	88	0.0229723	-0.0988981	0.955291	0.594961	0.602389	0.642222	0.000436	9.81e-05	0.045	NA	NA	NA	NA	NA
chr1:110314865-110314875	pos_0	chr1:110314597-110315098	0.410951	-18	0.0319471	-0.064267	0.28158	0.440111	0.0083	0.2802	NA	9.81e-05	0.0604	NA	NA	NA	NA	NA
chr1:110314879-110314895	pos_2	chr1:110314597-110315098	0.355822	-32	0.0337372	-0.0987678	0.249191	0.569984	0.015875	0.349125	6.47e-06	0.00029	0.0526	NA	NA	NA	NA	NA
chr1:110315164-110315178	pos_1	chr1:110314597-110315098	0.35029	-317	0.00581877	-0.00211411	0.113314	0.00902709	0.00521429	0.0324286	0.304	0.0912	0.158	NA	NA	NA	NA	NA
chr1:110527627-110527645	pos_3	chr1:110527419-110527920	0.315939	25	0.02706	-0.0530112	0.639057	0.192097	0.00305556	0.165333	0.00551	0.000167	0.284	NA	NA	NA	NA	NA
chr1:110527679-110527696	neg_0	chr1:110527419-110527920	-0.387212	-10	0.0816675	-0.0854607	-0.135902	0.636763	0.0121765	0.153529	1.75e-05	3.26e-05	0.1	NA	NA	NA	NA	NA
chr1:110527720-110527730	pos_0	chr1:110527419-110527920	0.493555	-51	0.0259145	-0.0438217	0.345791	0.279333	0.002	0.0705	NA	3.26e-05	0.11	NA	NA	NA	NA	NA
chr1:110528123-110528133	pos_0	chr1:110527419-110527920	0.437186	-454	-0.0010859	-0.000723946	0.215494	-0.00177889	0.0011	-0.4535	NA	0.000305	0.042	NA	NA	NA	NA	NA
chr1:111200823-111200841	pos_3	chr1:111201211-111201712	0.327303	621	0.000487876	-0.000237349	0.20902	0	0.544556	0.602833	0.00695	0.0014	0.117	0.712402	0.732492	0.39475	0.86726	0.439304
chr1:111201054-111201064	pos_0	chr1:111201211-111201712	0.439376	398	-0.00317951	-0.000727195	0.16214	0.0170925	0.0036	0.1917	NA	0.000765	0.0243	0.916232	0.596099	0.39475	0.554553	0.323974
chr1:111201408-111201419	neg_1	chr1:111201211-111201712	-0.431618	43	0.0518084	-0.0015184	-0.31713	0.12554	0.0191818	0.103364	NA	0.0288	0.0668	0.127773	0.596099	0.142972	0.346655	0.155144
chr1:111201525-111201543	pos_3	chr1:111201211-111201712	0.322196	-64	0.0174171	-0.00106696	0.308299	0.0345282	0.00366667	0.119611	0.00555	0.000356	0.0941	0.127773	0.718144	0.809184	0.689341	0.66413
chr1:111201748-111201764	pos_2	chr1:111201211-111201712	0.324327	-287	0.000917952	-0.00177247	0.178881	0.0596503	0.000625	-0.169812	4.3e-05	0.000356	0.0397	0.349232	0.590442	0.809184	0.689341	0.66413
chr1:111275283-111275300	neg_0	chr1:111275037-111275538	-0.369852	0	0.0991532	-0.0459774	-0.317434	1.06941	0.101235	0.241	1.28e-05	0.000204	0.0337	NA	NA	NA	NA	NA
chr1:111516717-111516735	pos_3	chr1:111517107-111517608	0.290815	623	0.00198465	0.00021959	0.25263	0	0.00505556	-0.241556	0.00129	4.46e-05	0.0464	NA	NA	NA	NA	NA
chr1:111517365-111517382	neg_0	chr1:111517107-111517608	-0.356611	-8	0.0781778	-0.0330693	-0.21531	0.295408	0.0207059	-0.0807647	5.7e-05	0.00359	0.125	0.687641	0.540502	0.38856	0.579648	0.761095
chr1:111517412-111517423	neg_1	chr1:111517107-111517608	-0.326461	-55	0.0336128	0.000820068	-0.135482	0.0548247	0.0154545	0.308455	NA	0.0603	0.238	0.687641	0.540502	0.769889	0.579648	0.93387
chr1:111517543-111517553	pos_0	chr1:111517107-111517608	0.449829	-186	0.00136459	-0.00234101	0.139039	0.00707274	0.003	-0.4711	NA	0.000603	0.126	0.687641	0.540502	0.769889	0.579648	0.93387
chr1:111561443-111561461	pos_3	chr1:111561262-111562092	0.392839	52	0.0249938	-0.0458408	0.700046	0.136771	0.147889	0.254	0.00387	0.000108	0.103	NA	NA	NA	NA	NA
chr1:111561576-111561586	pos_0	chr1:111561262-111562092	0.466492	-64	0.0223528	-0.0324059	0.370572	0.137631	0.1743	0.1325	NA	0.000278	0.0281	0.764337	0.646233	0.962589	0.941186	0.915155
chr1:111729643-111729653	pos_0	chr1:111729489-111729990	0.475874	87	0.000592132	-0.028524	0.332025	0.0911796	0.8428	0.6294	NA	0.000305	0.0307	0.202576	0.146226	0.187452	0.448521	0.259276
chr1:111729826-111729837	neg_1	chr1:111729489-111729990	-0.329832	-87	0.0439218	0.0111672	-0.17059	0.0231243	0.16	0.106182	NA	0.0689	0.105	0.414377	0.432207	0.187452	0.433536	0.52497
chr1:111729910-111729921	neg_1	chr1:111729489-111729990	-0.340632	-171	0.0136426	0.00652331	-0.111207	0.00718148	0.00236364	0.109545	NA	0.0495	0.0544	0.414377	0.432207	0.57638	0.433536	0.52497
chr1:111730098-111730116	pos_3	chr1:111729489-111729990	0.296582	-359	0.000646589	-0.00192156	0.34902	0.00732958	0.000611111	-0.105889	0.0096	0.000648	0.0281	0.414377	0.432207	0.57638	0.433536	0.52497
chr1:111732879-111732897	pos_3	chr1:111733290-111733791	0.311438	644	-0.000575507	-3.10342e-05	0.150084	0	0.00144444	-0.131389	0.0306	0.000371	0.0863	0.341359	0.725418	0.707908	0.881897	0.883098
chr1:111733426-111733440	neg_2	chr1:111733290-111733791	-0.372099	101	0.0747495	-0.00230974	-0.235315	0.0693922	0.00564286	0.1395	0.0892	0.0316	0.0303	0.392382	0.364094	0.379391	0.339555	0.309499
chr1:111733487-111733500	neg_6	chr1:111733290-111733791	-0.447113	41	0.0357745	-0.00611694	-0.125387	0.000772749	0.403615	0.480308	0.0391	0.0343	0.0293	0.392382	0.364094	0.379391	0.339555	0.309499
chr1:111733506-111733516	pos_0	chr1:111733290-111733791	0.472884	25	0.0292354	-0.0402981	0.210065	0.189481	0.001	-0.1845	NA	4.46e-05	0.0461	0.392382	0.364094	0.379391	0.339555	0.309499
chr1:111733600-111733611	neg_1	chr1:111733290-111733791	-0.335619	-60	0.0136256	0.0071562	-0.186041	0.028958	0.00718182	0.199818	NA	0.0423	0.344	0.392382	0.364094	0.134762	0.339555	0.309499
chr1:111734237-111734255	pos_3	chr1:111733290-111733791	0.274976	-697	-0.000565226	0.000450108	0.0888161	0	0.0928889	0.439222	0.00104	5.93e-05	0.109	NA	NA	NA	NA	NA
chr1:111736007-111736017	pos_0	chr1:111735925-111736426	0.417299	159	0.00137589	-0.0049999	0.164726	0.0685412	0.2196	0.4927	NA	0.000167	0.053	0.201078	0.320532	0.250369	0.283025	0.272619
chr1:111736702-111736720	pos_3	chr1:111735925-111736426	0.29364	-527	-0.0015386	-0.000403434	0.222992	0.0233591	0.00561111	0.104389	0.00215	0.000248	0.139	0.569689	0.63052	0.426189	0.447382	0.860641
chr1:11289061-11289077	pos_2	chr1:11288964-11289465	0.283944	138	0.00358938	-0.00783085	0.304731	0.144598	0.476938	0.468312	7.7e-05	0.000204	0.0249	NA	NA	NA	NA	NA
chr1:11289153-11289165	neg_5	chr1:11288964-11289465	-0.438817	50	0.0119025	0.00431502	-0.140642	0.0121386	0.535	0.48725	NA	0.118	0.0087	NA	NA	NA	NA	NA
chr1:11289279-11289296	neg_0	chr1:11288964-11289465	-0.387451	-65	0.0536771	-0.0908944	-0.294749	0.912369	0.708353	0.541941	1.04e-05	0.00033	0.0137	NA	NA	NA	NA	NA
chr1:11289376-11289396	neg_4	chr1:11288964-11289465	-0.306371	-162	0.000743702	0.00138692	-0.109145	0.014945	0.40365	0.38735	0.0217	0.0277	0.0205	NA	NA	NA	NA	NA
chr1:112937221-112937235	pos_1	chr1:112936960-112938583	0.365124	-11	0.00492028	-0.00065236	0.130537	0	0.999286	0.838929	NA	0.0909	0.0989	NA	NA	NA	NA	NA
chr1:112937424-112937438	pos_1	chr1:112936960-112938583	0.371038	-214	0.010916	-0.00315401	0.199962	0.00376138	0.485643	0.550643	0.156	0.0816	0.0832	NA	NA	NA	NA	NA
chr1:112937708-112937719	neg_1	chr1:112936960-112938583	-0.404776	0	0.103428	0.0175173	-0.220259	0.0857932	0.917909	0.625364	NA	0.00389	0.0512	0.83021	0.662036	0.751071	0.691582	0.919428
chr1:112938137-112938155	neg_3	chr1:112936960-112938583	-0.354611	-116	-0.00169026	0.000880963	-0.120621	-0.00220634	0.0689444	0.158167	0.0041	0.00987	0.0121	NA	NA	NA	NA	NA
chr1:113042743-113042757	pos_1	chr1:113042478-113042979	0.304613	-15	0.0473953	-0.0557119	0.18015	0.235112	0.9825	0.647571	0.112	0.0845	0.092	0.40717	0.388265	0.332958	0.279505	0.205903
chr1:113057212-113057228	pos_2	chr1:113056925-113057426	0.312098	-37	0.0253545	-0.0158815	0.108524	0.299413	0.999	0.91225	0.000467	0.000739	0.109	0.604453	0.677355	0.489563	0.739228	0.629936
chr1:11336939-11336957	pos_3	chr1:11337453-11337954	0.306057	747	-0.000266618	-0.000699484	0.130201	0	0.00433333	-0.354611	0.00136	0.000189	0.0466	NA	NA	NA	NA	NA
chr1:11336998-11337008	pos_0	chr1:11337453-11337954	0.438221	696	-0.000333968	-0.00183638	0.148541	0	0.0014	-0.02	NA	0.000189	0.045	NA	NA	NA	NA	NA
chr1:11337519-11337537	pos_3	chr1:11337453-11337954	0.342688	167	-0.00155756	0.00196692	0.584673	0.00504967	0.000277778	-0.353444	0.000716	0.000204	0.0516	0.380597	0.553018	0.405444	0.420687	0.649695
chr1:11337573-11337591	pos_3	chr1:11337453-11337954	0.335664	113	0.000599255	-0.00296093	0.63974	0.0319526	0.000388889	-0.411222	0.00315	0.000524	0.111	0.380597	0.553018	0.405444	0.420687	0.649695
chr1:11337689-11337700	neg_1	chr1:11337453-11337954	-0.398764	4	0.0328611	0.014258	-0.332719	0.0441827	0.0546364	0.441182	NA	0.00828	0.156	0.380597	0.690282	0.405444	0.420687	0.649695
chr1:11337707-11337718	neg_1	chr1:11337453-11337954	-0.369479	-4	0.0160296	0.000313163	-0.172979	0.058785	0.000454545	-0.695091	NA	0.0698	0.154	0.380597	0.690282	0.634115	0.713727	0.816718
chr1:11337760-11337777	neg_0	chr1:11337453-11337954	-0.349169	-57	0.0139171	-0.0175411	-0.128682	0.294247	0.951529	0.793529	6.33e-06	0.00206	0.0287	0.556669	0.690282	0.634115	0.713727	0.816718
chr1:11337906-11337916	pos_0	chr1:11337453-11337954	0.444509	-203	0.0073831	-0.00794011	0.171532	0.216031	0.7088	0.6813	NA	5.93e-05	0.03	0.556669	0.690282	0.634115	0.713727	0.816718
chr1:11342220-11342230	pos_0	chr1:11342204-11343043	0.463387	225	-0.00329851	-0.00404643	0.407462	0.120842	0.6889	0.5951	NA	0.000218	0.0593	0.439218	0.457163	0.347532	0.537332	0.40637
chr1:11342383-11342393	pos_0	chr1:11342204-11343043	0.463901	62	-0.000353169	-0.00949059	0.169448	0.158668	0.0032	0.3295	NA	0.000305	0.0221	0.439218	0.457163	0.347532	0.537332	0.40637
chr1:11342436-11342450	pos_1	chr1:11342204-11343043	0.327045	5	0.0513683	-0.0704591	0.109098	0.959626	0.212714	0.125643	0.294	0.0703	0.0113	0.439218	0.457163	0.347532	0.537332	0.40637
chr1:11342496-11342513	neg_0	chr1:11342204-11343043	-0.339153	-42	0.0991018	-0.0661857	-0.188541	1.04772	0.014	-0.257412	1.88e-05	0.000218	0.0382	0.427503	0.492497	0.548604	0.721156	0.37989
chr1:11342538-11342549	neg_1	chr1:11342204-11343043	-0.331056	-84	0.0153001	0.000206666	-0.142248	0.161645	0.0113636	0.305818	NA	0.0265	0.212	0.427503	0.492497	0.548604	0.721156	0.37989
chr1:11342789-11342805	pos_2	chr1:11342204-11343043	0.325	0	0.00180727	-0.00375929	0.144598	0.220394	0.9855	0.811562	0.000262	0.000315	0.103	0.427503	0.316883	0.369407	0.438086	0.516303
chr1:11342849-11342859	pos_0	chr1:11342204-11343043	0.426645	-57	0.00202279	-0.00433154	0.231226	0.229193	0.6989	0.3993	NA	7.13e-05	0.183	0.308278	0.316883	0.369407	0.438086	0.516303
chr1:114011959-114011976	neg_0	chr1:114011752-114012253	-0.395793	27	0.123357	-0.0799677	-0.830734	0.774086	0.000176471	-0.380471	3.19e-05	1.47e-05	0.0171	0.237329	0.361191	0.649217	0.442068	0.704905
chr1:114021854-114021872	pos_3	chr1:114021699-114022200	0.364829	78	0.0119191	-0.0531837	0.8802	0	0.0323333	0.00477778	0.00333	0.000126	0.0239	0.372288	0.624476	0.213924	0.387362	0.264299
chr1:114022332-114022346	pos_1	chr1:114021699-114022200	0.35416	349	0.00329651	-0.0117069	0.151128	0.103686	0.0133571	0.117357	0.438	0.0231	0.0412	NA	NA	NA	NA	NA
chr1:114022499-114022516	pos_4	chr1:114022444-114022945	0.28231	179	0.00260625	-0.00496291	0.112131	0.0625036	0.478824	0.628294	1.34e-05	0.00155	0.0599	NA	NA	NA	NA	NA
chr1:114022645-114022659	pos_1	chr1:114022444-114022945	0.419733	36	0.0242308	-0.0684079	0.109353	0.28799	0.987286	0.798143	0.375	0.155	0.0631	NA	NA	NA	NA	NA
chr1:114023540-114023558	pos_3	chr1:114022444-114022945	0.383229	-7	0.00525761	-0.0582428	0.157923	0	0.0512778	0.0235	0.00171	0.000126	0.0597	NA	NA	NA	NA	NA
chr1:114035019-114035033	pos_1	chr1:114034847-114035348	0.414738	65	0.0320326	-0.0627954	0.203094	1.03741	0.0716429	0.404714	0.164	0.0324	0.134	NA	NA	NA	NA	NA
chr1:114035076-114035093	pos_4	chr1:114034847-114035348	0.288861	5	0.0320227	-0.0722423	0.229324	0.373918	0.125118	0.340882	0.00634	0.0993	0.00568	NA	NA	NA	NA	NA
chr1:114035111-114035128	pos_4	chr1:114034847-114035348	0.32292	-14	0.0422383	-0.0565484	0.0725528	0.467454	0.00747059	0.185588	3.37e-05	0.00942	0.114	NA	NA	NA	NA	NA
chr1:114104917-114104927	pos_0	chr1:114105360-114105861	0.44342	684	-0.000389922	0.000358731	0.167325	0	0.0817	0.1877	NA	0.000455	0.0343	0.704544	0.614458	0.50351	0.619067	0.613512
chr1:114105633-114105650	neg_0	chr1:114105360-114105861	-0.360338	-23	0.0663184	-0.0276049	-0.239039	0.640485	0.000588235	-0.199529	0.000105	7.13e-05	0.0686	0.462861	0.291394	0.604295	0.472091	0.527368
chr1:114145659-114145676	neg_0	chr1:114145433-114145934	-0.401877	8	0.0544699	-0.07905	-0.55361	1.27094	0.512706	0.553882	1.35e-06	3.26e-05	0.0772	0.624049	0.473686	0.398936	0.277188	0.596705
chr1:114145717-114145737	neg_4	chr1:114145433-114145934	-0.268672	-34	-0.00161186	-0.000958782	-0.118789	0.0701812	0.9928	1.01755	0.00925	0.00406	0.0814	0.493597	0.473686	0.398936	0.277188	0.705859
chr1:114145771-114145785	pos_1	chr1:114146094-114146595	0.429354	-88	0.0121072	-0.0350794	0.296611	0.501969	0.999857	0.855	0.244	0.228	0.0256	0.493597	0.473686	0.398936	0.277188	0.705859
chr1:114145951-114145969	pos_3	chr1:114146094-114146595	0.343351	-268	0.0112075	5.04288e-05	0.271534	0.078128	0.225222	0.541111	0.00602	0.000315	0.09	0.295425	0.473686	0.404602	0.277188	0.705859
chr1:114146357-114146368	neg_1	chr1:114146094-114146595	-0.391099	-13	-0.0022568	0.016987	-0.10941	0	0.00209091	-0.0337273	NA	0.0484	0.00397	0.596446	0.381716	0.29535	0.435012	0.341325
chr1:114146505-114146518	neg_6	chr1:114146094-114146595	-0.528098	-161	0.0061807	0.000476049	-0.183429	0	0.00153846	0.156462	NA	0.134	0.0814	0.596446	0.43846	0.29535	0.427831	0.341325
chr1:114146583-114146599	pos_2	chr1:114146094-114146595	0.287629	-239	0.000601449	-0.00827324	0.115764	0	0.000625	-0.68475	0.000416	0.00331	0.0275	NA	NA	NA	NA	NA
chr1:11417146-11417163	pos_4	chr1:11417167-11417668	0.288319	255	0.01942	-0.00377475	0.0833776	0.60939	0.0117059	0.186529	4.36e-05	0.000739	0.0886	0.535974	0.512673	0.566136	0.46388	0.421555
chr1:11417289-11417307	pos_3	chr1:11417167-11417668	0.337726	111	0.0347621	-0.0364961	0.610051	0.574605	0.00827778	0.143167	8.79e-05	0.000356	0.0344	0.493749	0.551826	0.372588	0.537481	0.554872
chr1:11417345-11417362	neg_0	chr1:11417167-11417668	-0.342723	56	0.0929492	-0.0899028	-0.404701	1.23726	0.00464706	-0.0580588	1.69e-05	0.000189	0.0858	0.493749	0.551826	0.372588	0.537481	0.554872
chr1:114176030-114176040	pos_0	chr1:114176280-114177152	0.474265	491	-0.000645349	-0.00190842	0.267313	0	0.0403	0.4792	NA	0.000248	0.0337	NA	NA	NA	NA	NA
chr1:114176710-114176727	pos_4	chr1:114176280-114177152	0.311633	175	0.00415965	-0.00973933	0.120584	0.0641183	0.000882353	-0.00111765	7.25e-05	1.47e-05	0.0798	NA	NA	NA	NA	NA
chr1:114176807-114176817	pos_0	chr1:114176280-114177152	0.44222	85	0.00371778	-0.0112635	0.323203	0.217157	0.0048	-0.3888	NA	5.93e-05	0.0371	NA	NA	NA	NA	NA
chr1:114176928-114176939	neg_1	chr1:114176280-114177152	-0.42656	-27	0.0364292	-0.0020044	-0.401403	0.392205	0.253636	0.468545	NA	0.0468	0.215	NA	NA	NA	NA	NA
chr1:114177129-114177141	neg_5	chr1:114176280-114177152	-0.487139	-228	0.00221963	0.00267776	-0.125194	-0.00204946	0.0998333	0.3295	NA	0.00478	0.0817	NA	NA	NA	NA	NA
chr1:114249153-114249164	neg_1	chr1:114248597-114249768	-0.408578	41	0.0740916	-0.0151515	-0.519065	0.388193	0.00190909	0.0530909	NA	0.042	0.0134	0.264597	0.468149	0.904902	0.729549	0.815868
chr1:114249168-114249182	pos_1	chr1:114248597-114249768	0.394301	23	0.0581467	-0.0690242	0.153661	0.699984	0.0015	-0.336286	0.013	0.0354	0.0746	0.264597	0.468149	0.904902	0.729549	0.815868
chr1:114249192-114249208	pos_2	chr1:114248597-114249768	0.323598	0	0.0567467	-0.0693841	0.18991	0.680224	0.0681875	-0.145313	5.01e-05	0.000167	0.0328	0.264597	0.828049	0.850024	0.729549	0.815868
chr1:114249226-114249240	pos_1	chr1:114248597-114249768	0.314274	-22	0.0107299	-0.031086	0.141265	0.357373	0.000714286	-0.161714	0.473	0.115	0.0278	0.264597	0.828049	0.850024	0.663652	0.815868
chr1:115096178-115096188	pos_0	chr1:115095953-115096454	0.437886	16	0.0132876	-0.0157647	0.480731	0.173033	0.0558	0.105	NA	0.000305	0.0135	NA	NA	NA	NA	NA
chr1:115096204-115096221	neg_0	chr1:115095953-115096454	-0.411238	-1	0.1056	-0.0752465	-0.410964	1.32729	0.0115882	-0.360941	2.1e-06	0.000204	0.0437	NA	NA	NA	NA	NA
chr1:115096261-115096272	neg_1	chr1:115095953-115096454	-0.377991	-58	0.0479245	-0.00264038	-0.192136	0.176248	0.0335455	0.104182	NA	0.0981	0.254	NA	NA	NA	NA	NA
chr1:115096689-115096703	pos_1	chr1:115095953-115096454	0.382043	-486	-0.000723685	-0.000500028	0.120855	0	0.332786	0.230429	0.114	0.0739	0.125	NA	NA	NA	NA	NA
chr1:115175358-115175368	pos_0	chr1:115175566-115176480	0.498953	449	0.00137061	-0.000648749	0.210641	0	0.9992	0.9946	NA	1.47e-05	0.0715	0.923461	0.680879	0.758679	0.584901	0.569159
chr1:115175774-115175784	pos_0	chr1:115175566-115176480	0.446078	33	0.0188711	-0.0189364	0.208777	0.0449861	0.4599	0.5253	NA	4.46e-05	0.0222	0.818833	0.21761	0.758679	0.584901	0.224561
chr1:115176224-115176235	neg_1	chr1:115175566-115176480	-0.405012	0	0.0154818	0.0170188	-0.188429	-0.00425872	0.0211818	-0.062	NA	0.0404	0.18	0.532839	0.316864	0.687799	0.440511	0.403238
chr1:115176343-115176361	pos_3	chr1:115175566-115176480	0.300359	-114	1.32188e-05	-0.00355824	0.402806	0.000868103	0.00111111	-0.142556	0.00253	0.00133	0.0313	0.532839	0.316864	0.687799	0.440511	0.403238
chr1:115176391-115176401	pos_0	chr1:115175566-115176480	0.447618	-162	-0.000865193	-0.0147597	0.323336	0.0112142	0.0025	-0.0358	NA	4.46e-05	0.0126	0.532839	0.316864	0.687799	0.440511	0.403238
chr1:115183363-115183381	pos_3	chr1:115183983-115184484	0.345635	853	-0.00036695	-0.000694692	0.118856	0	0.00161111	-0.312222	0.0154	0.000278	0.0485	NA	NA	NA	NA	NA
chr1:115184131-115184148	pos_4	chr1:115183983-115184484	0.303982	86	0.000106351	-0.00730711	0.112982	0.0364012	0.913176	0.716647	0.000375	0.0023	0.0267	0.380728	0.248874	0.977193	0.488293	0.934865
chr1:115184202-115184218	pos_2	chr1:115183983-115184484	0.284324	16	0.0136566	-0.0237532	0.138592	0.126099	1	1.09113	0.000462	0.00181	0.0054	0.380728	0.248874	0.977193	0.7318	0.797018
chr1:115184248-115184258	pos_0	chr1:115183983-115184484	0.467476	-15	0.0252445	-0.0603729	0.634332	0.28039	0.8495	0.8451	NA	0.000648	0.0412	0.380728	0.248874	0.977193	0.7318	0.797018
chr1:115184269-115184280	neg_1	chr1:115183983-115184484	-0.368675	-36	0.0107885	-0.0129219	-0.114779	0.102181	0.965545	0.490091	NA	0.0245	0.00951	0.380728	0.248874	0.977193	0.7318	0.797018
chr1:115184281-115184295	neg_2	chr1:115183983-115184484	-0.343342	-48	0.0328957	-0.0271861	-0.0981287	0.0356251	0.991143	0.855	NA	0.0732	0.0346	0.380728	0.248874	0.977193	0.7318	0.797018
chr1:115189160-115189173	neg_6	chr1:115188996-115189497	-0.469403	74	0.0214944	0.0114382	-0.125117	0.0151295	0.00361538	0.141538	NA	0.00471	0.213	0.306938	0.260845	0.235053	0.321421	0.277092
chr1:115189306-115189320	pos_1	chr1:115188996-115189497	0.379151	-60	0.0282729	-0.0484129	0.187343	0.286903	0.0285714	0.219571	0.0255	0.00428	0.125	0.306938	0.260845	0.235053	0.321421	0.277092
chr1:115190899-115190913	pos_1	chr1:115190824-115191325	0.325694	162	-0.000193765	-0.0186875	0.126168	0.12955	0.887429	0.784571	0.0318	0.0641	0.172	0.337622	0.50314	0.458786	0.837408	0.397271
chr1:115190973-115190991	pos_3	chr1:115190824-115191325	0.354784	84	-0.00155771	-0.0121766	0.84535	0.0626519	0.9975	0.956944	0.000274	0.000278	0.0168	0.337622	0.50314	0.458786	0.837408	0.397271
chr1:115191055-115191065	pos_0	chr1:115190824-115191325	0.418367	10	-0.00141901	-0.00360148	0.570604	0.0588493	0.0022	0.1196	NA	0.000438	0.0328	0.337622	0.741946	0.62409	0.837408	0.397271
chr1:115191564-115191578	neg_2	chr1:115191434-115191935	-0.450388	107	0.0245832	-0.00550052	-0.27365	0.451409	0.935571	0.553357	0.0646	0.0116	0.105	0.298143	0.260801	0.566519	0.763091	0.774195
chr1:115191795-115191809	pos_1	chr1:115191434-115191935	0.308685	-111	0.00381289	-0.0155757	0.144755	0.0472166	0.000214286	-0.293071	0.205	0.0244	0.25	0.520864	0.478984	0.638036	0.60327	0.510018
chr1:115194124-115194138	pos_1	chr1:115194097-115194937	0.304465	210	0.000565653	-0.00157113	0.101162	0	0.00542857	-0.0152143	NA	0.0602	0.0569	0.40813	0.398553	0.539714	0.611576	0.472417
chr1:115194293-115194304	neg_1	chr1:115194097-115194937	-0.408099	44	0.0192031	0.0111508	-0.126107	0.00386798	0.00136364	-0.280636	NA	0.062	0.24	0.40813	0.398553	0.539714	0.611576	0.472417
chr1:115194638-115194648	pos_0	chr1:115194097-115194937	0.414345	39	0.0288012	-0.0832448	0.180496	0.136174	0.9995	1.0322	NA	5.93e-05	0.0494	0.470229	0.394787	0.459868	0.443763	0.860397
chr1:115194664-115194681	pos_4	chr1:115194097-115194937	0.304777	6	0.0038673	-0.026837	0.112531	0.035971	0.996059	0.815176	0.00117	0.000536	0.0506	0.470229	0.394787	0.459868	0.443763	0.860397
chr1:115199574-115199592	pos_3	chr1:115199388-115199889	0.320797	47	0.0125222	-0.0371072	0.666643	0.149419	0.770556	0.650111	0.000752	1.47e-05	0.0847	0.721493	0.42422	0.793181	0.516291	0.934865
chr1:115226240-115226258	neg_3	chr1:115226182-115226683	-0.338527	175	0.0192928	0.000788728	-0.163889	0.0961746	0.0302778	0.278833	0.000361	0.00637	0.0173	0.463518	0.385575	0.342931	0.38953	0.441352
chr1:115226260-115226271	neg_1	chr1:115226182-115226683	-0.363871	162	0.0156825	0.0095553	-0.186138	0.124951	0.0449091	0.373727	NA	0.0242	0.116	0.463518	0.385575	0.342931	0.38953	0.441352
chr1:115226420-115226437	pos_4	chr1:115226182-115226683	0.362279	0	0.00253812	-0.0173975	0.150663	0.461868	0.965471	0.922647	0.000142	0.0031	0.0201	0.482794	0.481162	0.352851	0.27143	0.235949
chr1:115226445-115226462	neg_0	chr1:115226182-115226683	-0.343889	-13	0.0671624	-0.07809	-0.306131	1.47104	1	1.17612	5.43e-05	0.000305	0.0257	0.482794	0.481162	0.352851	0.27143	0.235949
chr1:115226969-115226987	pos_3	chr1:115226182-115226683	0.28338	-537	-0.000250504	0.00053427	0.162007	0	0.063	0.289833	0.00542	0.00285	0.139	NA	NA	NA	NA	NA
chr1:115251981-115251999	pos_3	chr1:115251810-115252311	0.362998	62	0.0654382	-0.114363	0.554739	0.976637	0.0085	0.0772222	1.16e-05	9.81e-05	0.0114	0.837675	0.939861	0.778544	0.943171	0.261573
chr1:115252063-115252077	pos_1	chr1:115251810-115252311	0.392334	-3	0.0738519	-0.0614188	0.440966	0.762117	0.602571	0.501643	0.39	0.17	0.0798	0.265561	0.259362	0.221583	0.323022	0.261573
chr1:115279632-115279642	pos_0	chr1:115279966-115280467	0.476212	575	-0.00513093	0.00128836	0.183588	0	0.0129	0.1562	NA	3.26e-05	0.0538	NA	NA	NA	NA	NA
chr1:115280091-115280103	neg_5	chr1:115279966-115280467	-0.492254	114	0.0031722	0.0012788	-0.175358	0.00473934	0.995833	0.661333	NA	0.0224	0.0227	0.310505	0.254186	0.29851	0.230983	0.220645
chr1:115280195-115280212	neg_0	chr1:115279966-115280467	-0.438018	5	0.15129	-0.0344087	-1.0119	2.04909	1	1.11176	4.58e-07	0.000236	0.0516	0.310505	0.260739	0.29851	0.230983	0.220645
chr1:115280538-115280554	pos_2	chr1:115279966-115280467	0.310041	-322	0.00394944	-0.00512476	0.179258	0.0332868	0.337563	0.125125	4.77e-05	0.000218	0.0485	0.784417	0.248949	0.57297	0.745467	0.713159
chr1:115300192-115300208	pos_2	chr1:115299969-115300470	0.299734	12	0.0410753	-0.0548569	0.0885717	0.316782	0.923125	0.7825	9.79e-06	0.000666	0.142	0.316513	0.379281	0.286537	0.434584	0.611473
chr1:115300746-115300757	neg_1	chr1:115299969-115300470	-0.423278	0	0.0146675	0.0104669	-0.10198	0.02932	0.361273	0.575182	NA	0.042	0.0508	0.176481	0.633098	0.59322	0.264952	0.310726
chr1:115317201-115317211	pos_0	chr1:115317011-115317902	0.485353	51	0.0503079	-0.0347916	0.548267	0.788444	0.8534	0.6746	NA	5.93e-05	0.0844	0.363366	0.308913	0.278712	0.168006	0.233604
chr1:115317292-115317302	pos_0	chr1:115317011-115317902	0.480158	-31	0.0168374	-0.0472534	0.428281	0.602039	0.9923	0.8856	NA	0.000167	0.0464	0.363366	0.308913	0.278712	0.168006	0.233604
chr1:115317577-115317597	neg_4	chr1:115317011-115317902	-0.330172	55	0.00201917	-0.000325724	-0.16192	0.0278539	0.9781	0.8253	0.0415	0.031	0.0315	0.70048	0.600474	0.700811	0.939692	0.603122
chr1:115330751-115330768	neg_0	chr1:115330477-115330978	-0.377007	-24	0.0714216	-0.0590571	-0.462316	0.682063	0.998118	1.16135	7.83e-06	0.00331	0.0575	0.433973	0.502383	0.484572	0.631054	0.423175
chr1:115330969-115330980	neg_1	chr1:115330477-115330978	-0.387726	-242	0.0117575	0.00724212	-0.104369	0.0302457	0.102	0.232545	NA	0.0534	0.144	0.382305	0.502383	0.306101	0.927273	0.423175
chr1:115364585-115364595	pos_0	chr1:115364708-115365209	0.492479	-338	-0.00132894	-0.0146345	0.239704	0.0753898	1	1.1642	NA	4.46e-05	0.0343	NA	NA	NA	NA	NA
chr1:115364923-115364934	neg_1	chr1:115364708-115365209	-0.418965	25	0.0540744	0.00045318	-0.419617	0.289121	0.00463636	0.0965455	NA	0.0524	0.0584	NA	NA	NA	NA	NA
chr1:115398289-115398303	neg_2	chr1:115397998-115398499	-0.338929	-41	0.0201832	-0.00308211	-0.0973222	0.00565287	0.00871429	-0.0880714	0.488	0.0279	0.0227	0.493279	0.33345	0.981859	0.51375	0.928391
chr1:115398340-115398358	pos_3	chr1:115397998-115398499	0.309269	-92	-0.00459271	-0.00588224	0.271183	0.0188161	0.000722222	-0.124667	0.00483	0.00081	0.123	NA	NA	NA	NA	NA
chr1:115409799-115409819	neg_4	chr1:115409708-115410209	-0.281367	140	0.000543707	-0.00203758	-0.078647	0.016004	0.2099	0.36145	0.00299	0.0186	0.00835	0.859845	0.898901	0.98263	0.94294	0.918759
chr1:115410376-115410393	pos_4	chr1:115409708-115410209	0.37917	-418	0.00155767	-0.0137311	0.110922	0.0881027	0.115647	0.474412	0.000132	0.00871	0.011	NA	NA	NA	NA	NA
chr1:115410514-115410524	pos_0	chr1:115409708-115410209	0.485936	-556	-0.00268741	-0.00706611	0.182465	0.0578085	0.0024	0.1865	NA	9.81e-05	0.134	NA	NA	NA	NA	NA
chr1:115455016-115455027	neg_1	chr1:115454790-115455576	-0.354952	14	0.0158541	-0.000801834	-0.118637	0.042167	0.125091	0.339182	NA	0.00532	0.253	0.779783	0.611307	0.670852	0.892433	0.811717
chr1:115455358-115455368	pos_0	chr1:115454790-115455576	0.438413	-33	0.00809799	-0.0101081	0.257401	0.127794	0.0054	0.1125	NA	3.26e-05	0.0886	0.608699	0.611307	0.967594	0.915307	0.811717
chr1:115455549-115455559	pos_0	chr1:115454790-115455576	0.499752	-224	-0.00229464	-8.15749e-05	0.160413	0.0258082	0.1696	0.4181	NA	4.46e-05	0.0301	NA	NA	NA	NA	NA
chr1:115530545-115530555	pos_0	chr1:115530305-115530806	0.523657	1	0.0968836	-0.088942	0.430066	0.304166	0.0039	-0.0973	NA	1.47e-05	0.0746	0.774259	0.277798	0.241699	0.451329	0.934865
chr1:115555614-115555631	neg_0	chr1:115555405-115555906	-0.353479	25	0.103586	-0.0547288	-0.135485	0.589129	0.00258824	-0.136	3.33e-06	0.000356	0.214	0.923461	0.722179	0.759155	0.833094	0.934865
chr1:115783034-115783045	neg_1	chr1:115782897-115783398	-0.395951	103	0.000628244	-0.000128686	-0.105286	0.045679	0.0116364	0.309364	NA	0.0101	0.101	NA	NA	NA	NA	NA
chr1:115783116-115783126	pos_0	chr1:115782897-115783398	0.491401	22	0.0912082	-0.0919327	0.239563	1.03578	0.0085	0.2746	NA	0.000204	0.0394	NA	NA	NA	NA	NA
chr1:115783146-115783158	neg_5	chr1:115782897-115783398	-0.460021	0	0.0259966	-0.00263143	-0.157019	0.00320957	0.345333	0.35275	NA	0.0545	0.121	NA	NA	NA	NA	NA
chr1:115783242-115783253	neg_1	chr1:115782897-115783398	-0.328808	-95	0.00374722	-0.00274702	-0.142609	0.0568026	0.00145455	0.0397273	NA	0.069	0.0386	NA	NA	NA	NA	NA
chr1:115797063-115797080	pos_4	chr1:115796854-115797355	0.336136	25	0.013176	-0.0587423	0.13343	0.129548	0.998882	0.948294	0.000497	0.012	0.138	0.27277	0.227686	0.543735	0.189258	0.850624
chr1:115797104-115797114	pos_0	chr1:115796854-115797355	0.481874	0	0.0194593	-0.0543488	0.242351	0.205816	0.9996	1.1144	NA	5.93e-05	0.0371	0.27277	0.227686	0.543735	0.189258	0.850624
chr1:115797828-115797842	pos_1	chr1:115796854-115797355	0.400995	-138	0.000629665	-0.0267931	0.126103	0.0953902	0.00571429	-0.0927143	0.142	0.128	0.201	0.408789	0.308693	1	0.943171	0.829355
chr1:11592869-11592887	pos_3	chr1:11592669-11593170	0.289135	33	0.0535499	-0.0600232	0.277042	0.503126	0.00377778	0.141056	0.000823	3.26e-05	0.00785	0.348715	0.25594	0.475707	0.688447	0.727542
chr1:116007305-116007316	neg_1	chr1:116007073-116007574	-0.385942	8	0.045407	-0.00105584	-0.292996	0.0921125	0.0213636	0.360182	NA	0.0288	0.0108	0.32768	0.956021	1	0.639059	0.518177
chr1:116007339-116007353	pos_1	chr1:116007073-116007574	0.370025	-16	0.0308258	-0.0458685	0.148503	0.437906	0.0606429	0.125	0.0581	0.195	0.09	0.614727	0.956021	1	0.639059	0.518177
chr1:116007365-116007375	pos_0	chr1:116007073-116007574	0.473258	-42	0.0601951	-0.0772176	0.301921	0.607415	0.0086	0.2513	NA	9.81e-05	0.171	0.614727	0.575084	1	0.639059	0.518177
chr1:116067355-116067365	pos_0	chr1:116067460-116067961	0.462102	346	0.00569366	-0.0150682	0.346744	0	0.1942	0.4724	NA	1.47e-05	0.0684	NA	NA	NA	NA	NA
chr1:116332199-116332209	pos_0	chr1:116332341-116332842	0.453018	383	-0.00261135	-0.000668079	0.359991	0.0211038	0.0015	0.2091	NA	0.000248	0.0384	NA	NA	NA	NA	NA
chr1:116332548-116332564	pos_2	chr1:116332341-116332842	0.321122	28	0.0364384	-0.065397	0.103393	0.14087	0.002125	0.0608125	1.82e-05	0.00204	0.135	NA	NA	NA	NA	NA
chr1:116332622-116332632	pos_0	chr1:116332341-116332842	0.45794	-31	0.0191358	-0.0115574	0.184891	0.0753812	6e-04	-0.0471	NA	0.000248	0.0128	NA	NA	NA	NA	NA
chr1:116365406-116365418	neg_5	chr1:116365198-116365936	-0.437214	31	0.00669319	0.000239253	-0.120939	0.00526507	0.513833	0.395167	NA	0.0153	0.0459	NA	NA	NA	NA	NA
chr1:116365521-116365531	pos_0	chr1:116365198-116365936	0.447437	-73	0.0201041	-0.015285	0.167989	0.0954439	1	1.0435	NA	4.46e-05	0.0491	NA	NA	NA	NA	NA
chr1:116472269-116472279	pos_0	chr1:116472240-116472741	0.402944	212	0.00653617	-0.0014982	0.175385	0.0848256	0.0045	0.167	NA	0.000524	0.0591	NA	NA	NA	NA	NA
chr1:116472419-116472437	pos_3	chr1:116472240-116472741	0.320868	54	0.013211	-0.00981769	0.104476	0.0225103	0.00777778	0.191444	0.0112	0.000739	0.086	NA	NA	NA	NA	NA
chr1:116472449-116472459	pos_0	chr1:116472240-116472741	0.400995	32	0.0143917	-0.0325654	0.154343	0.0256586	0.0011	-0.0957	NA	0.000141	0.181	0.17241	0.408145	0.624842	0.938104	0.177151
chr1:116472517-116472527	pos_0	chr1:116472240-116472741	0.415197	-27	0.0257305	-0.0555965	0.267196	0.0631752	0.0161	-0.3967	NA	0.000236	0.0468	0.17241	0.408145	0.624842	0.842517	0.177151
chr1:116472553-116472564	neg_1	chr1:116472240-116472741	-0.400092	-63	0.0437924	0.00112352	-0.232808	0.0197067	0.00245455	-0.258818	NA	0.042	0.00756	0.17241	0.408145	0.624842	0.842517	0.177151
chr1:116648493-116648510	neg_0	chr1:116648237-116648738	-0.381413	-6	0.138692	-0.0811453	-0.746058	1.1632	0.987765	0.900706	2.41e-06	9.81e-05	0.106	0.278406	0.341738	0.260641	0.309512	0.317161
chr1:116648514-116648525	neg_1	chr1:116648237-116648738	-0.36397	-27	0.0107563	-0.0026489	-0.150079	0.0805026	0.978727	0.246909	NA	0.0252	0.109	0.278406	0.341738	0.260641	0.309512	0.317161
chr1:116648540-116648554	neg_2	chr1:116648237-116648738	-0.359228	-53	0.0156541	-0.0061552	-0.203411	0.139403	0.772929	0.622857	0.364	0.0343	0.0236	0.278406	0.341738	0.260641	0.309512	0.317161
chr1:116679167-116679185	neg_3	chr1:116679195-116679696	-0.403727	261	0.0054048	0.00606165	-0.447728	0.083431	0.995167	0.966278	0.0255	0.0712	0.0446	0.355343	0.40363	0.320567	0.400663	0.550392
chr1:116679350-116679368	neg_3	chr1:116679195-116679696	-0.356517	78	0.0165783	-0.00420872	-0.335659	0.291052	0.00183333	0.0872222	0.0324	0.0213	0.0326	0.277247	0.30936	0.320567	0.400663	0.550392
chr1:116679395-116679413	pos_3	chr1:116679195-116679696	0.400501	33	0.0532679	-0.127247	0.976529	0.458805	0.760889	0.623389	0.000562	1.47e-05	0.0491	0.277247	0.30936	0.320567	0.400663	0.550392
chr1:116679532-116679543	neg_1	chr1:116679195-116679696	-0.402143	-87	0.0255212	0.0096928	-0.227583	0.0631791	0.343091	0.559091	NA	0.0684	0.0243	0.627758	0.608774	0.613028	0.583521	0.550392
chr1:116687284-116687302	pos_3	chr1:116687139-116688052	0.294034	88	0.0165947	-0.0215513	0.123863	0.0636873	0.00261111	-0.0987778	0.00113	1.47e-05	0.0247	0.236569	0.332101	0.302583	0.331875	0.52045
chr1:116687322-116687336	neg_2	chr1:116687139-116688052	-0.326895	54	0.00817697	-6.00815e-05	-0.176052	0.0266829	0.00357143	0.0292857	NA	0.205	0.142	0.236569	0.332101	0.302583	0.331875	0.52045
chr1:116687374-116687385	neg_1	chr1:116687139-116688052	-0.418227	5	0.0394743	0.0123144	-0.34125	0.0318896	0.152909	0.0767273	NA	0.0707	0.05	0.236569	0.332101	0.302583	0.331875	0.52045
chr1:116687421-116687431	pos_0	chr1:116687139-116688052	0.478247	-32	0.0388086	-0.0262215	0.240399	0.210582	0.7648	0.7089	NA	4.46e-05	0.0174	0.385975	0.506371	0.302583	0.331875	0.533501
chr1:116687723-116687734	neg_1	chr1:116687139-116688052	-0.392156	68	0.00290263	0.00821356	-0.122491	0.000755595	0.00136364	0.0163636	NA	0.0981	0.283	0.430843	0.506371	0.290989	0.337644	0.360465
chr1:116767037-116767048	neg_1	chr1:116766955-116767456	-0.326509	158	0.000792022	0.00103658	-0.122377	0.015391	0.033	0.121727	NA	0.0324	0.26	0.370834	0.381002	0.344908	0.379524	0.504363
chr1:116767206-116767223	neg_0	chr1:116766955-116767456	-0.426439	-1	0.103611	-0.0561454	-0.706687	1.40903	0.00129412	-0.328765	5.75e-07	4.46e-05	0.053	0.546548	0.381002	0.403408	0.379524	0.504363
chr1:116849037-116849055	pos_3	chr1:116848795-116849590	0.385761	0	0.0518438	-0.120526	0.929421	1.0007	0.3035	0.5775	2.36e-05	1.47e-05	0.0619	0.579202	0.651562	0.656237	0.663838	0.693501
chr1:116849066-116849076	pos_0	chr1:116848795-116849590	0.440631	-21	0.000617386	-0.010747	0.216751	0.1079	0.0024	0.1687	NA	0.00111	0.0104	0.781776	0.757607	0.729535	0.758029	0.693501
chr1:116849091-116849102	neg_1	chr1:116848795-116849590	-0.445659	-46	0.0779164	-7.23926e-05	-0.393605	0.584616	0.167636	0.481909	NA	0.042	0.155	0.781776	0.757607	0.729535	0.758029	0.693501
chr1:116849787-116849804	pos_4	chr1:116848795-116849590	0.301187	-448	0.00629224	-0.00631032	0.0785211	0	0.0155294	0.270941	3.44e-05	0.00441	0.0349	NA	NA	NA	NA	NA
chr1:116853167-116853177	pos_0	chr1:116853643-116854144	0.438722	717	-0.00123893	-0.00363235	0.189443	0	0.0038	0.2236	NA	0.000278	0.011	0.328596	0.929411	1	0.639596	0.710709
chr1:116853930-116853940	pos_0	chr1:116853643-116854144	0.413403	-37	0.0351617	-0.0459325	0.121702	0.198923	0.0036	0.1117	NA	0.000278	0.0144	0.440121	0.40391	0.335742	0.400523	0.321528
chr1:116853982-116854000	neg_3	chr1:116853643-116854144	-0.351695	-89	0.0175993	-0.00368015	-0.309341	0.1032	0.560778	0.386444	0.0303	0.0212	0.0343	0.440121	0.40391	0.335742	0.400523	0.321528
chr1:116873868-116873884	pos_2	chr1:116873860-116874361	0.310033	227	-0.00131412	-0.00321807	0.276276	0.0621946	0.0021875	-0.136937	0.000284	0.000524	0.0303	NA	NA	NA	NA	NA
chr1:116873989-116874007	neg_3	chr1:116873860-116874361	-0.323898	104	0.0141878	0.00596497	-0.157299	0.0165776	0.0243889	0.0738333	0.019	0.00243	0.146	NA	NA	NA	NA	NA
chr1:116874081-116874094	neg_9	chr1:116873860-116874361	-0.464154	17	0.0238125	0.0166858	-0.222095	0.0110244	0.001	-0.0525385	0.336	0.0921	0.0665	NA	NA	NA	NA	NA
chr1:116874100-116874111	neg_1	chr1:116873860-116874361	-0.390454	0	0.0405525	0.00197476	-0.114129	0.093465	0.00181818	0.188818	NA	0.017	0.0466	NA	NA	NA	NA	NA
chr1:116874140-116874154	pos_1	chr1:116873860-116874361	0.322305	-30	0.0558669	-0.0437117	0.164988	0.189392	0.00521429	0.183143	0.176	0.0595	0.0443	NA	NA	NA	NA	NA
chr1:116874280-116874296	pos_2	chr1:116873860-116874361	0.327232	-170	-0.00142471	-0.00876352	0.216657	0.0107077	0.002375	0.04375	0.00264	0.000765	0.0188	NA	NA	NA	NA	NA
chr1:116891220-116891234	pos_1	chr1:116891660-116892161	0.356211	677	0.00027769	0.0019924	0.0994089	0	0.666	0.568429	0.148	0.0193	0.0751	NA	NA	NA	NA	NA
chr1:116891916-116891933	neg_0	chr1:116891660-116892161	-0.355671	-6	0.0405918	-0.027661	-0.183745	0.516782	0.967059	0.796118	4.69e-05	0.000315	0.0909	0.427745	0.663991	0.445119	0.636425	0.742304
chr1:116892005-116892017	neg_5	chr1:116891660-116892161	-0.487042	-95	0.0173163	0.0045615	-0.164703	0.000676392	0.0291667	0.199917	NA	0.0441	0.0275	NA	NA	NA	NA	NA
chr1:117104721-117104735	pos_1	chr1:117104982-117105483	0.361882	498	0.00183266	-0.000579161	0.107601	0.00814578	0.00514286	0.190929	0.388	0.113	0.252	NA	NA	NA	NA	NA
chr1:117105194-117105208	pos_1	chr1:117104982-117105483	0.321112	25	0.00515543	-0.0187771	0.140998	0.360791	0.00392857	-0.115357	0.0416	0.0205	0.198	0.227344	0.352822	0.426239	0.943171	0.57685
chr1:117105232-117105250	pos_3	chr1:117104982-117105483	0.381728	0	0.107613	-0.136577	1.24934	0.946174	0.00722222	0.0227778	0.000105	3.26e-05	0.0352	NA	NA	NA	NA	NA
chr1:117105261-117105273	neg_5	chr1:117104982-117105483	-0.473386	-29	0.0296556	-0.00706609	-0.129232	0.0155185	0.000583333	-0.0580833	NA	0.0291	0.0066	NA	NA	NA	NA	NA
chr1:117162394-117162404	pos_0	chr1:117162768-117163269	0.470059	615	-0.00193978	-0.000265372	0.133215	0	1e-04	-0.3701	NA	4.46e-05	0.022	NA	NA	NA	NA	NA
chr1:117162991-117163009	pos_3	chr1:117162768-117163269	0.311062	10	0.00544834	-0.0192105	0.812414	0	0.00688889	0.101222	0.00182	0.000248	0.0593	NA	NA	NA	NA	NA
chr1:117163026-117163036	pos_0	chr1:117162768-117163269	0.454111	-8	0.00467908	-0.0288549	0.649768	0	0.0728	0.2404	NA	4.46e-05	0.021	NA	NA	NA	NA	NA
chr1:117179391-117179408	pos_4	chr1:117178985-117179891	0.282789	-156	0.00055471	-0.000298567	0.111538	0	0.135059	0.405412	0.00362	0.0741	0.0386	NA	NA	NA	NA	NA
chr1:117179670-117179684	pos_1	chr1:117178985-117179891	0.333612	-30	0.00953444	-0.00555224	0.124186	0	0.00292857	0.0500714	0.162	0.0909	0.0187	NA	NA	NA	NA	NA
chr1:117496571-117496585	pos_1	chr1:117496344-117497134	0.332056	10	0.0192585	-0.0389595	0.348546	0.197372	0.00128571	0.0739286	0.0169	0.0273	0.0307	NA	NA	NA	NA	NA
chr1:117496613-117496629	pos_2	chr1:117496344-117497134	0.351896	-19	0.0264992	-0.046761	0.158519	0.193353	0.0073125	-0.314312	4.62e-05	0.00796	0.117	NA	NA	NA	NA	NA
chr1:117496890-117496900	pos_0	chr1:117496344-117497134	0.467544	-7	0.0177057	-0.015782	0.337915	0.0988119	0.9988	0.9304	NA	0.000248	0.0355	NA	NA	NA	NA	NA
chr1:11768080-11768098	pos_3	chr1:11767850-11768351	0.405634	3	0.0983105	-0.0713976	0.77263	1.48305	0.4295	0.309278	0.000742	1.47e-05	0.115	0.356603	0.317647	0.406453	0.804971	0.512803
chr1:11768136-11768147	neg_1	chr1:11767850-11768351	-0.330309	-36	0.0130943	0.000465913	-0.157815	0.154238	0.000636364	-0.247818	NA	0.00699	0.0903	0.356603	0.317647	0.406453	0.548062	0.512803
chr1:11768160-11768171	neg_1	chr1:11767850-11768351	-0.354713	-60	0.00217896	0.00134351	-0.0893194	0.163297	0.00272727	-0.154909	NA	0.00699	0.106	0.432043	0.317647	0.591295	0.548062	0.649925
chr1:11768185-11768196	neg_1	chr1:11767850-11768351	-0.448654	-85	0.0210178	0.013586	-0.422336	0.126843	0.298818	0.403909	NA	0.0242	0.197	0.432043	0.317647	0.591295	0.548062	0.649925
chr1:11768271-11768285	neg_2	chr1:11767850-11768351	-0.366199	-171	0.00412255	0.00228761	-0.112065	0.047425	0.0530714	0.426786	0.101	0.0189	0.102	0.432043	0.317647	0.591295	0.548062	0.649925
chr1:117781209-117781226	neg_0	chr1:117780987-117781488	-0.35575	12	0.0600135	-0.0778898	-0.199456	0.702892	0.983882	0.813	0.000171	0.0156	0.00507	0.339066	0.394738	0.367383	0.503784	0.565956
chr1:117781558-117781568	pos_0	chr1:117780987-117781488	0.480922	-321	0.00904732	-0.0180698	0.314795	0.319512	0.9915	0.3909	NA	3.26e-05	0.0635	NA	NA	NA	NA	NA
chr1:117783853-117783863	pos_0	chr1:117783961-117784462	0.42742	349	-0.000933721	0.000403959	0.197191	0.0492565	0.0148	0.1085	NA	0.000141	0.122	0.520858	0.776271	0.998119	0.427825	0.934865
chr1:117783986-117783996	pos_0	chr1:117783961-117784462	0.473769	216	0.00169057	-0.00271029	0.167387	0.0385682	0.4042	0.507	NA	0.000248	0.0227	0.647772	0.776271	0.998119	0.564118	0.762332
chr1:117784190-117784201	neg_1	chr1:117783961-117784462	-0.377823	11	0.0298306	-0.0101984	-0.10226	0.363534	0.994364	0.832909	NA	0.0021	0.155	0.647772	0.479557	0.633556	0.549388	0.762332
chr1:117784358-117784378	neg_4	chr1:117783961-117784462	-0.31101	-147	0.00495275	0.00416725	-0.217948	0.0113118	0.00595	0.12745	0.0313	0.0157	0.0427	NA	NA	NA	NA	NA
chr1:117826615-117826632	neg_0	chr1:117826379-117827199	-0.374621	0	0.0292459	-0.0147924	-0.125412	0.750004	0.00129412	0.100118	1.32e-05	3.26e-05	0.108	NA	NA	NA	NA	NA
chr1:117826881-117826899	pos_3	chr1:117826379-117827199	0.295093	50	-5.92499e-05	-0.022883	0.222442	0.0952438	0.00188889	-0.119	0.00147	0.0034	0.0218	NA	NA	NA	NA	NA
chr1:117826934-117826950	pos_2	chr1:117826379-117827199	0.292315	0	0.0293861	-0.0264636	0.135916	0.421438	0.247875	0.464438	0.000105	8.6e-05	0.0387	NA	NA	NA	NA	NA
chr1:117970151-117970167	pos_2	chr1:117970400-117970901	0.3353	484	-0.00104664	0.00107858	0.101669	0.028835	0.864062	0.661375	0.000165	0.0153	0.00011	0.859203	0.862948	1	0.940194	0.934793
chr1:117970678-117970692	pos_1	chr1:117970400-117970901	0.386032	-28	0.0996711	-0.0845021	0.199746	0.851281	0.987214	0.647	0.44	0.0523	0.0195	0.292334	0.342025	0.27563	0.865227	0.37304
chr1:118012404-118012414	pos_0	chr1:118012467-118012968	0.450198	304	-0.00392553	0.000171453	0.265982	0.00458916	0.0015	-0.0168	NA	0.000278	0.0141	0.835886	0.778629	0.76323	0.832073	0.715714
chr1:118012645-118012662	neg_0	chr1:118012467-118012968	-0.358008	56	0.134903	-0.0606939	-0.581888	0.886381	0.000941176	-0.0685882	1.96e-05	1.47e-05	0.114	0.181106	0.138262	0.76323	0.152515	0.715714
chr1:118012683-118012694	neg_1	chr1:118012467-118012968	-0.38577	24	0.0423173	0.00529835	-0.124931	0.0955901	0.000909091	0.0744545	NA	0.0101	0.187	0.181106	0.138262	0.76323	0.152515	0.715714
chr1:118012774-118012792	pos_3	chr1:118012467-118012968	0.280174	-57	0.00936945	-0.00546673	0.149857	0.0291705	0.00355556	-0.175056	0.00391	4.46e-05	0.119	0.181106	0.470835	0.489092	0.152515	0.512989
chr1:118076804-118076814	pos_0	chr1:118076634-118077135	0.49348	71	0.0332355	-0.0529823	0.310831	0.118621	1	1.1642	NA	1.47e-05	0.0254	NA	NA	NA	NA	NA
chr1:118076855-118076869	pos_1	chr1:118076634-118077135	0.375463	16	0.012087	-0.02682	0.326625	0.060798	1	1.14957	0.217	0.167	0.0223	NA	NA	NA	NA	NA
chr1:118116082-118116092	pos_0	chr1:118115818-118116751	0.450585	-14	0.00284747	-0.00871677	0.117915	0.16615	1	1.1618	NA	1.47e-05	0.0241	NA	NA	NA	NA	NA
chr1:118116162-118116172	pos_0	chr1:118115818-118116751	0.515546	-94	0.00136136	-0.00704875	0.272612	0.144467	0.9997	1.1792	NA	1.47e-05	0.0869	NA	NA	NA	NA	NA
chr1:118116460-118116477	neg_0	chr1:118115818-118116751	-0.403525	24	0.072409	-0.0761747	-0.522591	0.801209	0.928412	0.887059	2.74e-06	0.000438	0.067	0.794763	0.626695	0.753315	0.650562	0.840681
chr1:118228115-118228125	pos_0	chr1:118228143-118228644	0.537067	269	0.00107435	-0.00317163	0.163348	0.0819398	0.0891	0.1599	NA	0.000167	0.103	NA	NA	NA	NA	NA
chr1:118228376-118228386	pos_0	chr1:118228143-118228644	0.473733	8	0.0296752	-0.0947451	0.463885	0.380372	0.0223	0.0502	NA	1.47e-05	0.0617	NA	NA	NA	NA	NA
chr1:118228419-118228433	pos_1	chr1:118228143-118228644	0.379495	-26	0.0214339	-0.0905947	0.188149	0.446899	0.0126429	0.122929	0.208	0.0548	0.118	NA	NA	NA	NA	NA
chr1:118228462-118228475	neg_6	chr1:118228143-118228644	-0.463868	-69	0.0011513	-0.0046404	-0.109901	0.0308191	0.012	-0.155385	0.294	0.156	0.351	NA	NA	NA	NA	NA
chr1:118257973-118257990	pos_4	chr1:118257914-118258415	0.32002	175	0.00837079	-0.0188695	0.1111	0.206366	0.00194118	0.0117059	0.000355	0.0814	0.0352	NA	NA	NA	NA	NA
chr1:118258324-118258340	pos_2	chr1:118257914-118258415	0.308922	-160	0.00174557	-0.00236666	0.108103	0.0432634	0.988312	0.739063	6.64e-06	0.00487	0.116	NA	NA	NA	NA	NA
chr1:118258588-118258598	pos_0	chr1:118257914-118258415	0.467799	-424	0.0029466	-0.00862036	0.179066	0.0262064	4e-04	-0.2349	NA	4.46e-05	0.0461	NA	NA	NA	NA	NA
chr1:118263084-118263102	pos_3	chr1:118263376-118263877	0.336756	525	-0.00123781	-0.00225043	0.193679	0.0103547	0.978167	0.627611	0.0016	0.000792	0.0371	NA	NA	NA	NA	NA
chr1:118263145-118263163	pos_3	chr1:118263376-118263877	0.319987	464	0.00543954	0.0013504	0.177293	0.0544036	0.004	0.179833	0.0104	0.000315	0.09	NA	NA	NA	NA	NA
chr1:118263484-118263498	pos_1	chr1:118263376-118263877	0.369749	129	-5.1793e-05	-0.0171566	0.105362	0.0736837	0.0015	-0.0880714	0.16	0.213	0.0743	NA	NA	NA	NA	NA
chr1:118263552-118263568	pos_2	chr1:118263376-118263877	0.286356	59	0.00331912	-0.0249397	0.162994	0.166385	0.013875	0.148063	0.00178	0.0038	0.109	NA	NA	NA	NA	NA
chr1:118263593-118263610	pos_4	chr1:118263376-118263877	0.36429	17	0.0421313	-0.0412304	0.20581	0.346466	0.390765	0.319059	0.000479	0.0161	0.1	NA	NA	NA	NA	NA
chr1:118263653-118263667	pos_1	chr1:118263376-118263877	0.385299	-27	0.0521348	-0.0962056	0.193065	0.888641	0.00242857	-0.0738571	0.0455	0.0573	0.194	NA	NA	NA	NA	NA
chr1:118589334-118589351	neg_0	chr1:118589135-118589936	-0.333771	35	0.0673316	-0.0536836	-0.211776	0.528965	0.999882	1.04071	0.000237	0.0166	0.105	0.909942	0.911715	0.639618	0.294549	0.871334
chr1:118589372-118589383	neg_1	chr1:118589135-118589936	-0.389303	3	0.0499116	-0.00276045	-0.289606	0.163824	0.262636	0.114909	NA	0.085	0.154	0.722534	0.911715	0.639618	0.294549	0.871334
chr1:118589691-118589702	neg_1	chr1:118589135-118589936	-0.48032	-6	0.0456525	0.0296341	-0.335047	0.0620523	0.128727	0.309818	NA	0.0288	0.0331	0.722534	0.818416	0.657015	0.294549	0.880199
chr1:118589847-118589865	pos_3	chr1:118589135-118589936	0.340245	-162	-0.000552399	-0.00102981	0.194083	0	0.979444	0.838833	0.00436	0.00297	0.0691	0.722534	0.949369	0.978454	0.294549	0.880199
chr1:118677857-118677867	pos_0	chr1:118677604-118678448	0.488804	-3	0.0594982	-0.0551529	0.279065	0.222921	0.0045	0.0628	NA	1.47e-05	0.0382	NA	NA	NA	NA	NA
chr1:118677899-118677917	pos_3	chr1:118677604-118678448	0.304895	-45	0.0757964	-0.0665766	0.295207	0.34256	0.737333	0.451556	2.65e-06	1.47e-05	0.0277	NA	NA	NA	NA	NA
chr1:118677922-118677939	pos_4	chr1:118677604-118678448	0.297846	-68	0.00637743	-0.02573	0.181321	0.0616117	0.987941	0.502235	0.000123	0.00181	0.144	NA	NA	NA	NA	NA
chr1:118699014-118699031	neg_0	chr1:118698764-118699265	-0.392006	0	0.0800557	-0.0391738	-0.458101	0.920578	0.109176	0.0174118	3.82e-05	0.000455	0.0115	NA	NA	NA	NA	NA
chr1:118699192-118699202	pos_0	chr1:118698764-118699265	0.435674	-178	0.00917049	-0.0216873	0.15392	0.0254783	0.1671	0.0861	NA	9.81e-05	0.155	NA	NA	NA	NA	NA
chr1:118699233-118699243	pos_0	chr1:118698764-118699265	0.440382	-219	0.00135433	-0.0141748	0.350293	0.0712097	0.1903	0.0623	NA	0.000305	0.0309	NA	NA	NA	NA	NA
chr1:118699406-118699416	pos_0	chr1:118698764-118699265	0.52388	-392	0.0128909	-0.0196426	0.360146	0.255759	0.4857	0.0648	NA	1.47e-05	0.0485	NA	NA	NA	NA	NA
chr1:118827331-118827347	pos_2	chr1:118827051-118828177	0.306721	-30	0.00105101	0.000233207	0.0779014	0.130069	0.106	0.0376875	4e-05	0.00033	0.129	0.367168	0.271115	0.532853	0.323666	0.593453
chr1:118827784-118827798	pos_1	chr1:118827051-118828177	0.325121	-74	0.0463047	-0.0193626	0.21612	0.496477	1	1.17543	0.196	0.0156	0.0606	NA	NA	NA	NA	NA
chr1:118827879-118827895	pos_2	chr1:118827051-118828177	0.308812	32	0.00759474	-0.0348047	0.0883265	0.185156	1	1.131	8.72e-05	0.000423	0.191	NA	NA	NA	NA	NA
chr1:118827906-118827916	pos_0	chr1:118827051-118828177	0.462845	11	0.00297833	-0.0208956	0.136	0.0834431	1	1.183	NA	0.000371	0.0163	NA	NA	NA	NA	NA
chr1:118828050-118828067	pos_4	chr1:118827051-118828177	0.285093	-124	0.00286217	-0.0039313	0.0842433	0.040553	0.224588	0.441647	3.15e-05	0.000603	0.109	NA	NA	NA	NA	NA
chr1:118925199-118925213	neg_2	chr1:118924954-118925455	-0.362563	0	0.0368051	-0.0204968	-0.124168	0.0671864	0.999214	0.975143	0.0193	0.0174	0.11	0.624777	0.678231	0.580578	0.586706	0.58729
chr1:118925214-118925230	pos_2	chr1:118924954-118925455	0.331926	-10	0.0360651	-0.0228157	0.182883	0.201104	0.999875	1.09113	0.000161	0.0131	0.0615	0.624777	0.678231	0.580578	0.586706	0.58729
chr1:118925262-118925278	pos_2	chr1:118924954-118925455	0.30838	-58	0.0388242	-0.0567608	0.185708	0.302601	1	1.20013	4.38e-05	0.00275	0.0784	0.624777	0.678231	0.580578	0.586706	0.58729
chr1:118925292-118925308	pos_2	chr1:118924954-118925455	0.281034	-88	0.00851549	-0.0178761	0.169914	0.0422691	0.991687	0.805938	0.000707	0.000765	0.00564	0.624777	0.678231	0.580578	0.586706	0.58729
chr1:118927617-118927628	neg_1	chr1:118927387-118928236	-0.411528	10	0.0218197	0.0139025	-0.106964	0.0864185	0.999455	0.931364	NA	0.00389	0.119	0.650139	0.680112	0.80574	0.8882	0.807221
chr1:118927931-118927948	neg_0	chr1:118927387-118928236	-0.359699	38	0.100029	-0.0557402	-0.264489	1.2363	0.989824	1.08765	1.1e-05	4.46e-05	0.0855	0.269992	0.427843	0.284485	0.350907	0.807221
chr1:118927975-118927989	neg_2	chr1:118927387-118928236	-0.322359	0	0.0645741	-0.00801192	-0.0954982	0.268907	0.999929	1.18529	NA	0.0963	0.0892	0.269992	0.427843	0.284485	0.350907	0.807221
chr1:118928000-118928010	pos_0	chr1:118927387-118928236	0.458205	-15	0.0168127	-0.0241581	0.409933	0.229891	0.9903	0.6107	NA	0.000126	0.0637	0.269992	0.427843	0.284485	0.350907	0.807221
chr1:119043308-119043324	pos_2	chr1:119043643-119044144	0.343018	570	0.000367324	0.000360712	0.159348	0.0462321	0.215688	0.42125	0.000737	0.00455	0.0362	NA	NA	NA	NA	NA
chr1:119043822-119043840	pos_3	chr1:119043643-119044144	0.314904	54	0.0700084	-0.0532447	0.119705	0.575126	0.0196111	0.154944	5.29e-05	1.47e-05	0.0286	NA	NA	NA	NA	NA
chr1:119043848-119043862	pos_1	chr1:119043643-119044144	0.336519	32	0.0594272	-0.0722882	0.203178	0.577482	0.00528571	-0.0177143	0.162	0.0775	0.0303	NA	NA	NA	NA	NA
chr1:119043935-119043949	pos_1	chr1:119043643-119044144	0.364893	-42	0.0040597	-0.0104093	0.203708	0.359209	0.00257143	0.0486429	0.149	0.0236	0.11	NA	NA	NA	NA	NA
chr1:119068907-119068925	pos_3	chr1:119068420-119069143	0.380279	-15	0.0430931	-0.0924013	0.812859	0	0.9985	0.858556	0.000375	0.000126	0.0432	0.376749	0.293144	0.465743	0.803339	0.410127
chr1:119068975-119068992	pos_4	chr1:119068420-119069143	0.296912	-83	0.00185311	-0.014536	0.132811	0	0.999176	0.925529	0.000165	0.0161	0.0593	0.376749	0.293144	0.465743	0.803339	0.410127
chr1:119143741-119143757	pos_2	chr1:119143681-119144182	0.299219	175	0	9.64999e-05	0.205961	0.0999601	0.575562	0.523625	5.43e-05	0.000189	0.0225	NA	NA	NA	NA	NA
chr1:119143876-119143890	pos_1	chr1:119143681-119144182	0.36935	42	0	-0.083275	0.229344	0.676835	0.999929	1.22686	0.0886	0.00368	0.106	NA	NA	NA	NA	NA
chr1:119143919-119143929	pos_0	chr1:119143681-119144182	0.423431	3	0	-0.0613152	0.199834	0.550429	1	1.1618	NA	0.000305	0.0269	NA	NA	NA	NA	NA
chr1:119159103-119159116	neg_6	chr1:119158894-119159707	-0.456224	29	0.0133505	-0.00237674	-0.137402	0.0626739	0.000307692	-0.293231	0.28	0.017	0.0324	0.535042	0.509709	0.334393	0.508592	0.676139
chr1:119159143-119159160	neg_0	chr1:119158894-119159707	-0.384802	0	0.0607592	-0.0425292	-0.259067	0.502976	0.876471	0.675941	7.11e-06	7.13e-05	0.113	0.535042	0.222409	0.334393	0.477414	0.676139
chr1:119196731-119196742	neg_1	chr1:119196401-119197225	-0.336016	-80	0.00201854	-0.00456983	-0.122903	0.0277003	1	1.133	NA	0.0441	0.207	0.408171	0.3961	0.472592	0.419402	0.567641
chr1:119197016-119197030	pos_1	chr1:119196401-119197225	0.308784	-42	0.00194591	0.000695539	0.0956733	0.0522254	0.681	0.461214	0.062	0.0365	0.0704	0.377347	0.434698	0.305442	0.48157	0.393694
chr1:119227552-119227562	pos_0	chr1:119227451-119227952	0.4462	140	-0.000442369	-0.0187769	0.219223	0.157145	0.0026	-0.4525	NA	0.000204	0.0281	0.179783	0.616444	0.233815	0.750039	0.204718
chr1:119227665-119227676	neg_1	chr1:119227451-119227952	-0.368018	26	0.0162388	0.00885235	-0.127239	0.0321769	0.00363636	-0.0169091	NA	0.0441	0.0766	0.179783	0.499433	0.233815	0.446192	0.204718
chr1:119227802-119227819	neg_0	chr1:119227451-119227952	-0.397418	-101	0.081924	-0.0601878	-0.802269	0.777456	0.991882	0.781	6.33e-06	0.000189	0.053	0.504603	0.499433	0.463597	0.446192	0.38773
chr1:119227829-119227840	neg_1	chr1:119227451-119227952	-0.34288	-128	0.00773778	-0.00497497	-0.151462	0.0835921	0.939273	0.608091	NA	0.112	0.0806	0.504603	0.499433	0.463597	0.446192	0.38773
chr1:119246006-119246017	neg_1	chr1:119245797-119246922	-0.387269	31	0.0155226	0.00556989	-0.108267	0.0411395	0.00836364	0.218455	NA	0.0242	0.158	0.560624	0.521574	0.611536	0.267906	0.627298
chr1:119246043-119246061	neg_3	chr1:119245797-119246922	-0.314908	0	0.0209731	0.000948509	-0.171833	0.0980066	0.0288333	0.133	0.155	0.0186	0.0715	0.560624	0.521574	0.611536	0.556728	0.627298
chr1:119246081-119246099	pos_3	chr1:119245797-119246922	0.32411	-34	0.0264096	-0.0270736	0.473089	0.119319	0.756889	0.733333	0.000803	0.000167	0.165	0.560624	0.521574	0.611536	0.556728	0.627298
chr1:119246485-119246501	pos_2	chr1:119245797-119246922	0.297152	-154	0.00581625	-0.00348012	0.0970812	0.0195165	0.999938	1.10113	0.000147	0.00242	0.0135	0.698187	0.69974	0.7599	0.750489	0.445974
chr1:119261223-119261239	pos_2	chr1:119261113-119261614	0.297763	125	0.00683854	-0.0146676	0.129735	0.153414	0.072125	0.432313	0.000165	0.00478	0.00656	0.542968	0.619263	0.597067	0.647521	0.934588
chr1:119261280-119261290	pos_0	chr1:119261113-119261614	0.425095	74	0.00532162	-0.0202803	0.605682	0.323206	0.0021	0.1539	NA	0.000524	0.0806	0.261438	0.619263	0.597067	0.223965	0.934588
chr1:119261308-119261325	pos_4	chr1:119260460-119260961	0.302201	39	0.011941	-0.0353858	0.287617	0.379757	0.661647	0.546118	7.41e-05	0.00459	0.0938	0.261438	0.619263	0.597067	0.223965	0.934588
chr1:119261331-119261347	pos_2	chr1:119261113-119261614	0.284886	17	0.0379703	-0.0484309	0.101829	0.440822	0.44275	0.390438	4.66e-05	7.13e-05	0.0874	0.261438	0.619263	0.597067	0.223965	0.934588
chr1:119261765-119261775	pos_0	chr1:119261113-119261614	0.48396	-402	0.00152816	-0.00325906	0.333752	0	0.001	-0.2144	NA	3.26e-05	0.0953	0.747436	0.956021	0.583681	0.943171	0.881739
chr1:119279091-119279101	pos_0	chr1:119279354-119279855	0.516457	504	2.19658e-07	-0.033712	0.497546	0	0.0021	-0.0824	NA	0.000167	0.0869	NA	NA	NA	NA	NA
chr1:119279519-119279529	pos_0	chr1:119279354-119279855	0.413786	76	-0.00136892	-0.00564609	0.138777	0.140317	5e-04	-0.528	NA	0.000126	0.0474	0.316097	0.835093	0.519476	0.456547	0.615114
chr1:119279689-119279701	neg_5	chr1:119279354-119279855	-0.461929	-85	-0.000919075	0.000821501	-0.154079	0.000677711	0.918417	0.899417	NA	0.0224	0.0483	0.359314	0.399775	0.514203	0.456547	0.389274
chr1:119279829-119279843	pos_1	chr1:119279354-119279855	0.373004	-225	-0.0012073	-0.018524	0.220745	0.185939	1	1.08514	0.00381	0.00717	0.108	0.225047	0.399775	0.514203	0.535358	0.389274
chr1:119279933-119279943	pos_0	chr1:119279354-119279855	0.494552	232	0.00198779	-0.0122126	0.186401	0.115716	1	0.9892	NA	0.000167	0.0538	0.225047	0.40109	0.363564	0.404462	0.408309
chr1:119280040-119280051	neg_1	chr1:119279924-119280425	-0.36173	124	0.00766867	0.00150828	-0.10193	0.0835137	0.0764545	-0.099	NA	0.0698	0.159	0.340376	0.40109	0.363564	0.404462	0.408309
chr1:119280106-119280123	neg_0	chr1:119279924-119280425	-0.425022	52	0.122542	-0.054184	-0.594023	1.16591	0.996059	1.04935	6.94e-07	0.000603	0.0454	0.340376	0.40109	0.363564	0.404462	0.408309
chr1:11929917-11929928	neg_1	chr1:11929767-11930268	-0.331023	90	0.0049576	0.000952807	-0.189678	0.00935487	0.00454545	0.122091	NA	0.0604	0.245	0.278195	0.352585	0.306438	0.653919	0.404258
chr1:11930011-11930029	pos_3	chr1:11929767-11930268	0.308957	0	0.0107195	-0.0913307	0.801712	0.0829456	0.510611	0.6235	0.00422	1.47e-05	0.154	0.278195	0.414252	0.306438	0.523456	0.501803
chr1:11930239-11930250	neg_1	chr1:11929767-11930268	-0.374592	-222	0.0123792	0.00820958	-0.103119	0.00932533	0.00618182	-0.0272727	NA	0.0402	0.0201	0.562869	0.414252	0.516612	0.523456	0.501803
chr1:119337916-119337926	pos_0	chr1:119337687-119338188	0.48248	12	0.060594	-0.0909353	0.491205	0.354609	0.0229	0.3575	NA	3.26e-05	0.107	NA	NA	NA	NA	NA
chr1:119337937-119337954	pos_4	chr1:119337687-119338188	0.306471	0	0.0322802	-0.0254538	0.152143	0.135492	0.108235	0.343647	0.00205	0.138	0.0419	NA	NA	NA	NA	NA
chr1:119337974-119337984	pos_0	chr1:119337687-119338188	0.493913	-37	0.0482996	-0.0600166	0.683307	0.323228	0.1008	0.395	NA	3.26e-05	0.0741	NA	NA	NA	NA	NA
chr1:119466640-119466658	pos_3	chr1:119466524-119467025	0.282255	117	0.0102175	-0.0109368	0.159388	0.103794	0.00783333	-0.0338889	0.000417	7.13e-05	0.136	0.736675	0.414348	0.543892	0.489374	0.589184
chr1:119466732-119466749	pos_4	chr1:119466524-119467025	0.34986	26	0.0253274	-0.028667	0.192709	0.0559489	0.0117059	0.0588824	0.000336	0.00204	0.0169	0.534019	0.414348	0.543892	0.489374	0.589184
chr1:119466794-119466808	pos_1	chr1:119466524-119467025	0.360363	-20	0.0223229	-0.0408637	0.128982	0.0709557	0.00492857	0.103071	0.128	0.0918	0.168	0.534019	0.414348	0.543892	0.489374	0.589184
chr1:119553546-119553566	neg_4	chr1:119553644-119554615	-0.307846	329	0.0309339	0.00112784	-0.109788	0	0.0641	0.24615	0.0281	0.0277	0.0144	NA	NA	NA	NA	NA
chr1:119553867-119553881	pos_1	chr1:119553644-119554615	0.311065	14	0.0215524	-0.0193289	0.166578	0.322289	0.00192857	0.00314286	0.173	0.0775	0.175	0.528501	0.52115	0.530192	0.432718	0.506669
chr1:119554318-119554330	neg_5	chr1:119553644-119554615	-0.451866	35	0.0430905	-0.0376127	-0.188876	0.0773872	0.406	0.299417	NA	0.0103	0.0897	0.406701	0.421204	0.32607	0.385502	0.213007
chr1:119771763-119771781	pos_3	chr1:119771715-119772216	0.277491	185	-0.00136217	-0.00247553	0.367093	0.048544	0.0035	-0.0665555	0.00463	0.000204	0.114	NA	NA	NA	NA	NA
chr1:119771979-119771996	pos_4	chr1:119771715-119772216	0.308555	-14	0.0103887	-0.024881	0.195774	0.245056	0.0174118	0.142118	0.000197	0.00331	0.102	NA	NA	NA	NA	NA
chr1:119851136-119851147	neg_1	chr1:119850900-119851401	-0.405131	4	0.0418836	-0.0107654	-0.137475	0.0964979	0.0271818	0.111364	NA	0.042	0.05	NA	NA	NA	NA	NA
chr1:119851194-119851204	pos_0	chr1:119850900-119851401	0.430361	-44	0.00424381	-0.0113018	0.209106	0.0576779	0.05	0.1122	NA	0.000989	0.0476	NA	NA	NA	NA	NA
chr1:119865866-119865879	neg_9	chr1:119865392-119866212	-0.403463	83	0.0140043	0.030566	-0.223851	0	0.00838462	-0.00323077	0.377	0.0211	0.112	NA	NA	NA	NA	NA
chr1:119865984-119866002	pos_3	chr1:119865392-119866212	0.407437	-23	0.0623282	-0.14329	0.630739	0.314723	0.0332222	0.149278	2.05e-05	0.000126	0.0819	NA	NA	NA	NA	NA
chr1:119866175-119866189	pos_1	chr1:119866505-119867006	0.388534	-214	0.00255432	-0.00509077	0.0830634	0.296448	0.0228571	0.215929	0.109	0.0443	0.132	NA	NA	NA	NA	NA
chr1:119866742-119866759	neg_0	chr1:119866505-119867006	-0.369022	0	0.0230303	-0.00747036	-0.114086	0.788431	0.00905882	0.082	5.36e-05	0.000141	0.0149	NA	NA	NA	NA	NA
chr1:119866764-119866775	neg_1	chr1:119866505-119867006	-0.384651	-9	0.0272162	0.0130005	-0.186562	0.236238	0.0583636	0.112273	NA	0.0495	0.127	NA	NA	NA	NA	NA
chr1:119867028-119867038	pos_0	chr1:119866505-119867006	0.476214	-273	0.00544729	-0.0208296	0.244983	0	0.0344	0.1742	NA	0.000236	0.0436	NA	NA	NA	NA	NA
chr1:119965979-119965989	pos_0	chr1:119966056-119966557	0.436201	318	-0.00202021	-0.00436959	0.198726	-0.000604021	0.5859	0.5262	NA	0.000603	0.173	NA	NA	NA	NA	NA
chr1:119966266-119966282	pos_2	chr1:119966056-119966557	0.329516	25	0.0433234	-0.0685701	0.106945	0.382966	0.994438	0.929687	0.000656	0.0108	0.016	NA	NA	NA	NA	NA
chr1:119966412-119966430	neg_3	chr1:119966056-119966557	-0.354182	-106	0.0105259	-0.000192814	-0.215947	0.04644	0.997722	0.897111	0.0317	0.0234	0.00884	NA	NA	NA	NA	NA
chr1:119966432-119966450	neg_3	chr1:119966056-119966557	-0.311176	-126	0.00638959	-0.00274523	-0.113239	0.0873775	0.999444	0.831222	0.0504	0.0056	0.106	NA	NA	NA	NA	NA
chr1:120117323-120117337	pos_1	chr1:120117274-120118101	0.385254	188	0.0422939	-0.0241259	0.116375	0	0.358714	0.546714	0.0475	0.037	0.167	NA	NA	NA	NA	NA
chr1:120117373-120117383	pos_0	chr1:120117274-120118101	0.434412	142	0.0326333	-0.0190828	0.135477	0	0.8808	0.6685	NA	5.93e-05	0.0841	NA	NA	NA	NA	NA
chr1:120117504-120117515	neg_1	chr1:120117274-120118101	-0.363846	10	0.0153709	0.00372748	-0.123801	0	0.842273	0.508545	NA	0.0944	0.0464	NA	NA	NA	NA	NA
chr1:120117521-120117533	neg_5	chr1:120117274-120118101	-0.424513	0	0.0286143	0.000194609	-0.153393	0	1	0.92925	NA	0.00424	0.0743	NA	NA	NA	NA	NA
chr1:120117584-120117594	pos_0	chr1:120117274-120118101	0.491683	-60	0.0373157	-0.0383991	0.23698	0	1	1.1458	NA	1.47e-05	0.0575	NA	NA	NA	NA	NA
chr1:120133751-120133769	pos_3	chr1:120133479-120134307	0.384523	-22	0.060158	-0.105241	1.06992	0.475246	0.0221111	0.174444	7.77e-05	5.93e-05	0.0619	0.857985	0.754853	0.775847	0.647342	0.697413
chr1:120133785-120133801	pos_2	chr1:120133479-120134307	0.312135	-56	0.015113	-0.0211461	0.234448	0.109677	0.00125	-0.233562	0.00119	0.0377	0.0175	0.857985	0.754853	0.775847	0.647342	0.697413
chr1:120134115-120134132	neg_0	chr1:120133479-120134307	-0.386186	-59	0.0160834	-0.0242828	-0.386058	0.209114	0.00941176	0.195765	3.83e-06	0.000126	0.0253	0.355529	0.362522	0.775847	0.647342	0.70881
chr1:120431855-120431871	pos_2	chr1:120431562-120432063	0.363525	-43	0.0809133	-0.102016	0.324474	0	0.0028125	-0.780438	1.28e-05	0.000455	0.086	NA	NA	NA	NA	NA
chr1:120431897-120431911	pos_1	chr1:120431562-120432063	0.355444	-85	0.0331347	-0.0511159	0.280984	0	0.0927857	0.220643	NA	0.00252	0.0422	NA	NA	NA	NA	NA
chr1:120431927-120431941	pos_1	chr1:120431562-120432063	0.37907	-115	0.0194714	-0.0130205	0.385106	0	0.0476429	0.0586429	0.361	0.0885	0.0502	NA	NA	NA	NA	NA
chr1:120495983-120495993	pos_0	chr1:120496350-120496851	0.479471	608	0.00263394	-0.00410776	0.149362	0	1e-04	-0.637	NA	0.000204	0.0175	NA	NA	NA	NA	NA
chr1:120496618-120496635	neg_0	chr1:120496350-120496851	-0.437246	-18	0.0720807	-0.0508324	-0.884455	0	0.000705882	-0.102824	2.4e-07	1.47e-05	0.108	NA	NA	NA	NA	NA
chr1:12138935-12138945	pos_0	chr1:12138735-12139236	0.404086	41	-0.00091706	-0.00643725	0.212767	0.17664	0.0014	-0.4732	NA	0.000492	0.107	0.646081	0.441194	0.782208	0.943171	0.934865
chr1:12139004-12139022	pos_3	chr1:12138735-12139236	0.399202	-19	0.106347	-0.11325	1.24891	1.64363	0.041	0.142	1.55e-05	1.47e-05	0.0361	0.646081	0.441194	0.802512	0.867138	0.934865
chr1:12205308-12205320	neg_5	chr1:12205203-12205704	-0.443907	134	0.00432854	0.00262668	-0.115053	0	0.02875	-0.136833	NA	0.00424	0.0417	0.359907	0.216369	0.203722	0.269132	0.34341
chr1:12205478-12205495	neg_0	chr1:12205203-12205704	-0.372846	-25	0.0727348	-0.0789907	-0.469673	0.886043	0.261647	0.215824	4.87e-06	0.000687	0.138	0.302976	0.168435	0.250345	0.182352	0.249181
chr1:12205518-12205528	pos_0	chr1:12205203-12205704	0.409558	-65	0.016567	-0.0268296	0.161674	0.326148	0.144	0.1743	NA	5.93e-05	0.0556	0.302976	0.168435	0.250345	0.182352	0.249181
chr1:12205543-12205553	pos_0	chr1:12205203-12205704	0.446549	-90	0.00941145	-0.0285927	0.277241	0.204556	0.0156	0.1997	NA	4.46e-05	0.0152	0.302976	0.168435	0.250345	0.182352	0.249181
chr1:12288296-12288313	neg_0	chr1:12288066-12288567	-0.329498	4	0.090211	-0.102062	-0.144403	0.513329	0.997471	0.899471	0.000235	0.00029	0.0218	NA	NA	NA	NA	NA
chr1:12288348-12288366	pos_3	chr1:12288066-12288567	0.292047	-32	0.0280469	-0.0305307	0.23779	0.243321	0.169111	0.288333	0.000102	0.000621	0.0368	NA	NA	NA	NA	NA
chr1:12288490-12288500	pos_0	chr1:12288066-12288567	0.406092	-174	-0.00388272	-0.00364542	0.183316	0.0161131	0.0234	0.4387	NA	0.000371	0.02	NA	NA	NA	NA	NA
chr1:12406242-12406256	pos_1	chr1:12405903-12407196	0.353766	-89	0.00153805	-0.00426909	0.169656	0	0.999357	0.785571	0.196	0.119	0.141	0.473849	0.844239	0.467771	0.840784	0.402023
chr1:12406585-12406595	pos_0	chr1:12405903-12407196	0.482879	0	0.0115795	-0.0159854	0.314432	0.0842813	0.9222	0.6339	NA	0.000167	0.042	0.33861	0.193009	0.377217	0.49839	0.499497
chr1:12406966-12406984	neg_3	chr1:12405903-12407196	-0.303978	-21	0.00815394	0.00235116	-0.119574	0.0514455	1	1.21806	0.0168	0.106	0.0273	0.549344	0.539112	0.678034	0.623704	0.845031
chr1:12438626-12438636	pos_0	chr1:12439055-12439556	0.410032	670	-0.000758851	-0.000326872	0.121144	0	0.0132	0.3521	NA	0.00118	0.00317	NA	NA	NA	NA	NA
chr1:12481806-12481823	neg_0	chr1:12481551-12482355	-0.365405	-5	0.125683	-0.0568634	-0.775012	1.50881	0.970941	1.12406	9.55e-06	1.47e-05	0.0758	0.516851	0.539932	0.543187	0.63109	0.563279
chr1:12482227-12482243	pos_2	chr1:12481551-12482355	0.300751	-123	-0.000357494	3.1136e-05	0.092941	-0.000735964	0.093375	0.175375	0.000161	0.00271	0.0278	0.33877	0.414608	0.589643	0.443474	0.211679
chr1:12485522-12485539	neg_0	chr1:12485223-12485724	-0.413455	-49	0.0647999	-0.0592163	-0.59622	0.835405	1	1.13659	1.14e-06	3.26e-05	0.155	0.481504	0.761822	0.596311	0.792321	0.807994
chr1:12485673-12485684	neg_1	chr1:12485223-12485724	-0.354917	-200	0.0120892	0.00353796	-0.14468	0.0328637	0.960091	0.859818	NA	0.0441	0.0914	0.481504	0.761822	0.596311	0.792321	0.807994
chr1:12485964-12485982	neg_3	chr1:12485223-12485724	-0.316848	-491	0.000622653	0.000270661	-0.130951	0.0361393	0.124167	0.321611	0.0727	0.0607	0.0192	0.875806	0.956021	0.596311	0.822508	0.607103
chr1:12491391-12491401	pos_0	chr1:12491672-12492173	0.40647	522	-0.00025344	-0.00568739	0.127631	0	0.4509	0.6623	NA	0.000141	0.178	NA	NA	NA	NA	NA
chr1:12491448-12491462	pos_1	chr1:12491672-12492173	0.341382	461	-0.000147685	-0.0031591	0.088138	0.104431	0.323	0.469786	0.21	0.04	0.0159	NA	NA	NA	NA	NA
chr1:12491629-12491639	pos_0	chr1:12491672-12492173	0.400416	284	0.00311892	-0.00142004	0.126939	0.0354693	0.0493	0.5356	NA	9.81e-05	0.129	NA	NA	NA	NA	NA
chr1:12491895-12491912	neg_0	chr1:12491672-12492173	-0.386865	11	0.0792635	-0.0411875	-0.503465	1.52454	0.997824	1.16518	1.76e-05	0.000108	0.0795	NA	NA	NA	NA	NA
chr1:12497541-12497552	neg_1	chr1:12497380-12497881	-0.345349	79	0.015605	0.0124096	-0.137779	0.0190069	0.953636	0.714909	NA	0.0127	0.0415	0.476622	0.263028	0.294641	0.347205	0.323402
chr1:12497703-12497719	pos_2	chr1:12497380-12497881	0.341991	-73	0.0239741	-0.0720533	0.207223	0.271028	0.0365625	0.33525	3.82e-05	0.000792	0.0395	0.405758	0.439335	0.307325	0.384159	0.323402
chr1:12497793-12497807	pos_1	chr1:12497380-12497881	0.314469	-163	0.00154866	-0.00382016	0.13392	0.0452642	0.00442857	0.144571	0.0553	0.00492	0.02	0.405758	0.439335	0.307325	0.384159	0.323402
chr1:12499924-12499941	pos_4	chr1:12499696-12500197	0.344776	6	0.0300819	-0.0325961	0.108693	0.461362	0.999647	0.791647	3.75e-06	0.00331	0.0663	0.638573	0.6714	0.525756	0.943171	0.908455
chr1:12500021-12500037	pos_2	chr1:12499696-12500197	0.302824	-75	0.0299948	-0.0535209	0.162489	0.202094	1	1.16781	0.000673	0.00181	0.0295	0.638573	0.6714	0.525756	0.943171	0.867514
chr1:12500081-12500097	pos_2	chr1:12499696-12500197	0.365237	-135	0.0522894	-0.0260305	0.132616	0.291386	0.984	0.7725	0.000145	0.00351	0.0415	0.638573	0.956021	0.525756	0.943171	0.867514
chr1:12581377-12581394	neg_0	chr1:12581148-12581975	-0.377548	5	0.100942	-0.066414	-0.334172	1.20625	0.207176	0.208647	1.68e-06	0.000108	0.0586	0.758656	0.667841	0.625982	0.656722	0.416761
chr1:12581416-12581427	neg_1	chr1:12581148-12581975	-0.368281	-18	0.00477614	-0.00227071	-0.209844	0.1086	0.000454545	-0.227091	NA	0.0363	0.0684	0.758656	0.724873	0.663288	0.694526	0.416761
chr1:12581467-12581478	neg_1	chr1:12581148-12581975	-0.348425	-69	0.000171946	0.00526047	-0.164186	0.0548603	0.00227273	-0.203091	NA	0.053	0.033	0.758656	0.724873	0.663288	0.694526	0.681688
chr1:13635492-13635509	neg_0	chr1:13635282-13635783	-0.358607	24	0.0784193	-0.0820997	-0.672328	0.773419	0.00105882	-0.349824	6.75e-06	0.000524	0.0425	NA	NA	NA	NA	NA
chr1:13635535-13635546	neg_1	chr1:13635282-13635783	-0.406193	-3	0.0390446	-0.00400654	-0.251834	0.141253	0.00472727	0.181727	NA	0.0261	0.283	NA	NA	NA	NA	NA
chr1:13635678-13635689	neg_1	chr1:13635282-13635783	-0.419839	-146	0.0025966	0.00184139	-0.100141	0.06277	0.036	-0.116	NA	0.0242	0.0113	NA	NA	NA	NA	NA
chr1:13635924-13635942	pos_3	chr1:13635282-13635783	0.271772	-392	0.00328497	-0.00336171	0.104237	0	0.0025	-0.0918889	4.07e-05	0.00104	0.00383	NA	NA	NA	NA	NA
chr1:13775582-13775592	pos_0	chr1:13775579-13776362	0.441242	238	0.00945942	-0.00366032	0.328516	0.0515226	0.0166	0.3062	NA	0.000248	0.0405	NA	NA	NA	NA	NA
chr1:13776081-13776098	neg_0	chr1:13775579-13776362	-0.396108	14	0.0567889	-0.0724826	-0.224189	0.628512	5.88235e-05	-0.479294	6.47e-06	0.000989	0.024	0.822286	0.727204	0.821436	0.916355	0.934803
chr1:13776173-13776187	pos_1	chr1:13775579-13776362	0.326712	-62	0.0145317	-0.0143661	0.112747	0.146803	0.003	0.0188571	0.293	0.0903	0.304	NA	NA	NA	NA	NA
chr1:14086432-14086449	neg_0	chr1:14086144-14086645	-0.351853	-38	0.0710714	-0.0613535	-0.444386	0.475203	0.00735294	-0.0817059	3.2e-06	0.000218	0.0307	NA	NA	NA	NA	NA
chr1:14167872-14167882	pos_0	chr1:14167706-14168207	0.421715	75	-0.00224841	-0.00846366	0.500288	0	0.0014	-0.7625	NA	0.000371	0.0196	NA	NA	NA	NA	NA
chr1:14167958-14167975	neg_0	chr1:14167706-14168207	-0.368691	-2	0.0373424	-0.0672858	-0.12528	0	0.574118	0.478824	6.42e-05	0.00532	0.0283	NA	NA	NA	NA	NA
chr1:14168487-14168501	pos_1	chr1:14167706-14168207	0.35049	455	0.0111157	-0.00176586	0.168264	0.206509	0.004	0.0253571	0.129	0.0709	0.182	NA	NA	NA	NA	NA
chr1:14168909-14168926	neg_0	chr1:14168705-14169206	-0.338112	30	0.0488229	-0.0605776	-0.272763	0.410929	0.0178824	0.245412	3.52e-06	0.000946	0.00747	0.45117	0.461052	0.521042	0.637223	0.933688
chr1:14169116-14169132	pos_2	chr1:14168705-14169206	0.319105	-161	0.00664417	-0.00393398	0.103922	0	0.006	0.015125	4.6e-05	0.00455	0.0897	0.45117	0.22505	0.521042	0.637223	0.933688
chr1:14169248-14169259	neg_1	chr1:14168705-14169206	-0.385407	-293	0.0128408	0.00526298	-0.091611	0	0.000272727	-0.137727	NA	0.0021	0.113	NA	NA	NA	NA	NA
chr1:14245960-14245976	pos_2	chr1:14245859-14246360	0.31506	134	-0.00283726	-0.00273111	0.134247	0.139038	0.003	-0.144937	4.17e-05	0.000524	0.0753	0.6923	0.956021	0.718866	0.659654	0.934865
chr1:14246041-14246057	pos_2	chr1:14245859-14246360	0.320193	53	0.0476036	-0.064553	0.226923	1.66754	0.0191875	0.155312	8.57e-05	0.00114	0.195	0.6923	0.956021	0.718866	0.659654	0.934865
chr1:14246086-14246096	pos_0	chr1:14245859-14246360	0.50629	14	0.0873751	-0.0995399	0.149538	1.98296	0.0414	0.1391	NA	0.000204	0.0437	0.6923	0.690515	0.718866	0.659654	0.934865
chr1:14246126-14246136	pos_0	chr1:14245859-14246360	0.461424	-17	0.0180965	-0.0459069	0.840479	0.676778	0.0072	0.0922	NA	0.000126	0.0578	0.6923	0.690515	0.718866	0.659654	0.934865
chr1:14363742-14363752	pos_0	chr1:14363453-14364418	0.478151	-39	0.00680528	-0.0192795	0.602631	0.108031	0.0718	0.6063	NA	0.000126	0.0761	NA	NA	NA	NA	NA
chr1:14364154-14364171	neg_0	chr1:14363453-14364418	-0.347735	0	0.0493375	-0.0467208	-0.405259	0.741786	0.0455294	-0.0367647	3.3e-05	0.000648	0.0489	0.902517	0.167837	0.799733	0.943171	0.880228
chr1:14364704-14364722	pos_3	chr1:14365174-14365675	0.327679	-537	-0.000564124	0.000713282	0.134284	0	0.0107222	0.0800556	0.00332	0.00168	0.0448	0.687461	0.956021	0.923591	0.493891	0.880228
chr1:14365358-14365369	neg_1	chr1:14365174-14365675	-0.332427	56	0.0147064	0.00244769	-0.105441	0	0.007	-0.302636	NA	0.058	0.133	0.407731	0.57045	0.451365	0.493891	0.521122
chr1:14365395-14365412	neg_0	chr1:14365174-14365675	-0.371304	13	0.0477436	-0.0335682	-0.322415	0.81087	0.018	0.195	5.84e-06	7.13e-05	0.0965	0.643364	0.57045	0.451365	0.465495	0.521122
chr1:14365444-14365461	neg_0	chr1:14365174-14365675	-0.336572	-20	0.0514206	-0.0576882	-0.384525	0.99111	0.300412	0.373059	4.27e-06	0.000167	0.000879	0.643364	0.57045	0.451365	0.465495	0.513646
chr1:14365497-14365508	neg_1	chr1:14365174-14365675	-0.357479	-73	0.0295169	0.00555325	-0.188608	0.191087	0.000272727	-0.424091	NA	0.0511	0.253	0.643364	0.57045	0.451365	0.465495	0.513646
chr1:145230700-145230710	pos_0	chr1:145230412-145230913	0.410294	-38	-0.000731708	-0.0123561	0.120218	0	0.0047	-0.3061	NA	0.00118	0.00342	NA	NA	NA	NA	NA
chr1:14536212-14536228	pos_2	chr1:14536111-14536612	0.352649	134	0.0223092	-0.0293266	0.128655	0.280113	0.12025	0.270938	0.000441	0.00455	0.155	0.480244	0.370495	0.326721	0.522405	0.934865
chr1:14536336-14536346	pos_0	chr1:14536111-14536612	0.491771	16	0.0251197	-0.0218451	0.461877	0.596081	0.014	-0.2064	NA	0.000204	0.0226	0.45361	0.421436	0.343578	0.402175	0.934865
chr1:14536428-14536445	neg_0	chr1:14536111-14536612	-0.353264	-67	0.042163	-0.0433002	-0.127635	0.616672	0.00288235	-0.137647	0.000172	0.000666	0.0672	0.45361	0.421436	0.343578	0.402175	0.934865
chr1:145409872-145409886	pos_1	chr1:145409719-145410220	0.373974	84	0.0109925	-0.015571	0.381941	0.415229	0.0542857	0.0695714	0.361	0.0885	0.0502	0.921892	0.900886	1	0.943171	0.933933
chr1:145409902-145409916	pos_1	chr1:145409719-145410220	0.336375	54	0.0299217	-0.0627876	0.34166	0.495475	0.0351429	-0.077	NA	0.00252	0.0422	0.921892	0.900886	1	0.943171	0.933933
chr1:145409942-145409958	pos_2	chr1:145409719-145410220	0.28591	12	0.0838008	-0.0865364	0.0708609	1.17744	0.01675	-0.185562	1.28e-05	0.000455	0.086	0.921892	0.900886	1	0.943171	0.933933
chr1:145425998-145426009	neg_1	chr1:145425615-145426116	-0.372755	-133	0.0117844	-0.00121513	-0.197587	0.0415623	0.0106364	-0.0332727	NA	0.0452	0.0287	0.719111	0.808093	0.957907	0.761083	0.792486
chr1:145948626-145948636	pos_0	chr1:145949223-145949724	0.47748	838	-0.000996106	0.000185579	0.172549	0	0.0604	-0.0922	NA	0.000218	0.0506	NA	NA	NA	NA	NA
chr1:145949459-145949476	neg_0	chr1:145949223-145949724	-0.390295	0	0.113854	-0.0899236	-0.313818	0.603634	0.0101176	0.191176	1.39e-06	0.000218	0.051	0.172271	0.193071	0.140125	0.234047	0.84398
chr1:14600594-14600604	pos_0	chr1:14600660-14601161	0.514407	307	-0.000757446	-0.00484452	0.220062	0.0804759	0.2864	0.4151	NA	0.000204	0.0633	0.429168	0.386528	0.338636	0.578777	0.722451
chr1:14600803-14600823	neg_4	chr1:14600660-14601161	-0.305663	88	0.00653618	-0.000671116	-0.322505	0.0243719	0.0746	0.1772	0.0328	0.109	0.0172	0.419844	0.386528	0.338636	0.578777	0.722451
chr1:14601320-14601330	pos_0	chr1:14600660-14601161	0.478988	-410	-0.000136601	-0.00260849	0.148304	0.0119468	0.0011	-0.0091	NA	3.26e-05	0.0565	NA	NA	NA	NA	NA
chr1:146174006-146174020	pos_1	chr1:146174457-146174958	0.332737	688	0.000259887	-0.000903636	0.110182	0	0.989286	0.642786	0.0413	0.00111	0.1	NA	NA	NA	NA	NA
chr1:146174610-146174627	neg_0	chr1:146174457-146174958	-0.361929	81	0.0644823	-0.0419531	-0.540481	1.00686	0.996	1.01471	3e-06	0.000946	0.047	NA	NA	NA	NA	NA
chr1:146174642-146174653	neg_1	chr1:146174457-146174958	-0.339231	55	0.0587222	0.00414467	-0.179993	0.171342	0.999091	0.865364	NA	0.0021	0.0953	NA	NA	NA	NA	NA
chr1:146174816-146174830	pos_1	chr1:146174457-146174958	0.353632	-109	0.000760352	-0.00508643	0.157881	0.0115799	0.999714	0.869714	0.36	0.127	0.207	NA	NA	NA	NA	NA
chr1:146174967-146174981	pos_1	chr1:146174457-146174958	0.370801	-260	0.0102598	-0.00603851	0.208478	0.269488	0.9995	0.926	0.133	0.12	0.0375	NA	NA	NA	NA	NA
chr1:146654338-146654348	pos_0	chr1:146654740-146655241	0.462097	0	0.0108752	-0.0134422	0.157951	0.262207	0.0099	-0.0339	NA	5.93e-05	0.0301	NA	NA	NA	NA	NA
chr1:146654971-146654982	neg_1	chr1:146654740-146655241	-0.416962	9	0.0304397	0.0210838	-0.392051	0.165258	0.000545455	-0.215182	NA	0.0707	0.0679	NA	NA	NA	NA	NA
chr1:146655079-146655096	neg_0	chr1:146654740-146655241	-0.344917	-89	0.06415	-0.050748	-0.331195	1.24945	0.828471	0.765824	1.69e-05	9.81e-05	0.0151	NA	NA	NA	NA	NA
chr1:146655141-146655159	pos_3	chr1:146654740-146655241	0.286148	-151	0.0243557	-0.0328893	0.266255	0.479429	0.0618889	0.193667	0.000422	1.47e-05	0.0803	NA	NA	NA	NA	NA
chr1:14729053-14729066	neg_6	chr1:14729146-14729647	-0.531289	331	0.0596432	-0.00011749	-0.299279	0.0939977	0.00169231	0.00561539	NA	0.121	0.0715	NA	NA	NA	NA	NA
chr1:147579418-147579428	pos_0	chr1:147579491-147579992	0.46597	314	-7.77344e-05	-0.00119603	0.129247	0.0311616	0.0092	0.1905	NA	5.93e-05	0.0753	NA	NA	NA	NA	NA
chr1:147579806-147579820	pos_1	chr1:147579491-147579992	0.343131	-65	0.0296356	-0.0221947	0.207293	0.202884	1	1.05479	0.404	0.0263	0.029	0.914575	0.439469	0.992101	0.458945	0.732583
chr1:147580244-147580260	pos_2	chr1:147579491-147579992	0.307825	-503	-0.00127409	-0.00452721	0.10389	0.0136576	0.26525	0.554313	0.000188	0.00299	0.104	0.470753	0.778286	0.721458	0.569486	0.930002
chr1:147580365-147580379	pos_1	chr1:147579491-147579992	0.374498	-624	0.000102281	-0.0129753	0.109239	0.000860666	0.994	0.6445	0.278	0.145	0.123	0.606835	0.778286	0.721458	0.569486	0.930002
chr1:147581709-147581725	pos_2	chr1:147581419-147581920	0.330642	-40	0.0383846	-0.0634813	0.125479	0.900826	0.992313	1.14975	1.74e-05	0.00228	0.0761	0.594272	0.581572	0.835874	0.236786	0.83028
chr1:147581793-147581807	pos_1	chr1:147581419-147581920	0.408413	-124	0.0101281	-0.0441219	0.324206	0.402166	0.999786	0.973357	0.211	0.19	0.0956	NA	NA	NA	NA	NA
chr1:147582072-147582082	pos_0	chr1:147581419-147581920	0.464449	-403	0.00085787	-0.0150497	0.15448	0	4e-04	-0.3194	NA	0.000189	0.0704	NA	NA	NA	NA	NA
chr1:148307674-148307694	neg_4	chr1:148307723-148308224	-0.313471	280	0.00181362	0.00032807	-0.161673	0.00178738	0.0023	-0.74	0.0162	0.00929	0.123	0.592722	0.43144	0.554015	0.811221	0.340442
chr1:148307962-148307973	neg_1	chr1:148307723-148308224	-0.474344	1	0.110044	0.0168636	-0.45292	0.652446	0.00718182	-0.384818	NA	0.0288	0.0245	0.592722	0.434541	0.407222	0.361486	0.498228
chr1:148308005-148308022	neg_0	chr1:148307723-148308224	-0.390638	-32	0.0931453	-0.0450727	-0.291425	2.13592	0.00194118	-0.0810588	3.57e-06	3.26e-05	0.0347	0.592722	0.434541	0.407222	0.361486	0.498228
chr1:148308202-148308219	neg_0	chr1:148307723-148308224	-0.392206	-229	0.0456941	-0.0520832	-0.439977	0.80257	0.00158824	-0.145118	3.4e-06	0.000248	0.0248	0.519207	0.434541	0.399448	0.490093	0.498228
chr1:148308234-148308245	neg_1	chr1:148307723-148308224	-0.422427	-261	0.0329787	-0.0015053	-0.217527	0.136539	0.297091	0.447636	NA	0.0242	0.135	0.519207	0.434541	0.399448	0.490093	0.498228
chr1:149103937-149103948	neg_1	chr1:149103480-149103981	-0.384889	-207	0.00264284	-0.000236652	-0.185625	0.0830875	0.0585455	0.151091	NA	0.0452	0.106	NA	NA	NA	NA	NA
chr1:14945185-14945196	neg_1	chr1:14945174-14945675	-0.358972	229	-0.00234495	0.000619455	-0.109475	0.00735826	0.00127273	-0.245727	NA	0.0148	0.233	0.626875	0.358409	0.620452	0.551995	0.585468
chr1:14968440-14968451	neg_1	chr1:14968356-14968857	-0.429434	156	0.0164933	0.00731763	-0.380094	0.0543669	0.0598182	0.210818	NA	0.0944	0.201	0.57893	0.495877	0.418649	0.47375	0.482189
chr1:14968607-14968618	neg_1	chr1:14968356-14968857	-0.354988	-1	0.0612636	0.00774899	-0.300751	0.0343385	0.000727273	-0.179273	NA	0.011	0.319	0.57893	0.495877	0.418649	0.693995	0.482189
chr1:150173185-150173199	pos_1	chr1:150173241-150173742	0.36814	293	0.0024731	-0.00235976	0.195688	0.113906	0.193214	0.333786	0.256	0.0435	0.0912	0.569391	0.625352	0.540448	0.581166	0.473586
chr1:150173382-150173392	pos_0	chr1:150173241-150173742	0.435072	100	0.00347985	-0.0242772	0.182179	0.101298	0.001	-0.1537	NA	0.000536	0.124	0.327733	0.325167	0.2563	0.308053	0.290799
chr1:150173403-150173416	neg_6	chr1:150173241-150173742	-0.523225	76	0.0274002	-0.0278993	-0.152465	0.185743	0.00630769	0.173615	0.161	0.0291	0.0756	0.327733	0.325167	0.2563	0.308053	0.290799
chr1:150173485-150173503	pos_3	chr1:150173241-150173742	0.358663	0	0.0236986	-0.046178	0.580183	0.0820873	0.150444	0.294	0.00361	9.81e-05	0.103	0.327733	0.325167	0.2563	0.308053	0.290799
chr1:150173536-150173548	neg_5	chr1:150173241-150173742	-0.499195	-45	0.0251225	0.00623395	-0.150201	0.00304807	0.50775	0.36425	NA	0.00389	0.0635	0.327733	0.325167	0.2563	0.308053	0.290799
chr1:150173570-150173581	neg_1	chr1:150173241-150173742	-0.358498	-79	0.0207012	0.00721689	-0.255698	0.0456435	0.175636	0.157727	NA	0.069	0.17	0.327733	0.325167	0.2563	0.633499	0.290799
chr1:150764808-150764826	pos_3	chr1:150764526-150765027	0.317184	-32	0.000658076	-0.018234	0.662104	0	0.0095	0.108333	0.00101	0.000204	0.11	0.633957	0.597719	0.59469	0.59607	0.558408
chr1:150765309-150765326	neg_0	chr1:150764526-150765027	-0.385343	67	0.0603126	-0.0137325	-0.163748	0.474741	0.545529	0.599412	3.46e-06	3.26e-05	0.0968	0.649885	0.889796	0.884432	0.801273	0.499172
chr1:150765352-150765369	pos_4	chr1:150764526-150765027	0.294511	24	0.0330749	-0.00779671	0.0690922	0.411277	0.617824	0.475529	1.14e-05	0.00149	0.0214	0.649885	0.889796	0.884432	0.759556	0.499172
chr1:150765439-150765456	neg_0	chr1:150764526-150765027	-0.406768	-47	0.0938575	-0.0481531	-0.232977	0.850884	0.123412	0.291824	9.52e-08	1.47e-05	0.041	0.649885	0.709154	0.94973	0.759556	0.499172
chr1:150798553-150798571	pos_3	chr1:150799010-150799511	0.33766	119	-0.00088151	-0.00241767	0.150392	0	0.152556	0.303722	0.0163	0.000492	0.104	NA	NA	NA	NA	NA
chr1:150799166-150799180	pos_1	chr1:150799010-150799511	0.437422	81	0.0508817	-0.14712	0.162101	1.77652	0.999071	1.09536	0.0935	0.0355	0.109	NA	NA	NA	NA	NA
chr1:150799195-150799213	pos_3	chr1:150799010-150799511	0.309815	48	0.00676811	-0.0171221	0.187756	0.213517	0.9985	0.7335	7.44e-05	0.00168	0.0376	NA	NA	NA	NA	NA
chr1:150799228-150799242	pos_1	chr1:150799010-150799511	0.340965	19	0.0165009	-0.086006	0.258577	0.773871	0.963929	0.9185	0.355	0.0188	0.127	NA	NA	NA	NA	NA
chr1:150799406-150799423	pos_4	chr1:150799010-150799511	0.286556	-146	0.00356366	-0.00458082	0.0852553	0.0311191	0.00564706	0.170235	7.35e-05	0.0031	0.0528	NA	NA	NA	NA	NA
chr1:151195447-151195459	neg_5	chr1:151195601-151196102	-0.450875	393	-0.00162119	0.00167116	-0.154881	-0.000408823	0.946917	0.511583	NA	0.0441	0.0224	NA	NA	NA	NA	NA
chr1:151195834-151195848	pos_1	chr1:151195601-151196102	0.406832	4	0.0658652	-0.0356459	0.205814	0.553196	0.0200714	0.246071	0.109	0.0427	0.148	0.392406	0.59214	0.470825	0.60931	0.594299
chr1:151195850-151195864	pos_1	chr1:151195601-151196102	0.362772	0	0.0609103	-0.0391295	0.286418	0.700831	0.691071	0.5505	0.0895	0.0511	0.0295	0.392406	0.59214	0.470825	0.60931	0.594299
chr1:15151672-15151689	neg_0	chr1:15151345-15151846	-0.374165	-77	0.0803171	-0.0717561	-0.416024	0	0.891882	0.703118	1.19e-06	0.0014	0.0847	0.402918	0.375934	0.294047	0.412503	0.353664
chr1:15152399-15152417	pos_3	chr1:15151345-15151846	0.334656	113	0.00131765	-0.0256876	0.119075	0	0.00377778	0.002	0.000721	0.000126	0.0718	0.223864	0.205304	0.607475	0.565012	0.197137
chr1:151547387-151547401	pos_1	chr1:151547068-151547569	0.378898	-69	0.0560763	-0.109216	0.183702	0.701304	0.414929	0.719429	0.373	0.0403	0.0738	0.203629	0.371301	0.403171	0.531318	0.514516
chr1:151562524-151562534	pos_0	chr1:151562621-151563122	0.422248	-272	-0.00149123	-0.00838213	0.205811	0.0497904	0.2478	0.1618	NA	0.000278	0.0328	NA	NA	NA	NA	NA
chr1:151562842-151562859	neg_0	chr1:151562621-151563122	-0.329724	13	0.0674526	-0.0942562	-0.19454	0.443921	0.00629412	0.139	6.94e-05	0.0193	0.0154	NA	NA	NA	NA	NA
chr1:151562893-151562904	neg_1	chr1:151562621-151563122	-0.424714	-22	0.0450012	0.00751686	-0.502242	0.0752665	0.000636364	-0.175364	NA	0.0944	0.334	NA	NA	NA	NA	NA
chr1:151848159-151848170	neg_1	chr1:151847876-151848998	-0.371935	-33	-0.00128734	0.0116754	-0.160689	0.0228453	0.000272727	-0.215636	NA	0.0127	0.0514	0.230135	0.277626	0.30839	0.254705	0.288989
chr1:151848425-151848436	neg_1	chr1:151847876-151848998	-0.495737	-17	0.113826	-0.018871	-0.36994	0.0721407	0.843	0.693545	NA	0.042	0.0141	0.230135	0.277626	0.30839	0.678252	0.915856
chr1:151848456-151848474	pos_3	chr1:151847876-151848998	0.329535	-48	0.0618539	-0.0597106	0.795845	0.147017	0.130278	0.195778	1.6e-05	0.000356	0.0218	0.893082	0.924726	0.986989	0.678252	0.915856
chr1:151848584-151848598	pos_1	chr1:151847876-151848998	0.354875	150	0.00250663	-0.00160197	0.221414	0.0217805	0.176071	0.351143	0.0992	0.0181	0.172	0.893082	0.924726	0.986989	0.678252	0.915856
chr1:151945889-151945903	neg_8	chr1:151945707-151946208	-0.562219	55	0.0503761	0.00339139	-0.225286	-0.0205286	0.455429	0.364714	0.0969	0.0523	0.0489	0.362465	0.361719	0.298821	0.316266	0.199488
chr1:151945927-151945938	neg_1	chr1:151945707-151946208	-0.453961	20	0.0810155	0.0160994	-0.342979	0.53054	0.197636	0.242909	NA	0.085	0.123	0.362465	0.361719	0.298821	0.316266	0.199488
chr1:151945974-151945991	neg_0	chr1:151945707-151946208	-0.405072	-17	0.0657146	-0.0454925	-0.504938	1.28091	0.976824	0.745765	5.09e-06	0.00684	0.0494	0.362465	0.361719	0.298821	0.316266	0.199488
chr1:151946313-151946329	pos_2	chr1:151945707-151946208	0.337028	-356	0.00803058	-0.00474155	0.161932	0.202015	0.03875	0.278625	0.000124	0.00153	0.0819	NA	NA	NA	NA	NA
chr1:15224238-15224248	pos_0	chr1:15224148-15224649	0.41589	151	9.29932e-05	-0.00181065	0.186974	-0.00123605	0.0184	-0.5473	NA	0.000536	0.0983	0.56998	0.659494	0.480585	0.574908	0.741558
chr1:15224367-15224381	neg_2	chr1:15224148-15224649	-0.356235	18	0.0288916	-0.0115135	-0.191857	0.174943	0.0117857	-0.0322857	0.0591	0.0141	0.055	0.56998	0.659494	0.480585	0.574908	0.40854
chr1:15224454-15224471	pos_4	chr1:15224148-15224649	0.335873	-56	0.0466424	-0.0283096	0.16242	0.395833	0.225294	0.226	2.57e-05	0.000204	0.133	0.451691	0.559632	0.682559	0.621109	0.40854
chr1:15316692-15316703	neg_1	chr1:15316473-15316974	-0.42605	21	0.0248674	0.008258	-0.31523	0.174821	0.0956364	0.474	NA	0.0228	0.0498	NA	NA	NA	NA	NA
chr1:15316744-15316762	pos_3	chr1:15316473-15316974	0.376795	-21	0.0477435	-0.111781	1.09939	1.14927	0.238889	0.338333	0.00178	0.000108	0.112	NA	NA	NA	NA	NA
chr1:15316778-15316791	neg_6	chr1:15316473-15316974	-0.447702	-55	0.0267071	-0.00607498	-0.160878	0.178402	0.00207692	-0.147308	NA	0.0229	0.114	NA	NA	NA	NA	NA
chr1:153538506-153538523	neg_0	chr1:153538247-153538748	-0.352378	-9	0.044089	-0.054623	-0.24097	0.49613	0.181176	0.226588	5.08e-05	0.00322	0.0524	0.437277	0.555681	0.481545	0.461033	0.356185
chr1:153538544-153538558	neg_2	chr1:153538247-153538748	-0.313546	-47	0.0250176	-0.00196889	-0.132363	0.00199356	0.957143	0.696786	0.361	0.072	0.000227	0.437277	0.555681	0.481545	0.461033	0.356185
chr1:153538628-153538638	pos_0	chr1:153538247-153538748	0.441547	-131	-0.00141202	-0.0027545	0.181644	0.0363756	0.0043	0.0752	NA	0.000278	0.0128	0.437277	0.555681	0.481545	0.461033	0.356185
chr1:153540461-153540472	neg_1	chr1:153540539-153541040	-0.363011	318	0.0267511	0.0142236	-0.13074	0.069685	0.000181818	-0.377636	NA	0.042	0.0764	0.589242	0.40561	0.356953	0.301635	0.344551
chr1:153540510-153540520	pos_0	chr1:153540539-153541040	0.424745	270	0.00976559	-0.00831184	0.230222	0.0544236	0.0635	0.1756	NA	0.000248	0.0384	0.589242	0.40561	0.356953	0.301635	0.344551
chr1:153540753-153540771	pos_3	chr1:153540539-153541040	0.332975	19	0.0110251	-0.0389099	0.948871	0.0542711	0.261944	0.416056	0.000558	0.000108	0.0993	0.589242	0.40561	0.356953	0.301635	0.384441
chr1:153540927-153540937	pos_0	chr1:153540539-153541040	0.40782	-138	0.000846337	-0.00377142	0.182388	0.0297895	0.0024	0.0485	NA	5.93e-05	0.0582	NA	NA	NA	NA	NA
chr1:153540967-153540978	neg_1	chr1:153540539-153541040	-0.33966	-178	0.0168906	0.0049578	-0.165618	0.0134334	0.00345455	-0.222182	NA	0.0288	0.0397	NA	NA	NA	NA	NA
chr1:153545448-153545459	neg_1	chr1:153545456-153545957	-0.373587	248	0.00274617	0.00058846	-0.0897799	0.020796	0.000545455	-0.458636	NA	0.0101	0.146	0.214989	0.329763	0.277475	0.293063	0.212791
chr1:153545645-153545662	neg_0	chr1:153545456-153545957	-0.404714	45	0.084687	-0.0650047	-0.526051	0.986759	0.00982353	0.169882	1.2e-06	1.47e-05	0.115	0.653956	0.230183	0.631976	0.570571	0.658197
chr1:153545664-153545682	pos_3	chr1:153545456-153545957	0.301456	25	0.0188324	-0.0262189	0.560177	0.220639	0.0102778	0.283222	0.000293	1.47e-05	0.0477	0.653956	0.230183	0.631976	0.570571	0.658197
chr1:153746277-153746295	pos_3	chr1:153746080-153746581	0.343345	36	0.029499	-0.074902	0.940768	0.746499	0.999944	0.921722	0.000546	0.000248	0.0227	NA	NA	NA	NA	NA
chr1:153746377-153746388	neg_1	chr1:153746080-153746581	-0.334586	-47	0.00545093	0.00256681	-0.179166	0.0265004	0.00109091	-0.476	NA	0.00322	0.0235	NA	NA	NA	NA	NA
chr1:153771107-153771121	neg_2	chr1:153771197-153771698	-0.32635	327	0.00539748	0.0012257	-0.104857	0.0122254	0.0133571	0.221143	0.116	0.072	0.155	0.499031	0.666376	0.438437	0.385182	0.713258
chr1:153771416-153771434	pos_3	chr1:153771197-153771698	0.302103	14	0.00249237	-0.00883844	0.365284	0.108192	0.0156111	-0.0463889	0.00255	0.000108	0.0656	0.314806	0.250275	0.31294	0.318928	0.713258
chr1:153771467-153771485	pos_3	chr1:153771197-153771698	0.348907	-20	0.0687858	-0.127293	0.881376	1.10541	0.000888889	-0.476944	0.00204	0.000492	0.265	0.314806	0.250275	0.31294	0.318928	0.713258
chr1:153771647-153771659	neg_5	chr1:153771197-153771698	-0.470655	-200	-0.00388414	0.0020353	-0.127881	0.00205871	0.998583	0.66775	NA	0.163	0.00994	0.485907	0.929849	0.635092	0.925239	0.486243
chr1:153771744-153771755	neg_1	chr1:153771197-153771698	-0.469122	-297	-0.00100686	0.00989498	-0.129225	0.026006	0.000545455	-0.415727	NA	0.0583	0.275	0.485907	0.929849	0.635092	0.925239	0.486243
chr1:154234636-154234654	pos_3	chr1:154234526-154235027	0.306628	123	-0.00203533	-0.00407045	0.137016	0.0211162	0.999278	0.921722	0.00286	0.00143	0.122	0.911829	0.474966	0.753852	0.468564	0.501268
chr1:154234773-154234790	neg_0	chr1:154234526-154235027	-0.404826	0	0.0984218	-0.0575207	-0.753089	1.98008	1	1.11259	7.79e-07	7.13e-05	0.0761	0.612182	0.432448	0.753852	0.468564	0.501268
chr1:15455728-15455746	pos_3	chr1:15455704-15456205	0.303244	209	0.000128381	-0.00287951	0.148288	0	0.06	0.272778	0.0201	5.93e-05	0.0532	NA	NA	NA	NA	NA
chr1:15455951-15455968	neg_0	chr1:15455704-15456205	-0.352043	0	0.0498476	-0.0830967	-0.464591	0	0.00264706	-0.0235294	4.32e-05	1.47e-05	0.107	NA	NA	NA	NA	NA
chr1:15456520-15456538	pos_3	chr1:15455704-15456205	0.329202	-566	-0.000921903	-0.00376668	0.197143	0	0.157278	0.471167	7.9e-05	5.93e-05	0.0378	NA	NA	NA	NA	NA
chr1:154788907-154788918	neg_1	chr1:154788788-154789289	-0.402779	121	-0.00166836	-0.00391466	-0.111876	0.0683296	0.201636	0.511636	NA	0.0963	0.0993	0.381269	0.416094	0.352578	0.412584	0.547876
chr1:154788992-154789006	pos_1	chr1:154788788-154789289	0.360183	33	0.0149811	-0.0127856	0.103062	0.166905	0.0195	0.206429	0.0842	0.00974	0.2	0.315721	0.416094	0.352578	0.412584	0.547876
chr1:154789036-154789054	pos_3	chr1:154788788-154789289	0.279375	0	0.0342988	-0.0333142	0.551024	0.312461	0.002	0.0296111	0.00454	1.47e-05	0.0256	0.315721	0.416094	0.352578	0.412584	0.547876
chr1:154884743-154884753	pos_0	chr1:154884754-154885255	0.463625	252	-0.003354	-0.00129628	0.389145	0.0388777	7e-04	-0.1424	NA	3.26e-05	0.0524	0.734763	0.465089	0.879457	0.824869	0.533621
chr1:154884964-154884974	pos_0	chr1:154884754-154885255	0.446795	31	0.0647966	-0.0771851	0.260086	0.306923	0.0871	0.3128	NA	0.000236	0.0496	0.734763	0.757081	0.879457	0.824869	0.533621
chr1:154885065-154885075	pos_0	chr1:154884754-154885255	0.419321	-61	0.00453045	-0.00904746	0.139664	0.00103327	0.0048	-0.1502	NA	0.00136	0.00798	0.616114	0.757081	0.733908	0.824869	0.533621
chr1:154885142-154885156	neg_2	chr1:154884754-154885255	-0.395267	-138	0.0233534	0.00585367	-0.102886	0.0394943	0.501714	0.591714	0.309	0.0404	0.0472	0.616114	0.69166	0.733908	0.937467	0.709644
chr1:154885477-154885487	pos_0	chr1:154884754-154885255	0.450428	-473	-0.00180169	0.00269709	0.174002	0	5e-04	-0.0873	NA	9.81e-05	0.143	0.7203	0.935615	0.864267	0.779935	0.492263
chr1:155547241-155547255	pos_1	chr1:155547034-155547535	0.336535	30	0.00758516	-0.0131292	0.0974176	0.0235768	0.1465	0.126	0.232	0.072	0.0858	0.425663	0.439897	0.637022	0.455299	0.503488
chr1:155547316-155547333	neg_0	chr1:155547034-155547535	-0.383982	-32	0.0581016	-0.0419956	-0.409451	0.346415	0.500294	0.215294	3.59e-06	0.000236	0.116	0.425663	0.439897	0.783474	0.455299	0.503488
chr1:156239633-156239647	neg_2	chr1:156239415-156240211	-0.342597	19	0.00694741	0.00554221	-0.13699	0.00850003	0.718429	0.482429	0.119	0.0963	0.0101	0.483277	0.601515	0.510569	0.414679	0.774995
chr1:156239937-156239954	neg_0	chr1:156239415-156240211	-0.375259	7	0.0941946	-0.0640971	-0.459315	1.33183	0.253412	0.477176	1.03e-05	0.00158	0.107	0.512563	0.590421	0.510569	0.329774	0.335284
chr1:156239979-156239990	neg_1	chr1:156239415-156240211	-0.382811	-19	0.0263158	-0.00420336	-0.172649	0.217381	0.790273	0.530727	NA	0.0127	0.0343	0.312726	0.590421	0.463287	0.329774	0.335284
chr1:156675594-156675611	neg_0	chr1:156675345-156676185	-0.374455	0	0.0426609	-0.040489	-0.435614	0.715089	0.831176	0.571412	2.23e-05	0.000648	0.0178	0.535542	0.573931	0.541848	0.474751	0.489584
chr1:156675943-156675953	pos_0	chr1:156675345-156676185	0.415581	-9	0.0224864	-0.00874691	0.164835	0.264304	0.797	0.6222	NA	3.26e-05	0.0498	0.276592	0.304749	0.296664	0.30129	0.257694
chr1:156675982-156675994	neg_5	chr1:156675345-156676185	-0.488448	-48	0.0376661	0.00206347	-0.255653	0.00230799	0.88975	0.901667	NA	0.00389	0.0601	0.276592	0.304749	0.296664	0.30129	0.257694
chr1:156707874-156707892	pos_3	chr1:156707420-156708699	0.285497	187	-0.000927756	-0.00108567	0.139083	0.00491803	0.149333	0.379722	0.00836	0.00143	0.0617	0.292436	0.359254	0.233367	0.279098	0.280455
chr1:156708132-156708149	neg_0	chr1:156707420-156708699	-0.388956	-54	0.0840388	-0.0502498	-0.544317	0.715713	0.998412	1.11288	6.62e-05	1.47e-05	0.13	0.557293	0.362478	0.542489	0.475278	0.369864
chr1:156708421-156708432	neg_1	chr1:156707420-156708699	-0.363211	17	0.00808396	0.00897425	-0.101069	0	0.00109091	-0.358727	NA	0.0526	0.301	0.557293	0.502738	0.454229	0.475278	0.379345
chr1:156708506-156708523	neg_0	chr1:156707420-156708699	-0.414379	-58	0.0496551	-0.0186309	-0.140468	0	0.999294	1.00282	5.21e-06	0.00104	0.0436	0.524824	0.502738	0.454229	0.475085	0.379345
chr1:156711345-156711362	neg_0	chr1:156711138-156711639	-0.374774	27	0.062625	-0.0876408	-0.358727	0	1	1.173	2.13e-06	0.00108	0.0889	0.550831	0.546156	0.484713	0.489871	0.457785
chr1:156711389-156711400	neg_1	chr1:156711138-156711639	-0.371912	-1	0.0557729	-0.0117141	-0.277011	0	0.820727	0.549818	NA	0.0201	0.215	0.550831	0.546156	0.484713	0.489871	0.457785
chr1:156711718-156711736	pos_3	chr1:156711138-156711639	0.275138	-330	0.000145442	7.53966e-05	0.0921673	0.00983584	0.0841667	0.368333	0.0234	0.000356	0.079	0.410919	0.535554	0.415269	0.3993	0.436343
chr1:156801700-156801717	neg_0	chr1:156801408-156801909	-0.364872	-42	0.0988984	-0.109279	-0.49548	1.62066	0.999882	0.986294	3.6e-05	0.0166	0.136	0.497184	0.449512	0.359782	0.292124	0.491535
chr1:156902627-156902639	neg_5	chr1:156902417-156902918	-0.417617	29	0.0400436	-0.000274618	-0.152614	0.0196756	0.945083	0.8045	NA	0.0204	0.0819	0.271947	0.340209	0.330495	0.343995	0.224526
chr1:156902691-156902708	neg_0	chr1:156902417-156902918	-0.41598	-24	0.12549	-0.0614238	-0.535846	1.91807	0.996176	0.901471	7.08e-07	0.000167	0.0237	0.271947	0.340209	0.330495	0.343995	0.224526
chr1:156997474-156997485	neg_1	chr1:156997223-156997724	-0.35392	-1	0.0335621	0.00129884	-0.2156	0.180009	0.0101818	0.0396364	NA	0.0604	0.155	0.329748	0.333713	0.33782	0.225268	0.286981
chr1:156997488-156997499	neg_1	chr1:156997223-156997724	-0.329039	-15	0.0118731	-0.00163848	-0.10843	0.0508809	0.147909	0.536636	NA	0.0132	0.375	0.329748	0.333713	0.33782	0.225268	0.286981
chr1:156997519-156997529	pos_0	chr1:156997223-156997724	0.502967	-46	0.0176607	-0.0349884	0.564148	0.347309	2e-04	-0.2162	NA	0.000167	0.0392	0.329748	0.333713	0.33782	0.225268	0.286981
chr1:156997662-156997680	pos_3	chr1:156997223-156997724	0.285433	-189	0.000286968	-0.000233614	0.169577	0.0378023	0.00155556	-0.0955	0.00318	0.000204	0.0356	0.329748	0.333713	0.33782	0.225268	0.286981
chr1:157004463-157004477	pos_1	chr1:157004243-157005185	0.334846	17	0.0279564	-0.0482224	0.136965	0.256538	0.9995	0.9825	0.371	0.138	0.134	0.555041	0.641406	0.702065	0.826943	0.723617
chr1:157004506-157004517	neg_1	chr1:157004243-157005185	-0.333365	-13	0.010336	-0.0043977	-0.159468	0.0182518	0.977818	0.329182	NA	0.0524	0.0663	0.347435	0.641406	0.268076	0.348899	0.414494
chr1:157004923-157004937	pos_1	chr1:157004243-157005185	0.364087	0	0.00458206	-0.00769855	0.152432	0	0.00978571	0.244214	0.0769	0.034	0.239	0.762767	0.45521	0.927019	0.748685	0.60695
chr1:157090360-157090378	pos_3	chr1:157090142-157090643	0.321128	15	-0.00455646	-0.0065146	0.152331	0.0909876	0.00377778	-0.0751667	9.86e-05	0.00143	0.0906	0.284012	0.268468	0.223013	0.364694	0.443885
chr1:157090484-157090498	pos_1	chr1:157090142-157090643	0.332621	-92	0.000831283	-0.00127564	0.105443	0.00632189	0.0065	-0.0369286	NA	0.106	0.0554	0.325238	0.268468	0.223013	0.364694	0.443885
chr1:157090540-157090550	pos_0	chr1:157090142-157090643	0.458542	-148	0.00273205	-0.00843503	0.678766	0.0738336	0.0012	0.1076	NA	9.81e-05	0.149	0.325238	0.359331	0.223013	0.364694	0.443885
chr1:157090558-157090570	neg_5	chr1:157090142-157090643	-0.45916	-166	0.0014621	0.000309745	-0.120076	-0.00158349	0.001	-0.182	NA	0.0441	0.015	0.325238	0.359331	0.477612	0.364694	0.416823
chr1:157207223-157207233	pos_0	chr1:157207546-157208047	0.432794	564	-0.000582985	0.000219411	0.176437	0	0.286	0.5365	NA	0.000492	0.127	NA	NA	NA	NA	NA
chr1:157207857-157207867	pos_0	chr1:157207546-157208047	0.403467	-61	0.0050262	-0.00645037	0.123036	0	0.3187	0.1668	NA	0.000621	0.04	NA	NA	NA	NA	NA
chr1:15738113-15738123	pos_0	chr1:15738692-15739193	0.492317	820	-0.000930908	-0.00074532	0.142772	0	0.9553	0.9532	NA	4.46e-05	0.0263	0.286254	0.714241	0.433604	0.667643	0.55145
chr1:15738341-15738351	pos_0	chr1:15738692-15739193	0.458999	592	-0.00218638	0.000478959	0.302121	0.139059	0.0243	0.1331	NA	5.93e-05	0.0489	0.286254	0.714241	0.433604	0.667643	0.55145
chr1:15738892-15738903	neg_1	chr1:15738692-15739193	-0.352655	40	0.00847575	0.00309138	-0.173795	0.10675	0.013	0.0261818	NA	0.085	0.152	0.254514	0.400529	0.218147	0.462268	0.55145
chr1:15738926-15738943	neg_0	chr1:15738692-15739193	-0.373099	0	0.0582007	-0.0488858	-0.445888	0.698165	0.00417647	0.0477059	6.08e-07	1.47e-05	0.131	0.254514	0.400529	0.218147	0.462268	0.55145
chr1:15739446-15739459	neg_9	chr1:15738692-15739193	-0.406159	-504	0.0118979	0.00442365	-0.124848	0	0.00484615	0.322154	NA	0.0211	0.114	NA	NA	NA	NA	NA
chr1:157441758-157441775	neg_0	chr1:157441496-157442368	-0.381952	-12	0.0442942	-0.0502379	-0.180404	1.34374	0.0838235	0.187706	3.44e-07	0.000248	0.13	0.841333	0.885159	0.782452	0.844286	0.48376
chr1:157441828-157441842	pos_1	chr1:157441496-157442368	0.372511	-82	0.00611566	-0.00538249	0.134341	0.0755986	0.0713571	0.149571	0.278	0.208	0.143	0.841333	0.885159	0.782452	0.844286	0.48376
chr1:157442010-157442027	neg_0	chr1:157441496-157442368	-0.431934	91	0.0653889	-0.0357715	-0.522655	1.29478	0.0645882	0.182941	1.21e-06	0.000167	0.00761	0.841333	0.885159	0.311643	0.421576	0.558409
chr1:157511421-157511431	pos_0	chr1:157511286-157512136	0.518352	106	0.00983838	-0.00767384	0.749463	0.100177	0.093	-0.1445	NA	0.000126	0.0909	NA	NA	NA	NA	NA
chr1:157511906-157511920	pos_1	chr1:157511286-157512136	0.424182	-21	0.0696765	-0.0959075	0.265078	0.810148	0.0649286	0.322143	NA	0.104	0.124	0.570758	0.762427	0.540438	0.800734	0.934865
chr1:157575192-157575206	pos_1	chr1:157574744-157575245	0.382335	-198	0.00963856	-0.0187915	0.215001	0.123518	0.427286	0.463357	0.138	0.19	0.0832	0.821711	0.565819	0.797566	0.778003	0.734562
chr1:157595787-157595805	pos_3	chr1:157595844-157596756	0.3313	290	-0.00138751	-0.00481685	0.106895	0	0.00411111	-0.0372222	0.00653	0.00033	0.0303	NA	NA	NA	NA	NA
chr1:157596120-157596138	neg_3	chr1:157595844-157596756	-0.333073	-26	0.0137971	0.00262928	-0.245569	0.0703312	0.00488889	0.0226111	0.0509	0.0176	0.0209	0.850136	0.802269	0.391908	0.943171	0.696918
chr1:157596551-157596562	neg_1	chr1:157595844-157596756	-0.36928	-46	0.0388087	-0.00159788	-0.219987	0.197	0.0306364	0.0306364	NA	0.0763	0.103	NA	NA	NA	NA	NA
chr1:157596655-157596669	pos_1	chr1:157595844-157596756	0.368469	-150	0.0199601	-0.0173311	0.13535	0.343845	0.00242857	0.00035716	0.15	0.0777	0.079	NA	NA	NA	NA	NA
chr1:158008706-158008716	pos_0	chr1:158008645-158009146	0.419856	180	-0.00578035	-0.00024935	0.223837	0.142378	8e-04	-0.1351	NA	0.000278	0.0266	0.642981	0.52796	0.567111	0.649423	0.506883
chr1:158008963-158008973	pos_0	chr1:158008645-158009146	0.425972	-68	0.0140646	-0.00589573	0.131212	0.112004	0.0011	-0.2238	NA	0.000248	0.0631	0.323098	0.180558	0.300803	0.278257	0.206444
chr1:158008986-158008997	neg_1	chr1:158008645-158009146	-0.373653	-91	0.0197236	0.00726839	-0.183808	0.026622	0.002	-0.254182	NA	0.0281	0.105	0.323098	0.180558	0.300803	0.278257	0.206444
chr1:158009040-158009050	pos_0	chr1:158008645-158009146	0.432913	-145	-0.00840087	-0.00302768	0.185521	0.0162062	0.0013	0.096	NA	0.000371	0.0477	0.323098	0.180558	0.300803	0.278257	0.206444
chr1:158011370-158011381	neg_1	chr1:158010809-158012200	-0.36978	108	0.00333174	0.00197522	-0.11934	0.00668871	0.00818182	-0.134273	NA	0.062	0.195	0.68464	0.562971	0.514852	0.63948	0.466758
chr1:158011442-158011455	neg_9	chr1:158010809-158012200	-0.393608	34	0.00753442	0.00360041	-0.264766	0.00420613	0.0152308	-0.0819231	NA	0.00268	0.132	0.673277	0.562971	0.514852	0.63948	0.466758
chr1:158011524-158011535	neg_1	chr1:158010809-158012200	-0.36678	-36	0.00407323	0.0013845	-0.0971624	0.00686594	0.00254545	0.0691818	NA	0.00609	0.0684	0.673277	0.389227	0.396348	0.48882	0.58287
chr1:158011636-158011654	pos_3	chr1:158010809-158012200	0.332098	-148	-0.00166131	-0.000793219	0.248237	0.0332997	0.00144444	-0.0546111	0.00933	0.000423	0.152	0.673277	0.389227	0.396348	0.48882	0.58287
chr1:158011949-158011959	pos_0	chr1:158010809-158012200	0.441042	0	0.00569613	-0.0198284	0.164776	0.0411612	0.3525	0.4699	NA	4.46e-05	0.0466	0.281186	0.314909	0.252226	0.405209	0.417522
chr1:158011984-158011994	pos_0	chr1:158010809-158012200	0.42508	-35	0.0120755	-0.0297554	0.14062	0.154053	0.0156	0.3311	NA	7.13e-05	0.195	0.281186	0.314909	0.252226	0.405209	0.417522
chr1:158173829-158173843	pos_1	chr1:158173562-158174063	0.351984	-17	0.0102424	-0.00651604	0.123298	0.0474693	0.893214	0.407857	0.101	0.171	0.214	0.359211	0.710046	0.946014	0.608527	0.926783
chr1:158173848-158173858	pos_0	chr1:158173562-158174063	0.418075	-36	0.0165597	-0.0215439	0.131845	0.114444	0.3717	0.2077	NA	0.000455	0.00718	0.359211	0.710046	0.946014	0.608527	0.926783
chr1:158503775-158503792	neg_0	chr1:158503498-158503999	-0.400257	-27	0.0910542	-0.0312964	-0.554433	1.71032	0.530471	0.0898235	5.18e-06	0.000315	0.0736	NA	NA	NA	NA	NA
chr1:158503794-158503811	neg_0	chr1:158503498-158503999	-0.332335	-46	0.0609877	-0.0350019	-0.339893	0.947814	0.559471	0.220882	1.43e-07	5.93e-05	0.0368	NA	NA	NA	NA	NA
chr1:158504386-158504404	pos_3	chr1:158503498-158503999	0.313372	-638	0.00232426	0.0008211	0.244993	0	0.742	0.215167	0.000361	0.000141	0.0166	0.923461	0.923058	0.715605	0.934687	0.925728
chr1:15883574-15883584	pos_0	chr1:15883286-15883787	0.450137	-38	0	-0.0514709	0.258533	0.652311	0.1297	0.3453	NA	1.47e-05	0.0384	NA	NA	NA	NA	NA
chr1:159099608-159099618	pos_0	chr1:159099436-159099937	0.479082	69	0.0100471	-0.0585899	0.28009	0.162357	0.0011	-0.125	NA	3.26e-05	0.0606	NA	NA	NA	NA	NA
chr1:159099664-159099681	neg_0	chr1:159099436-159099937	-0.375572	6	0.0898901	-0.10155	-0.302079	0.406616	0.00835294	0.098	1.09e-05	0.000108	0.0841	NA	NA	NA	NA	NA
chr1:159099695-159099706	neg_1	chr1:159099436-159099937	-0.354181	-9	0.0345821	-0.00280675	-0.216838	0.0630428	0.0293636	-0.200273	NA	0.179	0.316	NA	NA	NA	NA	NA
chr1:15957304-15957322	pos_3	chr1:15957417-15958586	0.295042	346	0.000349029	6.19557e-05	0.0796373	0	0.101278	0.182056	0.00235	0.000492	0.0849	NA	NA	NA	NA	NA
chr1:15957779-15957789	pos_0	chr1:15957417-15958586	0.430289	-112	-0.00337834	-0.00354266	0.164642	0.107889	0.0239	0.2141	NA	0.000167	0.0443	0.761955	0.761262	0.668992	0.772146	0.768193
chr1:15957964-15957978	pos_1	chr1:15957417-15958586	0.38208	-27	0.0501013	-0.0301721	0.183099	0.401858	0.00842857	-0.0606429	0.266	0.167	0.167	NA	NA	NA	NA	NA
chr1:15958068-15958079	neg_1	chr1:15957417-15958586	-0.462063	-131	0.0142492	0.000750314	-0.137589	0.0238542	0.00554545	0.244545	NA	0.0242	0.0624	NA	NA	NA	NA	NA
chr1:15958282-15958292	pos_0	chr1:15957417-15958586	0.509062	44	0.0307146	-0.0258869	0.117383	0.149418	0.033	0.1735	NA	0.000371	0.0272	NA	NA	NA	NA	NA
chr1:159824348-159824364	pos_2	chr1:159824436-159824937	0.300228	323	-0.00261967	-0.000454128	0.149687	0.0175313	0.0019375	0.1785	0.00316	0.000236	0.00951	NA	NA	NA	NA	NA
chr1:159824598-159824611	neg_6	chr1:159824436-159824937	-0.458564	76	0.0303733	-0.0185604	-0.201235	0.00538349	0.0207692	0.209231	0.483	0.00406	0.0434	0.424106	0.285075	0.259367	0.262117	0.283012
chr1:159824627-159824638	neg_1	chr1:159824436-159824937	-0.353784	49	0.033081	-0.0077428	-0.208466	0.0348294	0.00109091	-0.201091	NA	0.0604	0.0938	0.424106	0.285075	0.259367	0.262117	0.283012
chr1:159824948-159824958	pos_0	chr1:159824436-159824937	0.406519	-262	0.0133056	-0.00398164	0.264532	0	0.0059	0.0274	NA	8.6e-05	0.239	0.365528	0.408104	0.333681	0.305265	0.442421
chr1:159875030-159875048	pos_3	chr1:159875059-159875560	0.313847	262	-0.00340669	-5.92901e-05	0.148076	0.00474047	0.00244444	-0.0715556	0.00445	0.00252	0.0738	NA	NA	NA	NA	NA
chr1:159875247-159875257	pos_0	chr1:159875059-159875560	0.407033	53	0.0154821	-0.0266922	0.171362	0.131928	0.9272	0.6632	NA	3.26e-05	0.118	0.452832	0.49056	0.334089	0.940078	0.544216
chr1:159875289-159875307	pos_3	chr1:159875059-159875560	0.295684	3	0.0370007	-0.0400735	0.203638	0.13586	0.312111	0.419556	0.00137	1.47e-05	0.173	0.452832	0.41682	0.334089	0.311309	0.381309
chr1:159875310-159875321	neg_1	chr1:159875059-159875560	-0.420278	-1	0.0816252	0.0224828	-0.338495	0.104103	0.0109091	0.328	NA	0.062	0.0439	0.452832	0.41682	0.334089	0.311309	0.381309
chr1:159875383-159875394	neg_1	chr1:159875059-159875560	-0.421626	-74	0.0250856	0.013749	-0.347174	0.0500327	0.0183636	0.311364	NA	0.03	0.197	0.452832	0.41682	0.334089	0.311309	0.381309
chr1:159875408-159875419	neg_1	chr1:159875059-159875560	-0.393633	-99	0.00477192	0.00480227	-0.173259	0.00768142	0.00845455	0.271818	NA	0.017	0.0461	0.452832	0.41682	0.272111	0.311309	0.381309
chr1:159922686-159922697	neg_1	chr1:159922730-159923231	-0.386085	284	0.0020364	0.00743224	-0.121644	0.0358451	0.0455455	0.399455	NA	0.042	0.0731	0.564589	0.270437	0.406056	0.530068	0.41215
chr1:159922915-159922929	neg_2	chr1:159922730-159923231	-0.325628	52	0.00466793	-0.000908077	-0.102861	0.00699642	0.391786	0.00864286	0.252	0.0911	0.0364	0.564589	0.270437	0.406056	0.530068	0.41215
chr1:159922958-159922972	neg_2	chr1:159922730-159923231	-0.332008	9	0.00737451	0.000116825	-0.229826	0.0489568	0.0235	0.281929	NA	0.186	0.0343	0.564589	0.787475	0.406056	0.530068	0.41215
chr1:159923033-159923051	pos_3	chr1:159922730-159923231	0.314388	-53	0.0116167	-0.0328979	0.288597	0.0935596	0.497778	0.536333	0.0106	0.000356	0.037	0.74892	0.787475	0.709032	0.773135	0.800751
chr1:159923063-159923074	neg_1	chr1:159922730-159923231	-0.349228	-83	0.0084371	-0.00319906	-0.133345	0.0308417	0.0161818	-0.262909	NA	0.0273	0.0827	0.74892	0.787475	0.709032	0.773135	0.800751
chr1:159923212-159923230	pos_3	chr1:159922730-159923231	0.371373	-232	-0.00129279	-0.00164353	0.779724	0.0932514	0.259833	0.348167	0.000447	0.000108	0.11	0.74892	0.787475	0.709032	0.773135	0.800751
chr1:160105427-160105443	pos_2	chr1:160105493-160105994	0.302759	301	-0.000280397	-0.00630254	0.1093	0.0265727	0.495625	0.274062	0.000171	0.00204	0.0303	0.458354	0.348102	0.25108	0.635606	0.72591
chr1:160105669-160105680	neg_1	chr1:160105493-160105994	-0.365717	64	0.0321622	0.00180629	-0.147378	0.0795522	0.001	-0.415273	NA	0.0524	0.0728	0.201535	0.291582	0.258034	0.199092	0.72591
chr1:160105995-160106006	neg_1	chr1:160105493-160105994	-0.36642	-252	0.000995452	-0.00102537	-0.110838	0.00890656	0.0113636	0.289364	NA	0.0101	0.115	0.476148	0.596361	0.67942	0.490063	0.657101
chr1:160219113-160219124	neg_1	chr1:160218974-160219475	-0.447594	101	0.00290693	-0.000482689	-0.125111	0.0248182	0.326818	0.449545	NA	0.017	0.03	0.612704	0.481041	0.448454	0.856078	0.317986
chr1:160219220-160219231	neg_1	chr1:160218974-160219475	-0.349889	0	0.0407447	0.00497168	-0.328852	0.107148	0.00127273	0.0484546	NA	0.0498	0.118	0.540923	0.481041	0.630589	0.711716	0.317986
chr1:160219275-160219292	neg_0	chr1:160218974-160219475	-0.387804	-51	0.0919454	-0.0807901	-0.446637	0.964857	0.496706	0.331706	6.68e-06	0.000371	0.0917	0.540923	0.603065	0.630589	0.711716	0.703449
chr1:160219323-160219334	neg_1	chr1:160218974-160219475	-0.375877	-99	0.0627233	0.000733115	-0.360099	0.362469	0.978	0.601545	NA	0.107	0.246	0.540923	0.603065	0.630589	0.711716	0.703449
chr1:160925601-160925618	neg_0	chr1:160925350-160926252	-0.33647	-1	0.0574117	-0.0578655	-0.195242	1.25785	0.127706	-0.0406471	3.65e-05	7.13e-05	0.0479	NA	NA	NA	NA	NA
chr1:161013115-161013129	pos_1	chr1:161012974-161014154	0.405382	96	0.0390043	-0.0311701	0.227829	0	0.0217857	0.187071	0.163	0.0578	0.0696	0.245999	0.232213	0.258602	0.943171	0.927646
chr1:161013229-161013240	neg_1	chr1:161012974-161014154	-0.391622	-5	0.0340533	0.0282301	-0.135751	0.0116708	0.334182	0.454	NA	0.0021	0.079	0.245999	0.232213	0.258602	0.523344	0.742207
chr1:161197340-161197357	neg_0	chr1:161197105-161197606	-0.364843	0	0.0912297	-0.0717812	-0.407263	1.93097	0.995824	0.966412	6.34e-05	0.00256	0.149	0.3178	0.323876	0.307557	0.312286	0.221174
chr1:161197430-161197441	neg_1	chr1:161197105-161197606	-0.329917	-75	0.0151356	0.00935138	-0.216704	0.123736	0.983	0.680727	NA	0.042	0.08	0.3178	0.323876	0.307557	0.312286	0.221174
chr1:161197577-161197588	neg_1	chr1:161197105-161197606	-0.349941	-222	0.000977203	0.0074987	-0.104861	-0.0128061	0.0750909	0.189273	NA	0.0656	0.13	0.279076	0.485246	0.377014	0.381607	0.365821
chr1:16120071-16120082	neg_1	chr1:16120293-16120794	-0.34982	462	-0.00190482	0.00135582	-0.109681	0.00444176	0.0164545	-0.0676364	NA	0.107	0.148	0.6535	0.658187	0.743613	0.580401	0.715756
chr1:16120444-16120454	pos_0	chr1:16120293-16120794	0.409374	90	0.0170794	-0.00617425	0.197275	0.140708	5e-04	-0.7683	NA	0.000356	0.174	0.271765	0.377164	0.303743	0.197856	0.378224
chr1:16120486-16120496	pos_0	chr1:16120293-16120794	0.445223	48	0.00565588	-0.0179352	0.330257	0.156731	8e-04	-0.0711	NA	0.000248	0.0436	0.271765	0.377164	0.303743	0.197856	0.378224
chr1:16120512-16120530	pos_3	chr1:16120293-16120794	0.302647	14	0.0707747	-0.0609238	0.109986	1.05113	0.0211667	0.325222	2.05e-06	1.47e-05	0.00491	0.271765	0.377164	0.303743	0.197856	0.378224
chr1:16120616-16120630	neg_2	chr1:16120293-16120794	-0.317963	-73	0.0172666	-0.00438269	-0.103926	0.0328491	0.00285714	-0.0436429	NA	0.056	0.019	0.271765	0.339313	0.303743	0.197856	0.378224
chr1:161532331-161532345	pos_1	chr1:161532467-161533404	0.388215	373	0.000322391	-0.000440955	0.210037	0	0.556571	0.275429	0.0882	0.118	0.0674	NA	NA	NA	NA	NA
chr1:161533233-161533244	neg_1	chr1:161532467-161533404	-0.352544	-80	0.0471964	-0.0516378	-0.142449	1.16641	0.007	-0.21	NA	0.103	0.301	0.582391	0.521311	0.57014	0.690779	0.477811
chr1:161533299-161533311	neg_5	chr1:161532467-161533404	-0.475792	-146	0.0179452	0.00195849	-0.111328	0.0121833	0.33125	0.352833	NA	0.0103	0.0355	0.582391	0.521311	0.57014	0.690779	0.477811
chr1:161613053-161613071	neg_3	chr1:161612894-161613395	-0.316452	74	0.00187093	-0.00158986	-0.183373	0.227013	0.121167	0.1415	0.0274	0.0169	0.0217	0.739395	0.661221	0.547502	0.645905	0.603386
chr1:161613177-161613188	neg_1	chr1:161612894-161613395	-0.345686	-33	0.0373842	-0.0479282	-0.22482	1.16621	0.104636	-0.0942727	NA	0.103	0.301	0.523467	0.624405	0.7277	0.645905	0.709492
chr1:161613243-161613255	neg_5	chr1:161612894-161613395	-0.454042	-99	0.00939455	0.00193328	-0.154868	0.0114038	0.129167	0.224333	NA	0.0103	0.0355	0.523467	0.624405	0.7277	0.645905	0.709492
chr1:161613945-161613955	pos_0	chr1:161612894-161613395	0.495807	-801	-0.000492545	-0.000480711	0.131918	0	0.0085	0.0961	NA	0.000167	0.0452	0.508096	0.951897	0.686829	0.596518	0.934865
chr1:161802043-161802057	pos_1	chr1:161801855-161802356	0.336547	49	0.0395687	-0.0846955	0.289919	0.183522	0.038	0.404643	NA	0.0862	0.186	NA	NA	NA	NA	NA
chr1:161836107-161836117	pos_0	chr1:161835879-161836380	0.406261	13	0.0249038	-0.0462528	0.502835	0.461192	0.931	0.633	NA	0.000438	0.0546	0.501591	0.3955	0.81762	0.943171	0.934865
chr1:161836246-161836263	neg_0	chr1:161835879-161836380	-0.385297	-117	0.0513115	-0.0620086	-0.350047	0.867606	0.965529	0.771706	4.91e-07	0.000621	0.111	NA	NA	NA	NA	NA
chr1:161836289-161836299	pos_0	chr1:161835879-161836380	0.409918	-160	0.00824188	-0.0107375	0.213087	0.110408	0.9551	0.5957	NA	0.000989	0.0552	NA	NA	NA	NA	NA
chr1:161836482-161836492	pos_0	chr1:161835879-161836380	0.415793	-353	-0.00608476	-0.0010386	0.121939	-0.010493	0.4192	0.6555	NA	0.00029	0.116	NA	NA	NA	NA	NA
chr1:161848847-161848861	pos_1	chr1:161848623-161849124	0.389771	13	0.0937913	-0.056585	0.348005	0.585231	0.986214	0.879857	0.0404	0.087	0.0699	NA	NA	NA	NA	NA
chr1:161848986-161848996	pos_0	chr1:161848623-161849124	0.476857	-113	0.000569011	-0.00281007	0.133208	0.016473	0.6407	0.4188	NA	3.26e-05	0.0392	NA	NA	NA	NA	NA
chr1:161874234-161874248	pos_1	chr1:161874014-161874515	0.355445	17	0.0152193	-0.0296197	0.323412	0.137696	0.0668571	0.265071	0.0673	0.0753	0.0164	NA	NA	NA	NA	NA
chr1:161874258-161874275	pos_4	chr1:161874014-161874515	0.295072	0	0.0177168	-0.037538	0.310813	0.0949892	0.0108824	0.178529	0.000194	0.00482	0.0084	NA	NA	NA	NA	NA
chr1:161923900-161923916	pos_2	chr1:161923601-161924438	0.316885	-49	0.0392209	-0.0521598	0.116007	0.336593	0.98275	0.700688	2.71e-05	5.93e-05	0.0498	NA	NA	NA	NA	NA
chr1:161924257-161924273	pos_2	chr1:161923601-161924438	0.332428	-70	0.0123947	-0.000403762	0.162073	-0.00854021	0.608875	0.521875	0.000118	0.000167	0.0117	NA	NA	NA	NA	NA
chr1:161929466-161929484	pos_3	chr1:161929714-161930215	0.286995	481	0.00147296	-0.00230111	0.150555	0	0.0115556	-0.211667	0.00992	0.000141	0.119	NA	NA	NA	NA	NA
chr1:161929980-161929998	pos_3	chr1:161929714-161930215	0.296474	-16	0.0195407	-0.0538597	0.439418	0.170657	0.0655556	0.234	0.00178	1.47e-05	0.00397	NA	NA	NA	NA	NA
chr1:161930719-161930737	pos_3	chr1:161929714-161930215	0.280554	-755	-0.000582602	0.000441518	0.120649	0	0.0915556	0.337667	0.00121	0.000126	0.0561	NA	NA	NA	NA	NA
chr1:161943171-161943187	pos_2	chr1:161942990-161943491	0.28865	54	0.0136151	-0.0109048	0.210707	0.307067	0.77325	0.441063	0.000268	0.000204	0.013	0.253074	0.430163	0.468748	0.622065	0.717058
chr1:161943190-161943206	pos_2	chr1:161942990-161943491	0.335491	35	0.0238081	-0.0268909	0.165583	0.615825	0.152437	0.133875	7.63e-06	0.000381	0.0466	0.253074	0.430163	0.468748	0.622065	0.717058
chr1:161943237-161943253	pos_2	chr1:161942990-161943491	0.297843	0	0.00771079	-0.00487259	0.168041	0.154642	0.0298125	0.0829375	0.000172	0.00695	0.106	0.253074	0.430163	0.468748	0.622065	0.717058
chr1:161943285-161943295	pos_0	chr1:161942990-161943491	0.425099	-45	0.0122455	-0.0116637	0.158456	0.219356	0.0104	0.0212	NA	9.81e-05	0.15	0.253074	0.430163	0.468748	0.937758	0.717058
chr1:161953617-161953631	pos_1	chr1:161953406-161953907	0.387503	26	0.0541723	-0.100132	0.227166	0.760934	0.0568571	0.412929	0.0545	0.0732	0.109	0.322156	0.484057	0.404796	0.736719	0.638608
chr1:161956246-161956263	neg_0	chr1:161956020-161956521	-0.457988	8	0.0623282	-0.0710307	-0.729722	0.928349	0.999941	1.09782	4.18e-08	0.000236	0.216	0.377021	0.484771	0.616537	0.544873	0.677146
chr1:162062727-162062744	neg_0	chr1:162062556-162063057	-0.388869	63	0.061944	-0.0767101	-0.211329	0	0.999706	1.12294	7.83e-06	0.000936	0.0835	0.41699	0.418925	0.416711	0.442193	0.446491
chr1:162062799-162062810	neg_1	chr1:162062556-162063057	-0.382748	0	0.0176562	0.00450064	-0.137321	0.026233	0.708636	0.520455	NA	0.0605	0.331	0.41699	0.418925	0.416711	0.442193	0.446491
chr1:162062848-162062859	neg_1	chr1:162062556-162063057	-0.375412	-42	0.00487594	0.00464491	-0.128923	0.00743336	1	1.03855	NA	0.042	0.0866	0.41699	0.418925	0.416711	0.442193	0.446491
chr1:162169309-162169326	neg_0	chr1:162168999-162169802	-0.442616	-60	0.110738	-0.0478563	-0.994615	1.9618	0.999235	0.921059	5.41e-08	1.47e-05	0.114	0.316052	0.501791	0.361935	0.380584	0.615632
chr1:162169607-162169617	pos_0	chr1:162168999-162169802	0.413265	-56	-0.00154644	-0.00132306	0.15669	0.0101003	0.0044	0.1169	NA	5.93e-05	0.0569	0.343929	0.295037	0.404494	0.472472	0.494555
chr1:162196412-162196422	pos_0	chr1:162196315-162196816	0.458776	144	0.0127892	-0.0170513	0.236658	0.0974559	0.0189	0.221	NA	1.47e-05	0.066	0.698456	0.701073	0.472616	0.767207	0.824809
chr1:162196474-162196492	neg_3	chr1:162196315-162196816	-0.317789	74	0.00891341	-0.00251827	-0.197628	0.0375905	0.00744444	0.238611	0.102	0.0136	0.037	0.133653	0.131023	0.472616	0.767207	0.824809
chr1:162196530-162196542	neg_5	chr1:162196315-162196816	-0.478467	24	0.0381596	0.0211514	-0.264219	0.00859092	0.0035	-0.0818333	NA	0.0103	0.0121	0.133653	0.131023	0.472616	0.767207	0.824809
chr1:162196546-162196557	neg_1	chr1:162196315-162196816	-0.329424	9	0.0229615	0.0101174	-0.119723	0.0127337	0.0120909	-0.207	NA	0.0269	0.204	0.133653	0.131023	0.842375	0.790457	0.824809
chr1:162196593-162196606	neg_6	chr1:162196315-162196816	-0.514073	-28	0.0450314	0.00677255	-0.20474	0.0183695	0.00715385	-0.198769	NA	0.017	0.0378	0.133653	0.131023	0.842375	0.790457	0.857629
chr1:162196672-162196682	pos_0	chr1:162196315-162196816	0.427605	-107	-0.00439451	-0.0155006	0.159088	0.00855299	4e-04	0.0023	NA	0.000278	0.0105	0.817288	0.712832	0.842375	0.790457	0.857629
chr1:162196821-162196831	pos_0	chr1:162196315-162196816	0.486377	-256	-0.00262316	-7.15673e-05	0.172614	0.00551771	0.1298	0.2883	NA	0.000248	0.0476	0.817288	0.712832	0.842375	0.790457	0.857629
chr1:162235695-162235709	neg_2	chr1:162235380-162235881	-0.350033	-65	0.0320578	-0.0154546	-0.226539	0.284642	0.184143	0.246429	0.437	0.0436	0.0241	0.447895	0.433563	0.442132	0.341063	0.282984
chr1:162235928-162235945	neg_0	chr1:162235380-162235881	-0.373791	-298	0.000163281	-0.00361303	-0.159576	0.778668	0.00229412	0.140294	1.34e-05	0.000371	0.00664	NA	NA	NA	NA	NA
chr1:162236093-162236111	pos_3	chr1:162235380-162235881	0.27391	-463	5.08157e-05	0.000816147	0.153485	0.00774749	0.0857778	0.339278	0.0133	3.26e-05	0.14	NA	NA	NA	NA	NA
chr1:162612780-162612790	pos_0	chr1:162612529-162614119	0.493573	-1	0.0586478	-0.0289673	0.242307	0.170728	0.038	0.2247	NA	4.46e-05	0.0646	0.885921	0.897486	0.85488	0.854406	0.753601
chr1:162613187-162613198	neg_1	chr1:162612529-162614119	-0.443273	-6	0.00191335	0.0127449	-0.128206	0.0523474	0.0411818	0.436091	NA	0.0684	0.0257	0.707521	0.474357	0.534967	0.660444	0.652419
chr1:162613565-162613577	neg_5	chr1:162612529-162614119	-0.534244	20	0.00578271	0.00437776	-0.243027	-0.000773497	0.0201667	0.19075	NA	0.00424	0.0485	0.922781	0.860366	0.871403	0.519416	0.830411
chr1:162631000-162631014	pos_1	chr1:162630825-162631326	0.307335	62	0.041782	-0.0852301	0.175863	0	0.00757143	0.131286	0.372	0.0931	0.0172	0.497514	0.243394	0.604383	0.488161	0.524667
chr1:162631071-162631081	pos_0	chr1:162630825-162631326	0.461982	0	0.0229113	-0.0494328	0.602502	0	0.0067	0.0281	NA	3.26e-05	0.0736	0.497514	0.243394	0.604383	0.488161	0.524667
chr1:162631365-162631379	pos_1	chr1:162630825-162631326	0.391012	273	0.00627087	0.000475309	0.151387	0	0.00692857	-0.0480714	0.437	0.0875	0.0425	0.559878	0.537945	0.562712	0.677403	0.618445
chr1:162659333-162659344	neg_1	chr1:162659105-162659606	-0.410019	12	0.0831248	-0.00888478	-0.279474	0.0507847	0.000454545	-0.461727	NA	0.062	0.179	0.23756	0.202286	0.473484	0.48748	0.818629
chr1:162659346-162659358	neg_5	chr1:162659105-162659606	-0.442079	0	0.055129	-0.00622511	-0.19429	0.00972343	0.0095	0.203583	NA	0.0526	0.0221	0.23756	0.202286	0.473484	0.48748	0.818629
chr1:162659448-162659458	pos_0	chr1:162659105-162659606	0.401415	-93	-0.00559252	-0.000562	0.217447	0.0190946	0.0212	0.4005	NA	0.000536	0.0738	0.23756	0.202286	0.473484	0.48748	0.818629
chr1:162659585-162659595	pos_0	chr1:162659105-162659606	0.46545	-230	-0.00307803	-0.00377142	0.19895	0.0993996	0.0252	0.3379	NA	1.47e-05	0.0281	0.543044	0.566906	0.473484	0.48748	0.818629
chr1:162663190-162663204	pos_1	chr1:162663497-162663998	0.3231	544	-0.000720617	-0.000687735	0.103098	0.0650909	0.0474286	0.237	0.0443	0.0378	0.144	0.875738	0.899651	0.75023	0.934484	0.439496
chr1:162663250-162663268	pos_3	chr1:162663497-162663998	0.308015	480	0.0020411	-0.0100729	0.303346	0.0592897	0.00344444	0.153278	0.00157	1.47e-05	0.0371	0.875738	0.899651	0.75023	0.934484	0.439496
chr1:162663320-162663338	neg_3	chr1:162663497-162663998	-0.349647	410	0.0146643	7.61615e-08	-0.103699	0.0128969	0.00172222	-0.0270556	0.0197	0.0488	0.00248	0.875738	0.899651	0.75023	0.934484	0.439496
chr1:162663828-162663842	pos_1	chr1:162663497-162663998	0.398485	-81	0.0648041	-0.0585322	0.348389	0.484553	0.0264286	0.368	0.307	0.198	0.136	0.502467	0.534344	0.526805	0.480187	0.515586
chr1:162663978-162663992	pos_1	chr1:162663497-162663998	0.384692	-231	0.00421049	-0.00785269	0.20367	0.0775564	0.00135714	0.128214	0.122	0.0839	0.108	0.502467	0.534344	0.526805	0.480187	0.515586
chr1:162666284-162666295	neg_1	chr1:162666065-162666566	-0.33597	21	0.067322	-0.00217923	-0.15421	0.196103	0.0388182	0.322909	NA	0.0642	0.00794	0.347756	0.460458	0.41314	0.477904	0.461452
chr1:162666554-162666572	pos_3	chr1:162666065-162666566	0.279101	-239	0.00647045	-0.00275205	0.108675	0.0613973	0.304056	0.386444	0.00349	7.13e-05	0.0779	NA	NA	NA	NA	NA
chr1:162666604-162666620	pos_2	chr1:162666065-162666566	0.28753	-289	0.00256395	-0.00222114	0.123448	0.0760813	0.0005625	-0.0943125	0.000339	0.00204	0.0118	NA	NA	NA	NA	NA
chr1:162696417-162696428	neg_1	chr1:162696255-162696756	-0.344944	78	0.0209292	0.00246167	-0.133498	0.0202213	0.0297273	0.471364	NA	0.00389	0.0626	0.362322	0.34926	0.308997	0.323436	0.307187
chr1:162784111-162784129	pos_3	chr1:162783895-162784396	0.309401	17	0	-0.0677851	0.621985	0.257462	0.594889	0.476278	0.000363	0.000236	0.0417	NA	NA	NA	NA	NA
chr1:162784180-162784190	pos_0	chr1:162783895-162784396	0.402799	-35	0	-0.136363	0.174636	1.02067	0.7954	0.7215	NA	0.000126	0.0874	NA	NA	NA	NA	NA
chr1:162789471-162789485	pos_1	chr1:162788730-162789882	0.41086	147	0.00531578	-0.00871413	0.292095	0.24675	0.106214	0.203857	0.361	0.0885	0.0502	NA	NA	NA	NA	NA
chr1:162789541-162789557	pos_2	chr1:162788730-162789882	0.344171	75	0.0942278	-0.0726557	0.123616	0.745082	0.042	0.126875	1.94e-05	0.00111	0.216	NA	NA	NA	NA	NA
chr1:162789702-162789713	neg_1	chr1:162788730-162789882	-0.396015	-71	0.0475324	-0.00319659	-0.121026	0.0325661	0.129455	-0.0904545	NA	0.0903	0.152	NA	NA	NA	NA	NA
chr1:162977879-162977889	pos_0	chr1:162977870-162978371	0.451445	232	-0.00224094	-0.00267315	0.149485	0.0242166	5e-04	-0.3062	NA	0.000278	0.0114	0.727744	0.775245	0.412485	0.777726	0.919133
chr1:162977996-162978009	neg_6	chr1:162977870-162978371	-0.536135	112	0.0383261	0.00602647	-0.305176	0.0706215	0.0428462	0.157923	0.203	0.0767	0.0838	0.727744	0.775245	0.412485	0.777726	0.919133
chr1:162978106-162978124	pos_3	chr1:162977870-162978371	0.37564	0	0.127183	-0.107232	0.645864	1.01511	0.981722	0.8405	2.44e-06	4.46e-05	0.0371	0.665171	0.641497	0.412485	0.930433	0.919133
chr1:163055922-163055936	pos_1	chr1:163055456-163055957	0.334496	-216	0.00543378	-0.00840477	0.261139	0.0886747	0.0497143	0.211857	0.029	0.0253	0.0941	NA	NA	NA	NA	NA
chr1:163056202-163056220	neg_3	chr1:163055456-163055957	-0.357595	-496	0.00273358	0.00237115	-0.113604	0	0.0272222	0.308222	0.0165	0.0277	0.00102	NA	NA	NA	NA	NA
chr1:163056306-163056324	pos_3	chr1:163055456-163055957	0.283151	-600	0.000235661	0.00130548	0.188442	0	0.115278	0.366389	0.000931	0.000189	0.0822	NA	NA	NA	NA	NA
chr1:163063410-163063426	pos_2	chr1:163063438-163063939	0.313512	263	-0.00186776	-0.00965375	0.186079	0.0410326	0.01325	0.296813	0.000554	0.0015	0.0113	NA	NA	NA	NA	NA
chr1:163063659-163063670	neg_1	chr1:163063438-163063939	-0.365268	19	0.0511933	0.0309233	-0.203798	0.0730072	0.0160909	0.240364	NA	0.0177	0.231	0.430264	0.412535	0.475275	0.374349	0.752468
chr1:163174655-163174665	pos_0	chr1:163174297-163175505	0.425801	-108	-0.000749408	-0.000978303	0.211057	0.0904733	0	-0.5195	NA	0.000524	0.0886	0.864986	0.717462	1	0.939439	0.906602
chr1:163174763-163174774	neg_1	chr1:163174297-163175505	-0.428018	83	0.0353333	-0.00283042	-0.465052	0.193004	0.00390909	0.153	NA	0.0524	0.0841	0.864986	0.717462	1	0.939439	0.906602
chr1:163174836-163174846	pos_0	chr1:163174297-163175505	0.445706	11	0.0024329	-0.0154179	0.414387	0.19068	0.0315	0.2753	NA	0.000189	0.108	0.288099	0.316772	0.21296	0.449199	0.648696
chr1:163175041-163175055	pos_1	chr1:163174297-163175505	0.334847	-185	0.0114979	-0.0181672	0.432305	0.203575	0.00242857	-0.150714	0.0201	0.00223	0.218	0.669931	0.821527	0.721059	0.733084	0.919583
chr1:163182831-163182845	pos_1	chr1:163182530-163183031	0.400409	-51	0.0287253	-0.0470942	0.223956	0.177057	0.00414286	0.209214	0.452	0.0193	0.0371	0.692701	0.686237	0.706967	0.694796	0.395853
chr1:163187101-163187111	pos_0	chr1:163186866-163187367	0.437073	6	0.0218348	-0.0339844	0.287276	0.128021	0.9227	0.691	NA	0.000248	0.0128	0.861431	0.795982	0.770432	0.67844	0.827855
chr1:163187125-163187141	pos_2	chr1:163186866-163187367	0.349493	-9	0.0599949	-0.101445	0.27557	0.326745	0.170625	0.400813	4.4e-05	0.00184	0.0146	0.803891	0.90845	0.914469	0.67844	0.827855
chr1:163440100-163440117	pos_4	chr1:163440050-163440551	0.301232	184	0.0165464	-0.0349835	0.0996326	0.181575	0.999941	1.10941	2.51e-05	0.00687	0.106	NA	NA	NA	NA	NA
chr1:163440294-163440305	neg_1	chr1:163440050-163440551	-0.379419	0	0.0367617	0.000766928	-0.212591	0.0158847	0.828182	0.713545	NA	0.0361	0.281	NA	NA	NA	NA	NA
chr1:163440308-163440325	neg_0	chr1:163440050-163440551	-0.356561	-8	0.0880412	-0.0300328	-0.53932	0.402055	0.915412	0.785294	2.04e-05	9.81e-05	0.118	NA	NA	NA	NA	NA
chr1:163565204-163565218	pos_1	chr1:163565083-163565584	0.3808	116	0.0114726	-0.0146792	0.272182	0.129238	0.993	0.701786	0.244	0.109	0.00162	NA	NA	NA	NA	NA
chr1:163565293-163565309	pos_2	chr1:163565083-163565584	0.316425	25	0.0509297	-0.0263587	0.240816	0.374361	0.225125	0.301438	7.77e-05	7.13e-05	0.0914	0.275778	0.212011	0.729246	0.595608	0.354578
chr1:163576528-163576544	pos_2	chr1:163576296-163577078	0.338229	3	0.0213339	-0.0682926	0.1571	0.242927	0.009375	0.148625	2.56e-05	0.000305	0.0194	0.78943	0.954879	0.995374	0.943171	0.931288
chr1:163655706-163655724	pos_3	chr1:163655499-163656827	0.384132	26	0.0123233	-0.0608511	0.608239	0.0948781	0.994556	0.7225	0.000188	0.000126	0.125	NA	NA	NA	NA	NA
chr1:163656215-163656225	pos_0	chr1:163655499-163656827	0.48979	23	0.0385596	-0.028121	0.298445	0.205356	0.9996	0.8595	NA	1.47e-05	0.0491	0.911457	0.830351	0.449983	0.748291	0.934865
chr1:163656624-163656640	pos_2	chr1:163655499-163656827	0.309724	-48	0.0267698	-0.0145786	0.166651	0	0.999688	1.04262	2.19e-05	0.00176	0.0241	NA	NA	NA	NA	NA
chr1:163688303-163688317	pos_1	chr1:163687792-163688662	0.368001	95	-0.00243369	-0.000538183	0.126976	0.0359873	0.00735714	0.134857	NA	0.103	0.0143	NA	NA	NA	NA	NA
chr1:163688416-163688433	neg_0	chr1:163687792-163688662	-0.396095	-5	0.0954235	-0.0531764	-0.541734	1.39243	0.490941	0.494059	3.35e-06	1.47e-05	0.115	NA	NA	NA	NA	NA
chr1:163876761-163876771	pos_0	chr1:163876499-163877489	0.401187	-12	0.00801502	-0.00509864	0.125469	0	9e-04	-0.00479999	NA	8.6e-05	0.156	NA	NA	NA	NA	NA
chr1:163877202-163877216	neg_2	chr1:163876499-163877489	-0.345021	23	0.0264867	-0.00296572	-0.16242	0.0491499	0.0065	0.129	0.249	0.0271	0.0479	0.715388	0.839437	0.79203	0.894872	0.863317
chr1:163877233-163877250	neg_0	chr1:163876499-163877489	-0.3788	0	0.0842746	-0.0665076	-0.402375	0.712129	0.00964706	0.0955294	1.76e-06	0.002	0.0962	0.775496	0.861428	0.867885	0.682362	0.809109
chr1:164588508-164588518	pos_0	chr1:164588551-164589471	0.468289	284	0.000639377	-0.000862098	0.16927	0.0201733	0.0019	0.0499	NA	0.000438	0.109	0.69207	0.74573	0.437719	0.863256	0.640089
chr1:164589284-164589302	pos_3	chr1:164588551-164589471	0.271511	-64	0.0205335	-0.01791	0.0964728	0.176038	0.919667	0.480167	0.000525	0.000248	0.0358	0.288477	0.282143	0.300668	0.270581	0.259486
chr1:164589304-164589321	neg_0	chr1:164588551-164589471	-0.350731	-84	0.0558323	-0.0470276	-0.24656	0.574934	0.996294	1.01818	4.77e-06	0.000371	0.0711	0.288477	0.282143	0.300668	0.270581	0.259486
chr1:164608560-164608570	pos_0	chr1:164608684-164609566	0.484798	365	-0.00167891	0.000431997	0.408057	0.0643001	6e-04	-0.2455	NA	0.000126	0.0748	NA	NA	NA	NA	NA
chr1:164608972-164608989	neg_0	chr1:164608684-164609566	-0.334588	-38	0.0586659	-0.0669804	-0.279419	0.396462	0.999706	1.04465	9.16e-06	0.000167	0.0604	0.406217	0.364339	0.355356	0.331437	0.265763
chr1:164609303-164609319	pos_2	chr1:164608684-164609566	0.297076	0	0.00664884	-0.00104721	0.141067	0.116004	0.0011875	-0.0675	0.00013	8.6e-05	0.175	0.832147	0.806553	0.485943	0.744096	0.45993
chr1:164616975-164616993	pos_3	chr1:164617007-164617508	0.324566	265	-0.00113662	-0.00388425	0.308809	0.0165431	0.251556	0.133	0.00163	0.000381	0.0658	NA	NA	NA	NA	NA
chr1:164617196-164617213	pos_4	chr1:164617007-164617508	0.31793	45	-0.00294427	-0.013836	0.116871	0.0965506	0.983235	0.814882	0.000204	0.0158	0.0194	NA	NA	NA	NA	NA
chr1:164617270-164617283	neg_6	chr1:164617007-164617508	-0.496262	-13	0.034726	-0.022284	-0.222027	0.0214752	0.999077	1.05969	0.226	0.0158	0.114	0.796624	0.193746	1	0.585009	0.657985
chr1:164617287-164617305	pos_3	chr1:164617007-164617508	0.284057	-30	0.00977011	-0.00748695	0.0891681	0.0301368	0.992056	0.734111	0.00274	0.000315	0.0445	0.796624	0.193746	1	0.585009	0.657985
chr1:164637454-164637468	neg_2	chr1:164637246-164637747	-0.326445	29	0.0111316	0.000970193	-0.0943708	0.054239	0.0193571	0.36	0.469	0.0279	0.0246	NA	NA	NA	NA	NA
chr1:164637479-164637492	neg_9	chr1:164637246-164637747	-0.406663	5	0.0276172	0.000454096	-0.17498	0.0453491	0.0671538	0.313538	NA	0.0181	0.0341	NA	NA	NA	NA	NA
chr1:164637500-164637517	neg_0	chr1:164637246-164637747	-0.36784	-4	0.0564426	-0.0546175	-0.318539	0.455674	0.132882	0.466765	1.09e-05	0.000141	0.0441	NA	NA	NA	NA	NA
chr1:164687286-164687304	pos_3	chr1:164687715-164688216	0.30243	662	-0.00128772	-5.6482e-05	0.107183	0	0.00933333	-0.192167	0.00318	0.000897	0.122	NA	NA	NA	NA	NA
chr1:164687867-164687881	pos_1	chr1:164687715-164688216	0.31503	85	0.0584643	-0.073482	0.0956862	0.743187	0.3265	0.483429	0.311	0.0548	0.0601	0.506468	0.701901	0.402113	0.531974	0.736294
chr1:164687898-164687914	pos_2	chr1:164687715-164688216	0.283776	52	0.0175536	-0.0343871	0.165817	0.183899	0.085375	0.443875	0.00273	0.0135	0.00471	0.506468	0.701901	0.402113	0.531974	0.736294
chr1:164687999-164688010	neg_1	chr1:164687715-164688216	-0.364089	-34	0.0182219	0.00267618	-0.304692	0.0545951	0.0190909	0.076	NA	0.0903	0.192	0.506468	0.701901	0.402113	0.531974	0.736294
chr1:164688063-164688077	neg_2	chr1:164687715-164688216	-0.314126	-98	0.00860824	0.00614582	-0.111382	0.0575066	0.00664286	-0.0052857	0.146	0.0291	0.0443	NA	NA	NA	NA	NA
chr1:164779852-164779870	pos_3	chr1:164780026-164780815	0.31242	407	-0.000360058	-0.000202537	0.127088	0	0.0132778	0.231778	0.0482	0.00259	0.205	NA	NA	NA	NA	NA
chr1:164780264-164780281	neg_0	chr1:164780026-164780815	-0.359216	0	0.0746815	-0.0546032	-0.601579	0.686141	0.999471	0.993294	0.000142	0.000248	0.0245	NA	NA	NA	NA	NA
chr1:164780786-164780800	pos_1	chr1:164780026-164780815	0.344577	-222	-0.000263601	-0.0046042	0.138307	0.046395	0.471571	0.267286	0.094	0.109	0.177	NA	NA	NA	NA	NA
chr1:164969401-164969412	neg_1	chr1:164969197-164969698	-0.463522	36	0.118446	0.0509755	-0.6427	0.0850255	0.000909091	-0.0483636	NA	0.0468	0.189	0.280549	0.168114	0.172713	0.391592	0.756803
chr1:164969555-164969572	pos_4	chr1:164969197-164969698	0.366885	-108	0.00689247	-0.00242127	0.0854259	0.0328773	0.00911765	0.304412	0.00195	0.0108	0.0402	0.280549	0.168114	0.172713	0.395269	0.409956
chr1:164969579-164969589	pos_0	chr1:164969197-164969698	0.433695	-132	-0.000670599	-0.000342011	0.324664	0.0257164	0.0088	-0.1431	NA	0.000278	0.0269	0.280549	0.168114	0.172713	0.395269	0.409956
chr1:165143115-165143129	pos_1	chr1:165142884-165143385	0.325747	6	0.0165216	-0.0117175	0.119857	0.369472	0.384357	0.519214	0.164	0.0931	0.146	NA	NA	NA	NA	NA
chr1:165143135-165143149	pos_1	chr1:165142884-165143385	0.336224	-1	0.0382887	-0.0599545	0.145009	1.10231	0.00385714	0.120286	0.0114	0.00717	0.116	NA	NA	NA	NA	NA
chr1:16518999-16519009	pos_0	chr1:16519145-16519646	0.418111	387	-0.00269871	-0.00107015	0.165363	-0.0053165	0.0068	-0.0161	NA	0.000989	0.0593	0.564384	0.581535	0.778395	0.690596	0.385307
chr1:16519030-16519048	pos_3	chr1:16519145-16519646	0.304953	348	-0.00215863	-0.00045436	0.214389	-0.0045302	0.072	0.194278	0.00282	0.000438	0.0333	0.564384	0.581535	0.778395	0.690596	0.385307
chr1:16519365-16519382	neg_0	chr1:16519145-16519646	-0.378461	14	0.12935	-0.0604378	-0.480921	1.79627	0.0101765	0.0417059	3.63e-05	4.46e-05	0.0974	0.725717	0.687482	0.778395	0.602344	0.591998
chr1:165387856-165387866	pos_0	chr1:165387903-165388404	0.439451	288	-0.00347199	0.000534302	0.182894	0.0294226	0.0082	-0.2976	NA	0.000278	0.0162	NA	NA	NA	NA	NA
chr1:165429713-165429727	pos_1	chr1:165429553-165430054	0.364523	77	0.00690215	-0.0164412	0.201093	0	0.0065	-0.186857	0.0833	0.00553	0.142	NA	NA	NA	NA	NA
chr1:165430045-165430055	pos_0	chr1:165429553-165430054	0.488071	-242	-0.000256511	-0.00743761	0.236861	0	0.001	-0.1519	NA	3.26e-05	0.0353	NA	NA	NA	NA	NA
chr1:165430108-165430118	pos_0	chr1:165429553-165430054	0.440708	-305	-0.000907579	-0.00117482	0.123117	0	0.0014	0.1809	NA	0.000278	0.0154	NA	NA	NA	NA	NA
chr1:165430211-165430221	pos_0	chr1:165429553-165430054	0.405675	-408	-0.00026475	-0.000133026	0.135718	0	0.001	-0.1721	NA	0.000248	0.0201	NA	NA	NA	NA	NA
chr1:165476652-165476662	pos_0	chr1:165476672-165477173	0.444	261	0.011809	-0.0258507	0.220419	0.260472	0.0259	0.3028	NA	1.47e-05	0.0199	0.36466	0.567108	0.578705	0.432185	0.652458
chr1:165476834-165476844	pos_0	chr1:165476672-165477173	0.427377	79	0.0105688	-0.0042274	0.0927948	0.115995	0.109	0.4592	NA	0.000455	0.0124	0.475259	0.473629	0.578705	0.432185	0.652458
chr1:165476892-165476902	pos_0	chr1:165476672-165477173	0.449543	21	0.0169472	-0.0328724	0.512173	0.207025	0.0164	0.3341	NA	0.000438	0.0751	0.475259	0.473629	0.578705	0.432185	0.652458
chr1:166080118-166080134	pos_2	chr1:166080600-166081101	0.336715	717	0	-0.0112414	0.111808	0	0.07825	0.0366875	6.53e-05	0.000603	0.114	NA	NA	NA	NA	NA
chr1:166080882-166080896	neg_2	chr1:166080600-166081101	-0.378353	-32	-0.000706471	0.000721182	-0.197271	0	0.0314286	-0.133929	0.43	0.0141	0.0779	0.57657	0.47295	0.576441	0.694942	0.90722
chr1:166081392-166081403	neg_1	chr1:166081188-166081689	-0.356706	36	0.0167153	-0.00780604	-0.204172	0.181578	0.00945455	0.0603636	NA	0.0242	0.0129	0.475653	0.39197	0.338655	0.39303	0.380897
chr1:166081494-166081514	neg_4	chr1:166081188-166081689	-0.283736	-56	0.0235733	-0.000918508	-0.168226	0.0261215	0.0017	-0.1532	0.0631	0.037	0.0578	0.475653	0.39197	0.338655	0.39303	0.322514
chr1:166082158-166082168	pos_0	chr1:166081188-166081689	0.4521	-720	-0.00243794	1.06335e-05	0.122867	0	9e-04	-0.2385	NA	1.47e-05	0.0808	0.533669	0.956021	0.484159	0.936476	0.322514
chr1:166123147-166123165	pos_3	chr1:166122954-166123455	0.358561	40	0.0379121	-0.0618805	0.247894	0	0.00211111	-0.3085	1.29e-05	3.26e-05	0.0953	0.319963	0.614174	0.377187	0.391637	0.710181
chr1:166123261-166123272	neg_1	chr1:166122954-166123455	-0.361067	-57	0.0417422	0.0013562	-0.240913	0	0.021	0.292727	NA	0.0269	0.309	0.319963	0.614174	0.377187	0.61016	0.710181
chr1:166123393-166123404	neg_1	chr1:166122954-166123455	-0.404919	-189	0.0133539	0.00403456	-0.112986	0	0.104091	0.0720909	NA	0.0242	0.0459	NA	NA	NA	NA	NA
chr1:167185100-167185111	neg_1	chr1:167184885-167185386	-0.432012	25	0.0382341	-0.00411242	-0.185772	0.191957	0.000636364	-0.218364	NA	0.062	0.258	NA	NA	NA	NA	NA
chr1:167185115-167185131	pos_2	chr1:167184885-167185386	0.296866	5	0.00794776	-0.023823	0.118647	0.0624168	0.00175	-0.0995	0.000659	0.000371	0.02	NA	NA	NA	NA	NA
chr1:167185182-167185199	neg_0	chr1:167184885-167185386	-0.39174	-47	0.090841	-0.120772	-0.32131	1.04999	0.650706	0.583176	5.59e-07	0.000536	0.113	NA	NA	NA	NA	NA
chr1:167185203-167185213	pos_0	chr1:167184885-167185386	0.512427	-68	0.0180052	-0.0687454	0.680359	0.359037	0.0125	-0.0108	NA	0.000126	0.0998	NA	NA	NA	NA	NA
chr1:167185278-167185298	neg_4	chr1:167184885-167185386	-0.281016	-143	0.00267244	-0.00178865	-0.152832	0.017643	0.02575	0.2339	0.047	0.0666	0.054	NA	NA	NA	NA	NA
chr1:167192657-167192674	pos_4	chr1:167192446-167192947	0.317669	23	0.00506018	-0.0166745	0.0863986	0.194536	0.00341176	0.107824	0.000236	0.00846	0.0454	0.789962	0.789103	0.45369	0.535671	0.901945
chr1:167192684-167192695	neg_1	chr1:167192446-167192947	-0.418269	2	0.0291618	0.00954004	-0.229059	0.0832291	0.0108182	-0.0420909	NA	0.0468	0.283	0.257825	0.481616	0.296544	0.535671	0.901945
chr1:167193303-167193317	pos_1	chr1:167192446-167192947	0.38079	9	0.0636188	-0.0675692	0.117925	0.381355	0.265	0.508429	0.0592	0.0775	0.0365	NA	NA	NA	NA	NA
chr1:167649888-167649902	pos_1	chr1:167649724-167650649	0.3489	73	0.00661101	-0.0105359	0.0859724	0.207669	0.00914286	0.229286	0.229	0.168	0.00835	0.854493	0.55004	0.467275	0.695891	0.711972
chr1:167649946-167649964	pos_3	chr1:167649724-167650649	0.296537	11	0.00178791	-0.00820088	0.378362	0.0368201	0.0999444	-0.0598889	0.00632	0.000305	0.171	0.854493	0.55004	0.467275	0.695891	0.711972
chr1:167650345-167650356	neg_1	chr1:167649724-167650649	-0.380633	43	0.0259423	-0.00191214	-0.150953	0.0904886	0.0431818	-0.260273	NA	0.0021	0.0782	0.640069	0.152986	0.659232	0.673411	0.128533
chr1:167707121-167707135	pos_1	chr1:167706881-167707382	0.343717	0	0.00775959	-0.0103186	0.118724	0.0783064	0.00264286	-0.0722857	0.358	0.0995	0.0481	0.814054	0.460328	0.746735	0.367337	0.374495
chr1:167707163-167707179	pos_2	chr1:167706881-167707382	0.27924	-32	0.0152631	-0.0463241	0.127567	0.0980754	0.0225625	0.279188	0.000423	0.000536	0.092	0.814054	0.460328	0.746735	0.934434	0.374495
chr1:167707226-167707244	neg_3	chr1:167706881-167707382	-0.330072	-95	0.00219056	-0.00194248	-0.128106	0.0320599	0.00383333	0.172389	0.0093	0.00803	0.0628	0.814054	0.460328	0.746735	0.934434	0.374495
chr1:167707430-167707444	pos_1	chr1:167706881-167707382	0.359504	-299	0.0187334	-0.00738866	0.240326	0.215649	0.728357	0.648714	0.116	0.0192	0.0832	0.814054	0.460328	0.746735	0.934434	0.934865
chr1:167805094-167805112	pos_3	chr1:167805154-167805655	0.336413	293	0.00642943	-0.00490185	0.50198	0.0335685	0.0297778	0.00650001	0.00521	0.000356	0.0464	0.432376	0.667614	0.336986	0.437958	0.932283
chr1:167805363-167805374	neg_1	chr1:167805154-167805655	-0.427887	31	0.0035488	-0.00185404	-0.162426	0.0680499	0.390364	0.186727	NA	0.0252	0.188	0.432376	0.423828	0.336986	0.437958	0.932283
chr1:167805402-167805419	neg_0	chr1:167805154-167805655	-0.335345	0	0.047819	-0.0743745	-0.210611	0.517894	0.171706	0.0585882	1.05e-05	0.000189	0.0239	0.432376	0.423828	0.336986	0.437958	0.932283
chr1:167805931-167805941	pos_0	chr1:167805154-167805655	0.473596	-527	0.00807855	-0.00856276	0.188137	0.132653	0.122	0.0965	NA	0.000648	0.0427	NA	NA	NA	NA	NA
chr1:16786031-16786045	neg_2	chr1:16786202-16786703	-0.376071	408	0.0165427	0.0110771	-0.12975	0.00277172	0.954571	0.647857	0.464	0.0316	0.0303	0.246959	0.205165	0.465132	0.836931	0.820294
chr1:16786229-16786243	pos_1	chr1:16786202-16786703	0.360549	210	0.0019474	-0.00594309	0.176315	0.084768	5e-04	-0.191	0.227	0.0364	0.0477	0.246959	0.205165	0.465132	0.836931	0.820294
chr1:16786420-16786430	pos_0	chr1:16786202-16786703	0.440246	23	0.00618802	-0.00295867	0.108823	0.0243733	0.9866	0.8499	NA	0.00118	0.00317	0.246959	0.205165	0.465132	0.836931	0.820294
chr1:16786459-16786469	pos_0	chr1:16786202-16786703	0.449224	-7	0.0181679	-0.0298037	0.196207	0.0986533	0.0257	0.3503	NA	4.46e-05	0.0429	0.246959	0.205165	0.465132	0.836931	0.820294
chr1:168019836-168019850	pos_1	chr1:168019350-168020124	0.355868	24	0.0321483	-0.0313034	0.209485	0.295203	0.236571	0.324786	0.414	0.0264	0.107	0.881145	0.895943	0.992308	0.920448	0.925904
chr1:168019866-168019882	pos_2	chr1:168019350-168020124	0.326797	0	0.012289	-0.0388072	0.192127	0.168478	0.0135	0.06075	9.29e-05	0.00252	0.139	NA	NA	NA	NA	NA
chr1:168020093-168020103	pos_0	chr1:168019350-168020124	0.438281	-220	0.00297058	-0.0286444	0.219021	0.10976	0.0919	-0.1935	NA	0.000126	0.0923	NA	NA	NA	NA	NA
chr1:168482183-168482193	pos_0	chr1:168481963-168482464	0.497798	21	0.0227472	-0.0644547	0.475757	0.973869	0.0016	-0.0131	NA	0.000236	0.0177	0.665433	0.383155	0.383155	0.340465	0.522899
chr1:168482201-168482217	pos_2	chr1:168481963-168482464	0.367882	0	0.0684648	-0.0919113	0.152389	1.65408	0.0173125	0.204438	3.91e-05	5.93e-05	0.0582	0.351774	0.383155	0.383155	0.340465	0.522899
chr1:168482232-168482250	pos_3	chr1:168481963-168482464	0.296656	-19	0.00107712	-0.00734331	0.29599	0.16507	0.00455556	-0.0103889	0.00231	0.000278	0.101	0.351774	0.383155	0.383155	0.340465	0.522899
chr1:168482404-168482417	neg_6	chr1:168481963-168482464	-0.478767	-191	0.0382042	0.0241936	-0.214583	0.0935824	0.00284615	-0.126769	0.254	0.0582	0.0694	0.351774	0.383155	0.383155	0.340465	0.522899
chr1:168482479-168482489	pos_0	chr1:168481963-168482464	0.429294	-266	0.00486209	-0.017564	0.322586	0.14356	0.0165	-0.1673	NA	0.000189	0.0419	0.351774	0.383155	0.383155	0.340465	0.522899
chr1:168582452-168582466	pos_1	chr1:168582601-168583386	0.340012	386	8.18779e-05	0.000534539	0.109429	0	0.00292857	0.146714	0.384	0.187	0.00598	NA	NA	NA	NA	NA
chr1:168582530-168582548	pos_3	chr1:168582601-168583386	0.286021	304	0.00537096	-0.00189357	0.182705	0.000455983	0.00294444	0.0674444	0.00925	0.00081	0.0124	NA	NA	NA	NA	NA
chr1:168582888-168582898	pos_0	chr1:168582601-168583386	0.413865	-37	0.0011718	-0.00119085	0.14277	0.237244	0.0037	0.1301	NA	0.000126	0.0582	0.77047	0.697097	0.685462	0.764676	0.792732
chr1:168583117-168583134	neg_0	chr1:168582601-168583386	-0.425428	2	0.110464	-0.0473105	-1.03817	2.32957	0.00141176	-0.192059	8.76e-07	9.81e-05	0.108	0.77047	0.697097	0.685462	0.316672	0.792732
chr1:168729118-168729129	neg_1	chr1:168728995-168729496	-0.414271	117	0.00855132	0.0103322	-0.220986	0.276331	0.965818	1.03282	NA	0.0944	0.324	0.223881	0.226709	0.302678	0.92472	0.754448
chr1:168729246-168729264	pos_3	chr1:168728995-168729496	0.410071	-1	0.106456	-0.197978	0.788549	2.10561	0.999944	1.05122	0.000423	1.47e-05	0.178	NA	NA	NA	NA	NA
chr1:168729485-168729502	pos_4	chr1:168728995-168729496	0.301744	-240	8.16509e-05	-0.00470969	0.117223	0.294536	0.000588235	-0.224235	7.6e-05	0.00459	0.0427	NA	NA	NA	NA	NA
chr1:16890956-16890973	neg_0	chr1:16890694-16891195	-0.376568	-12	0.142058	-0.0774904	-0.672839	0.811243	0.0137647	0.0504118	3.63e-05	4.46e-05	0.0974	0.65465	0.732742	0.754323	0.508176	0.842677
chr1:16891291-16891309	pos_3	chr1:16890694-16891195	0.292028	-347	-0.00130627	-0.000193718	0.153749	-0.000125195	0.1465	0.160722	0.00282	0.000438	0.0333	NA	NA	NA	NA	NA
chr1:169031654-169031668	pos_1	chr1:169031478-169031979	0.401219	61	0.0640535	-0.107931	0.345618	0	0.0107857	0.147714	0.0371	0.0235	0.204	NA	NA	NA	NA	NA
chr1:169167255-169167271	pos_2	chr1:169167563-169168064	0.377976	543	0.00150029	-0.00460708	0.17861	0	0.0054375	0.20125	3.88e-06	0.000381	0.0477	NA	NA	NA	NA	NA
chr1:169167759-169167773	pos_1	chr1:169167563-169168064	0.403805	41	0.00574686	-0.0372808	0.512437	0.59371	0.0174286	0.1885	0.152	0.0974	0.127	0.429639	0.94527	0.738537	0.392461	0.663753
chr1:169167814-169167824	pos_0	chr1:169167563-169168064	0.473165	-1	0.00306175	-0.0183659	0.354883	0.466868	0.0047	0.0409	NA	0.000236	0.0217	0.429639	0.94527	0.738537	0.392461	0.663753
chr1:169168007-169168024	neg_0	chr1:169167563-169168064	-0.403182	-194	0.0384002	-0.031149	-0.191524	1.69144	0.252882	0.302294	2.74e-06	7.13e-05	0.103	0.514449	0.94527	0.738537	0.790933	0.663753
chr1:169333218-169333234	pos_2	chr1:169333518-169334019	0.354823	535	0	-0.0238805	0.112449	0	0.00125	-0.51425	0.000102	0.00198	0.0155	NA	NA	NA	NA	NA
chr1:169333705-169333723	pos_3	chr1:169333518-169334019	0.321936	46	-0.000945886	-0.00247128	0.31766	0	0.258111	0.272278	0.00235	0.00147	0.0532	NA	NA	NA	NA	NA
chr1:169334067-169334081	pos_1	chr1:169334046-169334547	0.34616	216	-0.000247382	-0.00146425	0.11644	0.0165693	0.0532857	0.481929	0.00133	0.0233	0.23	NA	NA	NA	NA	NA
chr1:169334207-169334221	pos_1	chr1:169333518-169334019	0.383095	76	0.0247431	-0.0512807	0.17715	0.0707087	0.0572143	0.302714	0.167	0.154	0.0452	NA	NA	NA	NA	NA
chr1:169334328-169334345	pos_4	chr1:169333518-169334019	0.400695	-32	0.0200294	-0.0382708	0.339808	0.051719	0.329706	0.286647	0.000168	0.0196	0.027	NA	NA	NA	NA	NA
chr1:169334553-169334570	pos_4	chr1:169334046-169334547	0.318131	-257	-0.000355963	-0.00924948	0.107135	0.00669371	0.237706	0.196824	2.22e-05	0.00122	0.0152	NA	NA	NA	NA	NA
chr1:169680384-169680400	pos_2	chr1:169680202-169681633	0.365426	53	0.0427068	-0.0350101	0.182878	0	0.0049375	0.0368125	0.000195	0.00118	0.0087	NA	NA	NA	NA	NA
chr1:169681462-169681479	neg_0	chr1:169680202-169681633	-0.398136	-80	0.0600727	-0.0303648	-0.13282	0.201675	0.00129412	-0.0700588	7.91e-06	0.00126	0.0892	0.353585	0.469952	0.274583	0.367204	0.703705
chr1:169681921-169681938	neg_0	chr1:169681660-169682505	-0.43136	-11	0.0265126	-0.0305868	-0.199536	0	0.0274706	0.254765	5.43e-07	1.47e-05	0.0532	0.916673	0.79952	0.925085	0.84405	0.934865
chr1:169741901-169741918	neg_0	chr1:169741595-169742096	-0.379614	-56	0.0971374	-0.066877	-0.665473	0.624811	0.0165882	0.200529	9.89e-06	9.81e-05	0.0914	0.614936	0.523441	0.479059	0.387892	0.934865
chr1:16978796-16978813	neg_0	chr1:16978604-16979105	-0.389413	42	0.137471	-0.0784675	-0.41883	0	0.991706	0.93	3.33e-06	0.000971	0.0409	0.295628	0.278968	0.392939	0.326702	0.253444
chr1:16978931-16978942	neg_1	chr1:16978604-16979105	-0.340211	-77	0.00962977	0.00278692	-0.106395	0	0.848091	0.655	NA	0.0404	0.234	0.516493	0.569924	0.573676	0.449628	0.572712
chr1:169987241-169987258	pos_4	chr1:169987194-169987695	0.316069	187	0.00900056	-0.0162408	0.193749	0.222559	0.999059	0.765647	3.19e-05	0.00572	0.0207	0.283054	0.265044	0.693829	0.251964	0.385588
chr1:169987700-169987710	pos_0	chr1:169987194-169987695	0.451049	-256	-0.00254868	-0.00196064	0.209894	0.0450178	0.9998	0.9725	NA	0.000204	0.0219	0.340208	0.3688	0.27078	0.334358	0.290591
chr1:170001502-170001519	neg_0	chr1:170001150-170001651	-0.372329	-102	0.0494075	-0.0444493	-0.350125	0.960634	0.987941	1.02741	4.66e-06	0.000648	0.108	NA	NA	NA	NA	NA
chr1:170131632-170131650	pos_3	chr1:170131390-170131891	0.286223	0	0.0264597	-0.00663324	0.17217	0.104126	0.00783333	0.132222	0.022	7.13e-05	0.132	NA	NA	NA	NA	NA
chr1:170131656-170131666	pos_0	chr1:170131390-170131891	0.413431	-16	0.0522152	-0.0397152	0.186938	0.402135	5e-04	-0.6748	NA	0.000648	0.0276	NA	NA	NA	NA	NA
chr1:170131727-170131737	pos_0	chr1:170131390-170131891	0.44228	-87	0.0347625	-0.0322666	0.318764	0.348093	0.0051	0.173	NA	1.47e-05	0.0337	NA	NA	NA	NA	NA
chr1:170175535-170175549	pos_1	chr1:170175114-170175919	0.4025	120	0.0100324	-0.0220353	0.18891	0.362239	0.999857	0.883857	0.474	0.0646	0.0412	0.758066	0.840311	0.870965	0.735826	0.816437
chr1:170175672-170175689	neg_0	chr1:170175114-170175919	-0.386825	-4	0.109759	-0.0691878	-0.106608	1.14791	0.998118	1.146	9.65e-06	0.0124	0.079	0.457859	0.669066	0.412414	0.317766	0.48102
chr1:170178502-170178512	pos_0	chr1:170178251-170178752	0.504864	-1	0.0545568	-0.115425	0.233638	0.663841	0.9015	0.3113	NA	0.000204	0.0437	NA	NA	NA	NA	NA
chr1:170178548-170178564	pos_2	chr1:170178251-170178752	0.280407	-47	0.0346567	-0.0207267	0.156415	0.261621	0.7065	0.126	0.000223	0.000315	0.0909	NA	NA	NA	NA	NA
chr1:170309382-170309396	pos_1	chr1:170309521-170310022	0.359111	376	-0.000516361	-0.00160367	0.08615	0.110035	0.0190714	0.245429	0.269	0.143	0.0251	NA	NA	NA	NA	NA
chr1:170309499-170309517	pos_3	chr1:170309521-170310022	0.339593	255	0.0248652	-0.0731994	0.588408	0.577701	1	1.09494	0.00362	0.000648	0.015	0.438442	0.435582	0.393811	0.251245	0.41136
chr1:170309899-170309911	neg_5	chr1:170309521-170310022	-0.520604	-128	0.0203592	0.00354446	-0.219777	0.00204589	0.983667	0.875917	NA	0.0103	0.0379	0.746898	0.659528	0.287194	0.640961	0.316812
chr1:170310254-170310270	pos_2	chr1:170309521-170310022	0.328095	-483	-0.00321432	0.000366442	0.190395	0	0.0010625	-0.17725	0.000185	0.000765	0.00785	NA	NA	NA	NA	NA
chr1:170310333-170310350	pos_4	chr1:170309521-170310022	0.376453	-562	-0.00109346	0.000360293	0.0937567	0	0.0148235	0.254235	5.75e-05	0.00331	0.00612	NA	NA	NA	NA	NA
chr1:170350676-170350694	neg_3	chr1:170350391-170350892	-0.329604	-35	0.016434	-0.00927777	-0.420496	0.262705	0.0166111	0.0907222	0.0179	0.0153	0.0248	NA	NA	NA	NA	NA
chr1:170350766-170350783	pos_4	chr1:170350391-170350892	0.309482	-125	0.00362318	-0.014314	0.0870583	0.0923489	0.0224706	0.255	0.000574	0.0388	0.0291	NA	NA	NA	NA	NA
chr1:170350998-170351014	pos_2	chr1:170350391-170350892	0.315689	-357	0.000720845	-0.00200412	0.107777	0.0768576	0.0186875	0.374563	3.98e-05	0.000315	0.0218	NA	NA	NA	NA	NA
chr1:170483314-170483332	pos_3	chr1:170483185-170483686	0.309259	104	0.0303861	-0.0344705	0.550849	0.149776	0.999944	1.10933	0.000451	1.47e-05	0.0154	NA	NA	NA	NA	NA
chr1:170483409-170483419	pos_0	chr1:170483185-170483686	0.410983	17	0.0314695	-0.0509693	0.287938	0.301934	0.9208	0.8364	NA	9.81e-05	0.0993	NA	NA	NA	NA	NA
chr1:170483445-170483455	pos_0	chr1:170483185-170483686	0.508666	-10	0.0184515	-0.0335855	0.225775	0.225582	1	1.0535	NA	1.47e-05	0.0337	NA	NA	NA	NA	NA
chr1:170483477-170483494	pos_4	chr1:170483185-170483686	0.281833	-42	0.00494561	-0.0140934	0.0886852	0.100051	0.999882	1.08812	0.00155	0.0319	0.118	NA	NA	NA	NA	NA
chr1:170483636-170483654	pos_3	chr1:170483185-170483686	0.289055	-201	0.0036047	-0.00580439	0.115301	0.00900181	0.996667	0.555556	0.00375	0.0021	0.0663	NA	NA	NA	NA	NA
chr1:170511181-170511201	neg_4	chr1:170511030-170511531	-0.360367	80	0.0612279	-0.00852987	-0.418469	0.0359221	0.99985	0.91405	0.0471	0.0186	0.0427	0.242763	0.180736	0.391819	0.343848	0.463819
chr1:170511231-170511249	pos_3	chr1:170511030-170511531	0.33337	32	0.0494028	-0.0890931	0.439009	0.342943	0.961167	0.734889	0.0109	1.47e-05	0.167	0.431284	0.180736	0.391819	0.343848	0.463819
chr1:170511437-170511448	neg_1	chr1:170511030-170511531	-0.361453	-157	-0.000317211	0.0132513	-0.111164	0.00851568	0.997636	0.698364	NA	0.0684	0.0378	0.431284	0.409752	0.391819	0.343848	0.463819
chr1:170511474-170511485	neg_1	chr1:170511030-170511531	-0.426367	-194	0.00206964	0.0230748	-0.181835	0.0193123	0.998	0.741545	NA	0.037	0.12	0.431284	0.409752	0.391819	0.624403	0.463819
chr1:170551529-170551545	pos_2	chr1:170551447-170551948	0.339627	153	0.0169874	-0.0024423	0.207176	0.15591	0.362937	0.1435	2.15e-05	7.13e-05	0.01	NA	NA	NA	NA	NA
chr1:170551643-170551657	pos_1	chr1:170551447-170551948	0.353067	41	0.00846978	-0.0480186	0.228168	0.141159	0.0166429	0.354357	0.296	0.368	0.0971	NA	NA	NA	NA	NA
chr1:170551971-170551987	pos_2	chr1:170551447-170551948	0.33682	-274	-0.00115189	-0.00499749	0.135844	0.058136	0.0076875	0.233312	2.92e-05	0.00271	0.0371	NA	NA	NA	NA	NA
chr1:170585923-170585933	pos_0	chr1:170585681-170586825	0.410861	0	-0.00237256	-9.54211e-05	0.145441	0	8e-04	-0.5992	NA	0.000305	0.0267	0.749642	0.716655	0.822307	0.525222	0.582621
chr1:170586255-170586266	neg_1	chr1:170585681-170586825	-0.383679	-35	0.0551087	-0.00202486	-0.334725	0.16542	0.156	0.209727	NA	0.0242	0.228	0.709131	0.470542	0.699653	0.739998	0.860361
chr1:170586305-170586319	pos_1	chr1:170585681-170586825	0.361097	-85	0.0238568	-0.0405519	0.200006	0.323969	0.928143	0.6155	0.0981	0.26	0.0164	0.709131	0.470542	0.699653	0.739998	0.860361
chr1:170587172-170587186	pos_1	chr1:170586895-170587396	0.408795	-27	0.0455567	-0.0688754	0.542943	0	0.999214	0.938714	0.481	0.118	0.0806	0.794937	0.688956	0.873224	0.812862	0.443326
chr1:170591091-170591107	pos_2	chr1:170590957-170591458	0.301284	101	0.00804075	-0.0156181	0.0994811	0.421396	0.951687	0.932438	5.58e-05	0.0029	0.0699	0.594687	0.955714	0.902967	0.844131	0.549592
chr1:170591213-170591223	pos_0	chr1:170590957-170591458	0.439381	-6	0.0121136	-0.083062	0.134921	0.631172	0.9367	1.0935	NA	0.000218	0.067	0.772307	0.955714	0.902967	0.844131	0.533244
chr1:170591432-170591449	pos_4	chr1:170590957-170591458	0.37481	-225	0.0135897	-0.0164485	0.14162	0.236517	1	1.11994	0.000188	0.00632	0.00507	NA	NA	NA	NA	NA
chr1:170620309-170620326	neg_0	chr1:170620142-170620643	-0.375095	67	0.0795304	-0.0788224	-0.20276	0.524435	0.999059	0.858647	2.04e-05	0.00482	0.0637	0.921536	0.876216	0.971853	0.639986	0.370914
chr1:170620404-170620418	pos_1	chr1:170620142-170620643	0.333446	-12	0.0185375	-0.0141743	0.12873	0.279793	0.968143	0.843286	0.0125	0.072	0.0637	0.921536	0.619762	0.971853	0.639986	0.370914
chr1:170668362-170668376	pos_1	chr1:170668243-170668744	0.330327	118	0.016755	-0.0151792	0.162437	0.312939	1	1.13821	0.29	0.109	0.0679	0.736042	0.68822	0.739836	0.707593	0.822622
chr1:170668402-170668412	pos_0	chr1:170668243-170668744	0.457162	82	0.0207217	-0.0415985	0.170377	0.504194	1	1.2064	NA	0.000236	0.0191	0.736042	0.68822	0.739836	0.707593	0.822622
chr1:170668503-170668514	neg_1	chr1:170668243-170668744	-0.348742	-10	0.0124786	-0.000553153	-0.112909	0.0777023	0.189273	0.187182	NA	0.0843	0.034	0.736042	0.31052	0.739836	0.707593	0.822622
chr1:170669209-170669219	pos_0	chr1:170668243-170668744	0.452438	1	0.00173472	-0.00740337	0.134422	0	0.0054	-0.6059	NA	0.000305	0.0191	0.515155	0.21507	0.617002	0.514757	0.707635
chr1:170728043-170728057	pos_1	chr1:170727878-170728379	0.394899	72	0	-0.0400216	0.244049	0.328727	0.713357	0.728357	0.165	0.0123	0.0619	NA	NA	NA	NA	NA
chr1:170728134-170728152	pos_3	chr1:170727878-170728379	0.355019	-6	0	-0.0722732	0.96027	0.168215	0.441222	0.517667	0.0011	4.46e-05	0.0141	NA	NA	NA	NA	NA
chr1:170847577-170847590	neg_6	chr1:170847009-170847815	-0.487338	-13	0.0468022	-0.00960995	-0.177394	0.0484842	0.989538	0.625769	0.384	0.0116	0.0889	0.733288	0.730827	0.64044	0.735857	0.362833
chr1:170853357-170853368	neg_1	chr1:170853091-170854013	-0.332483	-16	0.0467319	-0.0156638	-0.123821	0	0.0160909	0.128818	NA	0.134	0.0399	0.406082	0.406186	0.335974	0.342684	0.390781
chr1:170853527-170853537	pos_0	chr1:170853091-170854013	0.408168	-186	0.00236911	-0.018771	0.155814	0.0124885	0.0824	0.1107	NA	0.000603	0.136	NA	NA	NA	NA	NA
chr1:170854014-170854031	pos_4	chr1:170853091-170854013	0.33438	-252	0.00358932	-0.0017297	0.0851019	0.126682	0.00288235	0.195118	1.48e-06	0.000371	0.0472	NA	NA	NA	NA	NA
chr1:170893699-170893713	pos_1	chr1:170893541-170894357	0.413106	79	0.0237985	-0.0284609	0.145861	2.2635	1	1.20371	0.0602	0.0212	0.0463	0.697029	0.665742	0.836232	0.778851	0.693823
chr1:170893729-170893746	pos_4	chr1:170893541-170894357	0.348931	46	0.0189468	-0.0389864	0.0946996	1.14041	0.999941	1.05253	0.000595	0.0142	0.0114	0.697029	0.665742	0.836232	0.778851	0.693823
chr1:170893755-170893772	neg_0	chr1:170893541-170894357	-0.412978	20	0.0898652	-0.0481514	-0.667933	5.18689	0.998706	0.978	6.01e-07	5.93e-05	0.0935	0.697029	0.665742	0.836232	0.778851	0.693823
chr1:170893780-170893796	pos_2	chr1:170893541-170894357	0.30887	0	0.0367235	-0.0329742	0.182045	1.75925	0.999938	1.09381	0.000104	0.00383	0.0356	0.697029	0.665742	0.836232	0.778851	0.693823
chr1:170893802-170893816	pos_1	chr1:170893541-170894357	0.36444	-11	0.044173	-0.0394527	0.282691	3.16891	1	1.216	0.0449	0.0571	0.0959	0.697029	0.565465	0.62457	0.685057	0.70793
chr1:170893942-170893953	neg_1	chr1:170893541-170894357	-0.381544	-151	0.0119847	0.00152974	-0.156133	0.428017	1	1.12545	NA	0.0242	0.114	0.536584	0.565465	0.62457	0.685057	0.70793
chr1:171141746-171141759	neg_6	chr1:171141264-171142486	-0.480249	51	0.0471865	-0.00853744	-0.272772	0.021143	0.170385	0.366385	0.443	0.0662	0.0407	0.528343	0.517847	0.475866	0.428493	0.391135
chr1:171141803-171141821	pos_3	chr1:171141264-171142486	0.345838	0	0.0258354	-0.0327701	0.477788	0.0713334	0.286389	0.302333	6.73e-05	0.000141	0.119	0.528343	0.517847	0.475866	0.428493	0.391135
chr1:171142228-171142246	pos_3	chr1:171141264-171142486	0.324855	0	0.00295866	-0.00446174	0.123347	0	0.397833	0.405889	0.000937	0.000915	0.0118	0.730886	0.635271	0.645019	0.817615	0.684729
chr1:171256972-171256992	neg_4	chr1:171257043-171257544	-0.328779	302	0.00171465	-7.73877e-05	-0.141241	-0.000114897	0.04145	0.3292	0.0234	0.00448	0.000426	NA	NA	NA	NA	NA
chr1:171257254-171257271	pos_4	chr1:171257043-171257544	0.356976	23	0.0455356	-0.0234979	0.146542	0.196758	0.00458824	-0.111941	0.00295	0.0146	0.0962	NA	NA	NA	NA	NA
chr1:171257289-171257305	pos_2	chr1:171257043-171257544	0.294869	0	0.0490815	-0.0570149	0.130405	0.973277	0.004875	0.110687	4.6e-05	0.000236	0.0216	NA	NA	NA	NA	NA
chr1:171261462-171261473	neg_1	chr1:171261255-171261756	-0.409746	33	0.0318755	0.00939872	-0.274934	0.107292	0.00390909	0.0976364	NA	0.053	0.0772	0.203093	0.388744	0.365813	0.418807	0.371479
chr1:171261548-171261558	pos_0	chr1:171261255-171261756	0.427626	-43	0.0148968	-0.0227135	0.188681	0.160294	0.0915	-0.3896	NA	4.46e-05	0.0281	0.203093	0.388744	0.365813	0.512395	0.453847
chr1:171261962-171261972	pos_0	chr1:171261255-171261756	0.40934	-457	0.00143478	-0.00640025	0.326643	0.017338	0	-0.7647	NA	0.000236	0.0466	NA	NA	NA	NA	NA
chr1:171264078-171264094	pos_2	chr1:171263774-171264275	0.333642	-54	0.0616474	-0.0922906	0.134898	0.527614	0.920562	0.686	3.4e-06	3.26e-05	0.0847	NA	NA	NA	NA	NA
chr1:171280772-171280789	neg_0	chr1:171280522-171281023	-0.373153	0	0.101046	-0.0687705	-0.562658	1.77252	0.577941	0.599588	7.6e-05	0.00029	0.0841	NA	NA	NA	NA	NA
chr1:171287004-171287014	pos_0	chr1:171286810-171287311	0.40255	47	-0.00195621	-0.0293095	0.174432	0.104588	0.0099	-0.0124	NA	0.000126	0.105	NA	NA	NA	NA	NA
chr1:171287055-171287066	neg_1	chr1:171286810-171287311	-0.336014	0	0.0418693	-0.0172298	-0.31182	0.169763	0.0315455	0.198	NA	0.0148	0.198	NA	NA	NA	NA	NA
chr1:171287171-171287187	pos_2	chr1:171286810-171287311	0.309532	-111	0.00390431	-0.0198325	0.208347	0.161743	0.007375	0.189375	0.000506	0.000792	0.0278	NA	NA	NA	NA	NA
chr1:171293329-171293339	pos_0	chr1:171292804-171293305	0.465653	-275	-0.00282992	-0.00402603	0.242249	0.0168135	0.8082	0.2811	NA	3.26e-05	0.0769	0.27204	0.380113	0.539095	0.846642	0.626076
chr1:171294923-171294933	pos_0	chr1:171295085-171295918	0.463035	403	0.00253793	-0.00501678	0.200536	0	0.0552	0.0768	NA	0.000126	0.0672	NA	NA	NA	NA	NA
chr1:171295642-171295659	neg_0	chr1:171295085-171295918	-0.376516	9	0.0424205	-0.0417263	-0.330039	0.463625	0.0510588	0.176529	1.16e-06	4.46e-05	0.0263	0.723098	0.170559	0.671894	0.64386	0.722845
chr1:171356039-171356055	pos_2	chr1:171355753-171356254	0.352493	-36	0.0846091	-0.0901108	0.277613	0.215628	0.0269375	0.2635	4.27e-06	0.000381	0.0971	NA	NA	NA	NA	NA
chr1:171622294-171622304	pos_0	chr1:171622067-171622568	0.441231	14	0.0240749	-0.0277072	0.178442	0.432539	0.0049	-0.0492	NA	3.26e-05	0.104	0.554807	0.451029	0.70928	0.677681	0.294007
chr1:171622323-171622334	neg_1	chr1:171622067-171622568	-0.354085	-6	0.0177378	-0.00774138	-0.179701	0.18172	0.00545455	0.107727	NA	0.0066	0.0691	0.32349	0.451029	0.70928	0.587978	0.294007
chr1:171622894-171622910	pos_2	chr1:171622067-171622568	0.331595	-577	-0.00217883	0.00111812	0.127682	0	0.0013125	0.0235625	0.000176	0.000278	0.0157	NA	NA	NA	NA	NA
chr1:171899020-171899031	neg_1	chr1:171898867-171899368	-0.346958	87	0.0575457	0.00628844	-0.247427	0.0688866	0.0201818	0.278818	NA	0.0602	0.0649	0.223467	0.167053	0.157797	0.76385	0.562707
chr1:171899086-171899100	pos_1	chr1:171898867-171899368	0.309166	18	0.0523335	-0.0801697	0.10934	0.349299	0.0177857	0.107071	0.288	0.0595	0.0254	0.223467	0.167053	0.157797	0.2046	0.154174
chr1:171918442-171918459	neg_0	chr1:171918193-171918694	-0.401963	0	0.131582	-0.0803537	-0.566944	1.25512	0.0278824	0.281	1.93e-07	0.000438	0.0402	NA	NA	NA	NA	NA
chr1:172324288-172324306	pos_3	chr1:172323625-172324126	0.331361	-413	0.015046	-0.0199156	0.12569	0.309814	0.977556	0.716222	5.47e-06	0.000108	0.0436	NA	NA	NA	NA	NA
chr1:172324344-172324360	pos_2	chr1:172323625-172324126	0.351249	-469	0.00575601	-0.0029597	0.125989	0.0450591	0.999875	1.07237	1.74e-05	0.000936	0.111	NA	NA	NA	NA	NA
chr1:172335598-172335608	pos_0	chr1:172335463-172336450	0.407051	106	0.00704552	-0.00574965	0.141356	0	0.177	-0.1044	NA	0.000278	0.017	0.503942	0.524874	0.54499	0.488539	0.43189
chr1:172335664-172335681	pos_4	chr1:172335463-172336450	0.358488	33	0.0464027	0.00473931	0.10154	0.1568	0.0116471	0.187353	0.0052	0.0834	0.00274	0.503942	0.524874	0.54499	0.488539	0.43189
chr1:172335743-172335753	pos_0	chr1:172335463-172336450	0.40148	-30	0.00313275	-0.00535784	0.193082	0.0404642	0.0231	0.1962	NA	0.000305	0.027	0.503942	0.524874	0.54499	0.488539	0.43189
chr1:172336276-172336293	neg_0	chr1:172335463-172336450	-0.36442	-77	0.00881261	-0.0172869	-0.200604	0.795077	0.00141176	-0.0292353	1.8e-05	0.00438	0.0203	0.293491	0.229103	0.917801	0.243237	0.271719
chr1:172378171-172378187	pos_2	chr1:172377993-172378801	0.287238	57	0.01552	-0.00959666	0.105617	0.110968	1	1.07856	1.87e-05	0.00126	0.0188	NA	NA	NA	NA	NA
chr1:172378277-172378291	pos_1	chr1:172377993-172378801	0.324825	-34	0.0119397	-0.0140604	0.129526	0.0839707	0.997	0.857214	0.0418	0.0458	0.0608	NA	NA	NA	NA	NA
chr1:172378305-172378315	pos_0	chr1:172377993-172378801	0.469689	-62	0.0314392	-0.0760345	0.218332	0.3077	0.999	1.099	NA	0.000141	0.165	NA	NA	NA	NA	NA
chr1:172378407-172378425	neg_3	chr1:172377993-172378801	-0.322091	126	0.00183228	0.000399616	-0.105943	0.0123683	0.978833	0.714722	0.0238	0.0504	0.0238	NA	NA	NA	NA	NA
chr1:172378665-172378681	pos_2	chr1:172377993-172378801	0.292142	-115	3.4611e-05	-0.00240497	0.133888	0.0192791	0.288875	0.4335	0.000792	0.00117	0.0407	NA	NA	NA	NA	NA
chr1:172391174-172391188	pos_1	chr1:172390723-172391640	0.3625	-201	0.000707867	-0.00701309	0.208782	0	0.9855	0.713	0.122	0.0866	0.181	0.769031	0.868993	0.93944	0.90535	0.934811
chr1:172391219-172391233	pos_1	chr1:172390723-172391640	0.368689	157	0.0046285	-0.0157447	0.2919	0	0.971429	1.03436	0.0799	0.00645	0.0849	0.769031	0.868993	0.93944	0.90535	0.934811
chr1:172545114-172545124	pos_0	chr1:172545288-172545789	0.48842	415	0.00391007	-0.00193545	0.307916	0.358811	0.0362	0.186	NA	4.46e-05	0.0554	0.915833	0.944026	0.83741	0.942527	0.934865
chr1:172545433-172545447	pos_1	chr1:172545288-172545789	0.316603	92	0.00353258	-0.00387396	0.110658	0.0958868	0.501643	0.449786	0.267	0.119	0.00419	0.323728	0.232254	0.83741	0.942527	0.738148
chr1:172545488-172545504	pos_2	chr1:172545288-172545789	0.287469	35	0.0290383	-0.0136449	0.138207	0.248416	0.128063	0.320688	3.07e-05	0.00374	0.0582	0.323728	0.232254	0.83741	0.942527	0.738148
chr1:172545537-172545553	pos_2	chr1:172545288-172545789	0.302685	0	0.0520106	-0.0425878	0.179586	0.506703	0.213188	0.36375	5.5e-05	0.0029	0.0238	0.323728	0.232254	1	0.94284	0.738148
chr1:172545561-172545571	pos_0	chr1:172545288-172545789	0.408397	-23	0.0126823	-0.0279114	0.150393	0.0850933	0.0183	-0.0207	NA	0.000536	0.109	0.323728	0.232254	1	0.94284	0.738148
chr1:172616797-172616814	neg_0	chr1:172616539-172617395	-0.375629	-8	0.0482993	-0.0532262	-0.101135	1.01174	0.0128824	-0.0311176	0.00034	0.00346	0.11	0.886096	0.788864	0.943671	0.28543	0.572712
chr1:172616862-172616873	neg_1	chr1:172616539-172617395	-0.363741	-73	0.0247422	0.00782186	-0.13066	0.163006	0.00236364	-0.561455	NA	0.0903	0.116	0.886096	0.788864	0.943671	0.927571	0.572712
chr1:172617178-172617189	neg_1	chr1:172616539-172617395	-0.365941	-34	0.0162871	0.0187217	-0.100877	0.179498	0.316818	0.134273	NA	0.062	0.153	NA	NA	NA	NA	NA
chr1:172617456-172617466	pos_0	chr1:172616539-172617395	0.490218	-312	-0.000758303	-0.00255337	0.165416	0.0683453	0.2564	0.2051	NA	0.000167	0.061	NA	NA	NA	NA	NA
chr1:172679321-172679331	pos_0	chr1:172679304-172679805	0.479734	224	-0.000169747	-0.00451164	0.430553	0.0656714	0.0116	-0.1981	NA	0.000204	0.0258	0.509059	0.708428	0.308782	0.941852	0.366683
chr1:172679616-172679627	neg_1	chr1:172679304-172679805	-0.357582	-62	0.0247078	0.00926971	-0.159794	0.0634118	0.156091	-0.0224546	NA	0.0698	0.083	0.382131	0.361725	0.308782	0.36216	0.366683
chr1:173092463-173092479	pos_2	chr1:173092252-173092753	0.33972	24	0.0643971	-0.0268329	0.256238	0.413736	0.0068125	-0.164812	6.61e-06	8.6e-05	0.0476	0.584565	0.6979	0.836763	0.785873	0.583618
chr1:173092511-173092529	neg_3	chr1:173092252-173092753	-0.289081	-9	0.0551715	-0.000448575	-0.224555	0.0257559	0.00433333	0.209333	0.0336	0.0157	0.172	0.584565	0.6979	0.836763	0.785873	0.583618
chr1:173164248-173164265	neg_0	chr1:173164114-173164615	-0.364144	100	0.0404445	-0.0416381	-0.235321	0	0.0231765	0.257706	7.99e-06	0.00033	0.0353	0.872662	0.938514	1	0.736635	0.727357
chr1:173164316-173164327	neg_1	chr1:173164114-173164615	-0.39569	38	0.0857517	0.0197997	-0.308916	0	0.00218182	-0.0305455	NA	0.0526	0.301	0.872662	0.938514	1	0.736635	0.727357
chr1:173164336-173164350	neg_2	chr1:173164114-173164615	-0.322192	15	0.029821	0.00381776	-0.0966917	0	0.0129286	-0.214	0.0951	0.0399	0.058	0.872662	0.938514	1	0.736635	0.727357
chr1:173165044-173165060	pos_2	chr1:173164785-173165532	0.353381	-9	-0.00265727	-0.0311896	0.110491	0.415526	0.194625	0.04525	4.71e-05	0.000712	0.00162	0.764873	0.297309	0.641627	0.869701	0.933216
chr1:173165233-173165247	pos_1	chr1:173164785-173165532	0.347126	35	0.031464	-0.0210724	0.336354	0.344805	0.0815714	-0.0739286	0.354	0.0931	0.00835	0.764873	0.518286	0.641627	0.869701	0.933216
chr1:173165297-173165314	neg_0	chr1:173164785-173165532	-0.375354	-16	0.0636124	-0.0642651	-0.379123	1.17514	0.0177647	0.0707059	1.19e-07	3.26e-05	0.123	NA	NA	NA	NA	NA
chr1:173330497-173330507	pos_0	chr1:173330308-173330809	0.436792	52	0.0443258	-0.0918297	0.222802	0.378828	0.0097	0.0454	NA	9.81e-05	0.129	NA	NA	NA	NA	NA
chr1:173330535-173330545	pos_0	chr1:173330308-173330809	0.493484	14	0.0435615	-0.0746132	0.470221	0.248893	0.0109	0.0365	NA	0.000167	0.0852	NA	NA	NA	NA	NA
chr1:173768971-173768987	pos_2	chr1:173769004-173769505	0.283659	268	0.00103282	-0.00265241	0.0873404	0	0.12275	0.11925	5.43e-05	0.0116	0.105	NA	NA	NA	NA	NA
chr1:173769224-173769238	pos_1	chr1:173769004-173769505	0.318038	17	0.00449301	-0.00165999	0.07341	0	0.611071	0.481429	0.178	0.0732	0.0595	0.357856	0.956021	1	0.46822	0.934865
chr1:173769241-173769258	neg_0	chr1:173769004-173769505	-0.364293	0	0.094475	-0.0752833	-0.193768	0	0.411529	0.345294	0.000128	1.47e-05	0.0344	0.357856	0.956021	1	0.46822	0.934865
chr1:173769429-173769439	pos_0	chr1:173769004-173769505	0.413022	-175	0.00644291	0.000100303	0.266248	0	0.0364	0.1756	NA	0.000141	0.146	NA	NA	NA	NA	NA
chr1:173960544-173960554	pos_0	chr1:173960564-173961065	0.501305	261	-0.00197813	-0.000626111	0.219684	0.0426278	0.0031	0.0329	NA	0.000204	0.026	NA	NA	NA	NA	NA
chr1:173960776-173960786	pos_0	chr1:173960564-173961065	0.470007	29	0.0539816	-0.0615356	0.415228	0.275757	0.0028	0.0256	NA	0.000236	0.0248	0.905847	0.862433	0.976293	0.880206	0.934865
chr1:173960790-173960806	pos_2	chr1:173960564-173961065	0.311274	9	0.0038817	-0.010473	0.132692	0.0834576	0.0026875	0.170313	0.000982	0.0117	0.00369	0.905847	0.862433	0.976293	0.880206	0.934865
chr1:173960824-173960841	pos_4	chr1:173960564-173961065	0.344877	-10	0.0697088	-0.066992	0.258707	0.255932	0.163882	0.0378824	0.000436	0.0252	0.00408	0.905847	0.862433	0.976293	0.880206	0.934865
chr1:174408305-174408315	pos_0	chr1:174408060-174408561	0.440545	0	0.0510679	-0.0576079	0.169503	0.60576	0.0096	-0.1611	NA	0.000204	0.0437	0.506408	0.614206	0.470044	0.440666	0.406066
chr1:174408351-174408367	pos_2	chr1:174408060-174408561	0.353812	-41	0.0652208	-0.017805	0.346035	0.568098	0.847375	0.355375	4.69e-05	0.000315	0.0909	0.506408	0.614206	0.470044	0.440666	0.406066
chr1:174409783-174409794	neg_1	chr1:174409848-174410674	-0.45746	305	0.00762713	0.00240343	-0.113391	0.0344667	0.183727	0.297	NA	0.0288	0.0425	0.711711	0.600998	0.656977	0.547532	0.499036
chr1:174409965-174409978	neg_6	chr1:174409848-174410674	-0.503958	121	0.0696759	-0.0253231	-0.257132	0.472209	0.183462	0.113923	0.407	0.0343	0.0512	0.512456	0.600998	0.656977	0.547532	0.499036
chr1:174410043-174410057	neg_2	chr1:174409848-174410674	-0.32646	42	0.028087	-0.00127951	-0.111507	0.00807525	0.105429	0.1355	0.0842	0.0948	0.0674	0.512456	0.208088	0.656977	0.547532	0.499036
chr1:174410368-174410384	pos_2	chr1:174409848-174410674	0.357318	40	-0.000536665	-0.00969738	0.41576	0.120796	0.53375	0.0845	5.71e-06	0.000371	0.0516	0.916494	0.770715	0.592554	0.648513	0.930632
chr1:17488987-17488997	pos_0	chr1:17488893-17489803	0.493721	147	0.00468423	-0.00300407	0.145445	0.178446	0.3157	0.5641	NA	3.26e-05	0.0835	0.606139	0.326566	0.445212	0.423682	0.330634
chr1:17489054-17489070	pos_2	chr1:17488893-17489803	0.348722	74	0.0372743	-0.0161574	0.102364	0.524193	0.51475	0.434063	0.000311	0.000855	0.0468	0.230034	0.326566	0.445212	0.423682	0.330634
chr1:17489125-17489135	pos_0	chr1:17488893-17489803	0.526562	9	0.0614829	-0.0481236	0.298792	0.915848	0.2734	0.4286	NA	1.47e-05	0.0631	0.230034	0.326566	0.445212	0.58727	0.330634
chr1:17489410-17489421	neg_1	chr1:17488893-17489803	-0.451513	132	0.000203531	0.0146203	-0.134784	0.00313593	0.109636	0.331364	NA	0.0242	0.0624	0.504986	0.508043	0.592152	0.58727	0.513744
chr1:17489580-17489597	pos_4	chr1:17488893-17489803	0.305739	-28	-0.00127666	-0.00604432	0.0932357	0.0246017	0.00394118	-0.114235	0.00288	0.0169	0.00194	NA	NA	NA	NA	NA
chr1:17489610-17489626	pos_2	chr1:17488893-17489803	0.332019	-58	0.00593158	-0.0110002	0.169175	0.0465108	0.497812	0.46325	1.83e-05	0.00081	0.141	NA	NA	NA	NA	NA
chr1:17489632-17489650	pos_3	chr1:17488893-17489803	0.307108	-80	0.00230977	-0.00244196	0.116536	0.0120194	0.00461111	0.0996667	0.0313	0.000455	0.173	NA	NA	NA	NA	NA
chr1:174902915-174902932	neg_0	chr1:174902629-174903130	-0.382706	-36	0.0494523	-0.0464397	-0.455732	1.11251	0.0124706	-0.246588	4.82e-06	8.6e-05	0.13	NA	NA	NA	NA	NA
chr1:17498214-17498225	neg_1	chr1:17498098-17498599	-0.399869	124	0.00470112	0.0292612	-0.108422	0.0994197	0.0106364	-0.453909	NA	0.085	0.11	0.44015	0.649398	0.743148	0.659621	0.416285
chr1:17498250-17498261	neg_1	chr1:17498098-17498599	-0.369981	88	0.0205196	0.0145462	-0.164092	0.120356	0.0671818	-0.0171818	NA	0.0288	0.0448	0.662933	0.649398	0.492367	0.50765	0.416285
chr1:17498339-17498352	neg_6	chr1:17498098-17498599	-0.468822	0	0.0546319	-0.0276551	-0.186374	0.420574	0.0643077	0.135154	0.352	0.0582	0.0877	0.662933	0.649398	0.492367	0.50765	0.448203
chr1:17498396-17498410	pos_1	chr1:17498098-17498599	0.369272	-48	0.0901131	-0.0747544	0.103903	1.66696	0.0252857	-0.0695	0.333	0.174	0.0103	0.662933	0.649398	0.492367	0.50765	0.448203
chr1:175066161-175066172	neg_1	chr1:175066010-175066511	-0.357042	89	0.00570639	0.00221138	-0.127056	0.105106	9.09091e-05	-0.422091	NA	0.0524	0.0522	NA	NA	NA	NA	NA
chr1:175072051-175072065	pos_1	chr1:175071997-175073163	0.363149	183	0.000322937	-0.00923756	0.105141	0	0.00692857	0.266	0.0399	0.167	0.228	NA	NA	NA	NA	NA
chr1:175072202-175072220	neg_3	chr1:175071997-175073163	-0.346998	28	0.0189085	0.00172102	-0.203712	0	0.00283333	0.081	0.0219	0.00225	0.0604	0.537863	0.819723	0.411955	0.529361	0.595832
chr1:175077836-175077853	neg_0	chr1:175077808-175078309	-0.335218	206	0.0126939	-0.018541	-0.202186	0.549528	0.426824	0.577	4.64e-06	0.000381	0.0852	NA	NA	NA	NA	NA
chr1:175078070-175078087	neg_0	chr1:175077808-175078309	-0.353494	-12	0.0971369	-0.0477298	-0.12735	0.758295	0.0131176	0.0885882	0.000261	4.46e-05	0.0608	NA	NA	NA	NA	NA
chr1:175129276-175129290	pos_1	chr1:175128811-175130352	0.342564	68	0.0261657	-0.0325529	0.163506	0.176214	0.0552143	0.266071	0.447	0.0302	0.159	0.208718	0.163533	0.182072	0.929514	0.559541
chr1:175130000-175130010	pos_0	chr1:175128811-175130352	0.478984	92	0.00797902	-0.00655382	0.141539	0.0988758	0.0079	0.0991	NA	0.000278	0.0194	NA	NA	NA	NA	NA
chr1:175131187-175131198	neg_1	chr1:175130954-175131455	-0.398801	7	0.0320693	0.00255204	-0.260086	0.0440543	0.00109091	0.0742727	NA	0.0242	0.0214	NA	NA	NA	NA	NA
chr1:175131274-175131291	pos_4	chr1:175130954-175131455	0.327464	-70	0.00113165	-0.020523	0.109488	0.0466438	0.953706	0.491647	0.00212	0.00122	0.047	NA	NA	NA	NA	NA
chr1:175131412-175131432	neg_4	chr1:175130954-175131455	-0.312943	-208	0.000180661	0.000547493	-0.14998	0.00378427	0.01155	0.05175	0.0145	0.0171	0.0127	NA	NA	NA	NA	NA
chr1:175322877-175322891	pos_1	chr1:175322929-175323430	0.36394	289	0.00790325	0.00133276	0.116135	0.139408	0.00542857	0.211571	0.36	0.167	0.0514	NA	NA	NA	NA	NA
chr1:175323175-175323186	neg_1	chr1:175322929-175323430	-0.377476	0	0.0217752	-0.0100136	-0.215992	0.0377851	0.194364	0.178909	NA	0.0832	0.0822	NA	NA	NA	NA	NA
chr1:175323190-175323207	neg_0	chr1:175322929-175323430	-0.363642	-11	0.0569272	-0.0835742	-0.294946	0.521696	0.495118	0.61	6.64e-06	0.000167	0.012	NA	NA	NA	NA	NA
chr1:175387946-175387964	pos_3	chr1:175388258-175388759	0.316226	-137	-0.00496018	-0.00811728	0.120883	0	0.0487222	0.253778	0.00483	0.000381	0.0424	NA	NA	NA	NA	NA
chr1:175388512-175388529	neg_0	chr1:175388258-175388759	-0.342924	-4	0.0710421	-0.0616722	-0.241527	0.309893	0.997647	1.04076	0.000747	0.00472	0.0331	NA	NA	NA	NA	NA
chr1:175389230-175389240	pos_0	chr1:175388258-175388759	0.446817	-722	0.000540549	-0.00146022	0.129141	0	0.007	0.0292	NA	0.000248	0.04	NA	NA	NA	NA	NA
chr1:175434034-175434051	neg_0	chr1:175433809-175434310	-0.382393	9	0.0789207	-0.0498226	-0.473834	0	0.999765	0.884824	4.22e-06	5.93e-05	0.122	NA	NA	NA	NA	NA
chr1:175434267-175434277	pos_0	chr1:175433809-175434310	0.407141	-208	-0.00407196	-0.00154818	0.135641	0	0.0032	0.1147	NA	0.000438	0.0429	0.594485	0.381866	0.459656	0.527875	0.504354
chr1:175434405-175434415	pos_0	chr1:175433809-175434310	0.489935	-346	0.00996302	-0.0133596	0.25538	0	3e-04	-0.3	NA	4.46e-05	0.0216	0.725426	0.381866	0.459656	0.527875	0.504354
chr1:175492156-175492176	neg_4	chr1:175492122-175492623	-0.320655	197	0.00217208	-3.66688e-05	-0.245851	0	0.08215	0.34305	0.00625	0.0375	0.0117	NA	NA	NA	NA	NA
chr1:175492307-175492317	pos_0	chr1:175492122-175492623	0.422572	56	0.00928129	-0.007251	0.162909	0	0.954	0.7608	NA	0.000248	0.0161	NA	NA	NA	NA	NA
chr1:175492344-175492362	pos_3	chr1:175492122-175492623	0.411208	11	0.0284038	-0.118959	0.95925	0	0.997611	0.857333	0.00208	1.47e-05	0.17	NA	NA	NA	NA	NA
chr1:175492424-175492435	neg_1	chr1:175492122-175492623	-0.332888	-52	0.0363293	-0.00868137	-0.199819	0	0.00972727	0.139364	NA	0.107	0.128	NA	NA	NA	NA	NA
chr1:175492512-175492526	pos_1	chr1:175492122-175492623	0.349131	-140	-0.0017854	-0.00477311	0.130484	0	0.247286	0.0157143	0.182	0.0903	0.113	NA	NA	NA	NA	NA
chr1:175500536-175500550	neg_2	chr1:175500357-175500858	-0.318713	58	0.0158643	-0.00890948	-0.0904617	0.0416692	0.833214	0.793786	0.164	0.0963	0.125	0.267754	0.260808	0.514993	0.487232	0.452902
chr1:175500557-175500575	pos_3	chr1:175500357-175500858	0.272155	33	0.00944698	-0.0228367	0.256558	0.128861	0.588444	0.3445	0.000814	0.000603	0.0307	0.267754	0.260808	0.514993	0.487232	0.452902
chr1:175500612-175500629	neg_0	chr1:175500357-175500858	-0.36996	-5	0.100301	-0.0929129	-0.279686	1.03555	1	1.08835	3.06e-06	9.81e-05	0.173	0.267754	0.260808	0.514993	0.487232	0.452902
chr1:175514781-175514795	pos_1	chr1:175514237-175515107	0.328055	62	0.00143599	-0.00887135	0.206218	0	0.9995	0.965571	0.488	0.0375	0.0713	0.686006	0.836057	0.620282	0.931283	0.428175
chr1:175514880-175514898	pos_3	chr1:175514237-175515107	0.357569	-24	0.0165495	-0.0552828	0.423252	0	0.137222	0.237333	0.000381	0.000278	0.0522	0.491008	0.701202	0.620282	0.931283	0.428175
chr1:17551908-17551922	neg_2	chr1:17551853-17552354	-0.335764	182	0.000576267	0.00624313	-0.0827773	0.00910435	0.0025	0.0875	0.171	0.157	0.181	0.25633	0.313397	0.234406	0.404085	0.28885
chr1:17552115-17552129	pos_1	chr1:17551853-17552354	0.342263	-12	0.0310409	-0.0731275	0.144966	0.219497	0.0195714	0.249357	0.224	0.0499	0.185	0.437474	0.201186	0.19903	0.207315	0.244922
chr1:175564785-175564802	neg_0	chr1:175564532-175565033	-0.360291	-3	0.0758792	-0.0744422	-0.216257	0	0.0127647	0.303824	3.36e-05	4.46e-05	0.0163	NA	NA	NA	NA	NA
chr1:176090263-176090279	pos_2	chr1:176090004-176090505	0.305019	-9	0.0280998	-0.0512681	0.123535	0.542485	0.0033125	-0.013	2.91e-05	0.00033	0.00293	NA	NA	NA	NA	NA
chr1:176090346-176090357	neg_1	chr1:176090004-176090505	-0.427468	-92	0.0298152	0.0127068	-0.202892	0.0696789	0.127545	0.147455	NA	0.042	0.0701	NA	NA	NA	NA	NA
chr1:176090860-176090874	pos_1	chr1:176090004-176090505	0.35492	-606	-0.000553703	0.000131364	0.10551	0	0.301214	0.370143	0.114	0.0623	0.0127	NA	NA	NA	NA	NA
chr1:176194940-176194950	pos_0	chr1:176195256-176196060	0.509472	557	0.00531539	-0.000760001	0.159213	0	0.1741	0.2084	NA	1.47e-05	0.0518	NA	NA	NA	NA	NA
chr1:176195747-176195761	pos_1	chr1:176195256-176196060	0.336712	49	0.0687718	-0.0434686	0.0932933	0.881969	0.323929	0.229714	0.0772	0.0926	0.169	NA	NA	NA	NA	NA
chr1:176195797-176195807	pos_0	chr1:176195256-176196060	0.492396	3	0.0668857	-0.0722183	0.272844	0.662282	0.0445	0.0041	NA	0.000204	0.0437	NA	NA	NA	NA	NA
chr1:176443546-176443560	pos_1	chr1:176443697-176444198	0.360875	388	0.00198362	-0.0174189	0.271752	0	0.000857143	-0.239429	0.477	0.114	0.0436	NA	NA	NA	NA	NA
chr1:176443935-176443952	neg_0	chr1:176443697-176444198	-0.387005	0	0.0983668	-0.0696101	-0.298542	0	0.00723529	0.112	2.12e-05	7.13e-05	0.111	NA	NA	NA	NA	NA
chr1:176517350-176517361	neg_1	chr1:176517402-176517903	-0.412508	292	0.0103302	0.0136694	-0.146665	0.018276	1	0.967818	NA	0.0378	0.312	0.5772	0.514087	0.59887	0.560781	0.465742
chr1:176517701-176517714	neg_6	chr1:176517402-176517903	-0.494462	-49	0.0269314	-0.00232645	-0.1655	0.0477736	0.783	0.745846	0.145	0.094	0.138	0.319628	0.283547	0.280311	0.261506	0.343916
chr1:176517792-176517806	neg_2	chr1:176517402-176517903	-0.38985	-140	0.0252662	0.00305325	-0.143267	0.0225466	0.880857	0.579714	0.0735	0.045	0.185	0.319628	0.283547	0.516073	0.261506	0.343916
chr1:176569354-176569364	pos_0	chr1:176569425-176569926	0.407356	312	0.00179841	-0.000792992	0.115286	0.0131147	7e-04	-0.1371	NA	0.000536	0.0895	NA	NA	NA	NA	NA
chr1:176569678-176569692	neg_2	chr1:176569425-176569926	-0.370685	-3	0.0239486	-0.0322009	-0.134206	0.0329436	0.0154286	0.267143	0.314	0.0212	0.0929	0.548139	0.712226	0.845517	0.724622	0.934865
chr1:176569747-176569764	pos_4	chr1:176569425-176569926	0.355201	-72	0.0136341	-0.0434813	0.266031	0.0726497	0.00447059	0.0839412	6.94e-05	0.0023	0.0148	0.548139	0.712226	0.845517	0.724622	0.934865
chr1:176572036-176572054	pos_3	chr1:176572149-176572650	0.309601	346	-0.00126894	-0.000248184	0.390399	0.0185077	0.00388889	0.0793889	0.0146	5.93e-05	0.0534	0.822129	0.865706	0.780547	0.872128	0.324881
chr1:176572355-176572366	neg_1	chr1:176572149-176572650	-0.350019	34	0.12026	-0.00233013	-0.172106	0.0330603	0.0861818	0.0960909	NA	0.00167	0.158	0.323629	0.271648	0.301697	0.193067	0.17859
chr1:176572608-176572618	pos_0	chr1:176572149-176572650	0.495267	-209	-0.00646172	2.50161e-05	0.194302	-0.00316287	0.0045	-0.0441	NA	0.000278	0.0291	0.641339	0.271648	0.885237	0.75421	0.17859
chr1:176601463-176601481	pos_3	chr1:176601257-176601758	0.380451	27	0.0793786	-0.148657	0.802775	1.23919	0.963444	0.679833	0.000508	4.46e-05	0.0852	0.272181	0.352229	0.59499	0.426923	0.626847
chr1:176601613-176601623	pos_0	chr1:176601257-176601758	0.487304	-106	0.0097764	-0.0159303	0.227744	0.340829	0.8522	0.8672	NA	1.47e-05	0.0404	0.55383	0.360992	0.281473	0.426923	0.626847
chr1:176601769-176601780	neg_1	chr1:176601257-176601758	-0.427879	-262	0.0267915	0.0284171	-0.108423	0.0313424	0.000727273	-0.100818	NA	0.0288	0.0477	NA	NA	NA	NA	NA
chr1:176602035-176602052	pos_4	chr1:176601257-176601758	0.279968	489	-0.000520918	0.0004779	0.0642207	0.00134619	0.390471	0.429412	5.96e-05	0.00126	0.0206	NA	NA	NA	NA	NA
chr1:176724174-176724190	pos_2	chr1:176724335-176724836	0.304468	396	0.00552104	-0.013128	0.139209	0.0380863	0.147938	0.392188	4.09e-05	0.000189	0.000124	NA	NA	NA	NA	NA
chr1:176724564-176724574	pos_0	chr1:176724335-176724836	0.439652	12	0.0225148	-0.0131547	0.355232	0.189541	0.9906	0.5298	NA	0.000536	0.139	NA	NA	NA	NA	NA
chr1:176724587-176724604	pos_4	chr1:176724335-176724836	0.344983	-2	0.0563709	-0.0690676	0.100329	0.794068	0.960118	0.902059	1.76e-05	0.0021	0.00586	NA	NA	NA	NA	NA
chr1:176786200-176786217	pos_4	chr1:176785812-176786952	0.377176	-138	0.007	-0.0272927	0.151838	0.107461	0.270471	0.457412	2.23e-05	0.0128	0.0352	0.790844	0.926595	0.986355	0.912015	0.911152
chr1:176786388-176786400	neg_5	chr1:176785812-176786952	-0.43785	2	0.00859509	0.00728294	-0.125879	0.00503562	0.043	0.394417	NA	0.183	0.102	0.790844	0.926595	0.802267	0.906949	0.911152
chr1:176786726-176786737	neg_1	chr1:176785812-176786952	-0.36149	-25	0.0349158	-0.00440372	-0.149565	0.0511142	0.000545455	-0.417727	NA	0.0378	0.247	0.537031	0.493416	0.413546	0.636836	0.76175
chr1:176786838-176786855	neg_0	chr1:176785812-176786952	-0.391374	-137	0.0247273	-0.0297613	-0.206378	0.445784	0.144059	0.0394118	3.83e-06	0.000126	0.0253	0.537031	0.493416	0.413546	0.636836	0.76175
chr1:176826100-176826114	pos_1	chr1:176826208-176826709	0.316157	345	0.00442403	-0.000868533	0.156891	0.468016	0.00414286	-0.0993571	0.0231	0.046	0.0597	NA	NA	NA	NA	NA
chr1:176826531-176826541	pos_0	chr1:176826208-176826709	0.413937	-73	0.00421657	-0.00461946	0.140137	0.18076	0.0376	0.0469	NA	7.13e-05	0.183	NA	NA	NA	NA	NA
chr1:176903890-176903908	pos_3	chr1:176904183-176904684	0.315356	526	-0.00204448	-0.000395159	0.131646	0	0.0167222	-0.111556	0.00149	7.13e-05	0.04	0.658791	0.943021	0.938079	0.933868	0.803917
chr1:176904416-176904430	pos_1	chr1:176904183-176904684	0.351685	4	0.0108242	-0.0415856	0.105833	0	0.477786	0.365214	0.268	0.0755	0.0686	0.390524	0.379734	0.450249	0.375825	0.408468
chr1:176949081-176949092	neg_1	chr1:176948941-176949442	-0.352714	100	0.00812583	0.00104825	-0.13007	0.0189511	0.00509091	0.21	NA	0.0903	0.102	NA	NA	NA	NA	NA
chr1:176949143-176949161	pos_3	chr1:176948941-176949442	0.369541	31	0.0117417	-0.0250066	1.09521	0.221658	0.00161111	-0.340389	0.000154	5.93e-05	0.0434	NA	NA	NA	NA	NA
chr1:176949339-176949349	pos_0	chr1:176948941-176949442	0.449318	-148	0.00695202	-0.01203	0.356738	0.156739	0.4858	0.1002	NA	4.46e-05	0.021	0.594019	0.1583	0.884863	0.943171	0.53587
chr1:177072303-177072321	pos_3	chr1:177072169-177073020	0.325578	99	-0.00297046	-0.00578867	0.254388	0.0329013	0.191278	0.408667	0.00123	0.000989	0.0331	0.805502	0.743178	0.991983	0.633481	0.277024
chr1:177072401-177072412	neg_1	chr1:177072169-177073020	-0.348511	8	0.0287554	0.0202479	-0.181509	0.179062	0.000727273	-0.0500909	NA	0.103	0.16	0.805502	0.743178	0.991983	0.633481	0.277024
chr1:177072714-177072728	pos_1	chr1:177072169-177073020	0.399909	42	0.038531	-0.0531845	0.231674	0.728167	0.00142857	-0.0472143	0.268	0.0926	0.0394	0.575556	0.513623	0.476512	0.583932	0.454449
chr1:177072782-177072800	pos_3	chr1:177072169-177073020	0.325929	-13	0.00867535	-0.0179342	0.462123	0.267373	0.00183333	0.111056	4.99e-05	0.000278	0.00371	0.528352	0.533774	0.356303	0.461042	0.454449
chr1:177794040-177794057	neg_0	chr1:177793806-177794307	-0.383584	0	0.0925852	-0.0660759	-0.625408	0.992345	0.0144118	0.00682351	3.57e-06	0.000524	0.0792	NA	NA	NA	NA	NA
chr1:177800526-177800540	pos_1	chr1:177800367-177801139	0.361715	78	0.0151591	-0.00184404	0.109372	0.315099	0.00321429	0.187571	0.127	0.109	0.0586	0.639771	0.455314	0.441627	0.457435	0.524778
chr1:177800554-177800568	pos_1	chr1:177800367-177801139	0.322869	50	0.0370971	-0.0228967	0.131179	0.635984	0.000642857	-0.102786	0.254	0.0244	0.0633	0.639771	0.455314	0.441627	0.457435	0.524778
chr1:177800613-177800627	neg_2	chr1:177800367-177801139	-0.309436	0	0.0720858	0.0103792	-0.0983112	0.032963	0.00142857	0.105714	0.0786	0.00745	0.0315	0.639771	0.455314	0.441627	0.457435	0.524778
chr1:177800632-177800643	neg_1	chr1:177800367-177801139	-0.379474	-15	0.0345742	0.00320461	-0.242559	0.0461976	0.00781818	0.256182	NA	0.0242	0.135	0.639771	0.455314	0.441627	0.457435	0.524778
chr1:177820337-177820347	pos_0	chr1:177820145-177820646	0.440953	49	0.0237948	-0.0392475	0.361325	0.253108	0.005	0.1545	NA	4.46e-05	0.0266	NA	NA	NA	NA	NA
chr1:177820426-177820444	pos_3	chr1:177820145-177820646	0.316996	-31	0.0117608	0.00162813	0.173757	0.0371102	0.00572222	0.0538333	0.00471	0.000739	0.0165	NA	NA	NA	NA	NA
chr1:177946152-177946163	neg_1	chr1:177945923-177946820	-0.446869	11	0.0340364	0.00257331	-0.146249	0.00400845	0.0552727	0.0821818	NA	0.017	0.0378	0.776676	0.704151	0.49407	0.304606	0.267538
chr1:177946211-177946222	neg_1	chr1:177945923-177946820	-0.413545	-38	0.00774538	0.00499032	-0.16505	0.00636231	0.006	0.225364	NA	0.042	0.0731	0.776676	0.82956	0.49407	0.745389	0.537578
chr1:177946246-177946257	neg_1	chr1:177945923-177946820	-0.362285	-73	0.00156154	0.00649123	-0.109885	0.00519131	0.00381818	0.167273	NA	0.0183	0.061	0.776676	0.82956	0.49407	0.745389	0.537578
chr1:177946412-177946424	neg_5	chr1:177945923-177946820	-0.436712	146	-0.00320617	0.00391816	-0.138793	0.00182149	0.590583	0.616667	NA	0.00497	0.066	0.776676	0.82956	0.49407	0.20301	0.537578
chr1:177946440-177946450	pos_0	chr1:177945923-177946820	0.533317	120	0.0030036	-0.00671511	0.193103	0.287642	0.433	0.3914	NA	4.46e-05	0.0364	0.776676	0.82956	0.199072	0.20301	0.537578
chr1:177946469-177946480	neg_1	chr1:177945923-177946820	-0.408157	90	0.00640404	-0.00156755	-0.328414	0.0613384	0.572545	0.675727	NA	0.017	0.0378	0.301193	0.245161	0.199072	0.20301	0.537578
chr1:177946596-177946614	pos_3	chr1:177945923-177946820	0.310555	-27	0.0135328	-0.00478857	0.241032	0.143748	0.00366667	0.156611	2.72e-05	5.93e-05	0.129	0.301193	0.245161	0.199072	0.20301	0.425225
chr1:177946626-177946640	neg_2	chr1:177945923-177946820	-0.372033	-57	0.049722	-0.00184676	-0.212867	0.0742706	0.00214286	-0.290571	0.299	0.0141	0.0779	0.301193	0.245161	0.199072	0.20301	0.425225
chr1:177946959-177946973	pos_1	chr1:177945923-177946820	0.348819	-390	-0.000514294	-0.00183271	0.0886293	0.0264211	0.0412857	0.0782143	0.0671	0.00287	0.159	0.808625	0.532579	0.199072	0.943171	0.93428
chr1:178104163-178104177	pos_1	chr1:178104647-178105148	0.3261	721	0.000149824	0.00011433	0.105796	0	0.117286	0.382357	0.0516	0.0697	0.0628	NA	NA	NA	NA	NA
chr1:178104804-178104818	pos_1	chr1:178104647-178105148	0.309588	80	-0.00402928	-0.0108848	0.207377	0.0781862	0.458143	0.375214	0.227	0.14	0.000893	0.612495	0.926204	0.476776	0.614393	0.934865
chr1:178104873-178104887	neg_2	chr1:178104647-178105148	-0.319959	11	0.0319861	-0.0129522	-0.121942	0.0225113	0.949	0.801643	0.167	0.0854	0.0953	0.612495	0.926204	0.476776	0.614393	0.934865
chr1:178104943-178104953	pos_0	chr1:178104647-178105148	0.482376	-46	0.0369796	-0.0740631	0.193042	0.0928587	0.0213	0.3031	NA	0.000189	0.124	0.612495	0.565109	0.476776	0.614393	0.934865
chr1:178233050-178233061	neg_1	chr1:178232902-178233403	-0.342557	92	0.0258198	0.0301255	-0.172816	0.0253556	0.927364	0.632364	NA	0.0361	0.107	0.923461	0.89997	0.964116	0.446378	0.749808
chr1:178233131-178233148	neg_0	chr1:178232902-178233403	-0.329308	5	0.0451042	-0.0443604	-0.162704	0.257856	1	1.11753	0.000107	0.000167	0.0852	0.923461	0.89997	0.964116	0.446378	0.749808
chr1:178233653-178233671	pos_3	chr1:178232902-178233403	0.360052	-501	-0.00133166	-0.00562901	0.321111	0	0.464056	0.412333	0.00563	0.00029	0.0415	NA	NA	NA	NA	NA
chr1:178645417-178645437	neg_4	chr1:178645135-178645924	-0.297486	-32	0.0306323	-0.00153141	-0.146012	0.00770462	0.24645	0.4256	0.0066	0.0132	0.0114	0.544786	0.481368	0.495727	0.726217	0.631616
chr1:178645689-178645699	pos_0	chr1:178645135-178645924	0.415166	-16	0.0217188	-0.00636425	0.138794	0.170323	0.7168	0.8413	NA	0.000356	0.187	0.923461	0.910087	0.495727	0.339293	0.600561
chr1:178871013-178871031	pos_3	chr1:178870906-178871407	0.319193	126	0.00181337	-0.0137985	0.507134	0.0169597	0.998667	0.800056	0.0241	0.000278	0.13	0.644011	0.687155	0.329071	0.441629	0.487344
chr1:178871041-178871057	pos_2	chr1:178870906-178871407	0.341867	100	0.00608234	-0.0153566	0.189434	0.0806933	0.999625	0.787125	0.000385	0.000315	0.108	0.24271	0.230668	0.329071	0.441629	0.487344
chr1:178871236-178871256	neg_4	chr1:178870906-178871407	-0.311471	-80	0.0261186	0.000863746	-0.166799	0.00188192	0.9859	1.0902	0.00945	0.0182	0.00909	0.24271	0.230668	0.170568	0.233541	0.220453
chr1:178871273-178871283	pos_0	chr1:178870906-178871407	0.442209	-117	0.0399995	-0.0388031	0.255719	0.0863283	1	1.0693	NA	4.46e-05	0.0364	0.24271	0.230668	0.50297	0.450849	0.220453
chr1:178926918-178926928	pos_0	chr1:178926719-178927220	0.423484	42	-0.00152706	-0.00718908	0.216731	0.085777	0.0205	0.3529	NA	0.00111	0.0122	NA	NA	NA	NA	NA
chr1:178926957-178926974	neg_0	chr1:178926719-178927220	-0.376782	0	0.0943201	-0.0698648	-0.396854	1.21862	0.00570588	-0.0799412	3.02e-05	1.47e-05	0.0593	NA	NA	NA	NA	NA
chr1:178973752-178973763	neg_1	chr1:178973146-178974134	-0.435067	121	0.0289078	-0.0059511	-0.239885	0.0882251	0.0604545	0.306727	NA	0.0288	0.0295	0.38927	0.377245	0.335594	0.327395	0.250576
chr1:178973958-178973969	neg_1	chr1:178973146-178974134	-0.360834	-75	0.01811	-0.00142761	-0.207827	0.23025	0.233273	0.602182	NA	0.121	0.0803	0.38927	0.377245	0.335594	0.327395	0.250576
chr1:179690776-179690794	pos_3	chr1:179690594-179691095	0.341054	51	0.0687555	-0.0689051	0.468879	0.791899	0.990333	0.565111	0.000457	7.13e-05	0.108	0.20737	0.182442	0.227037	0.580865	0.574089
chr1:179690807-179690821	pos_1	chr1:179690594-179691095	0.317524	24	0.0555839	-0.0683626	0.196913	0.778751	0.904286	0.376	0.0742	0.0571	0.0394	0.20737	0.182442	0.227037	0.580865	0.574089
chr1:179690835-179690847	neg_5	chr1:179690594-179691095	-0.429819	0	0.0183599	0.00565789	-0.120128	-0.00661721	0.99925	0.896583	NA	0.0556	0.0315	0.20737	0.182442	0.227037	0.580865	0.574089
chr1:179690862-179690873	neg_1	chr1:179690594-179691095	-0.355763	-18	0.000773737	0.00089498	-0.114882	0.0222251	0.963364	0.773545	NA	0.0452	0.053	0.20737	0.182442	0.227037	0.580865	0.574089
chr1:179701521-179701537	pos_2	chr1:179701798-179702299	0.354267	512	0.000728631	0.00129315	0.137945	0	0.013125	0.118812	2.84e-05	0.00104	0.0198	0.901031	0.486057	0.746242	0.943171	0.654735
chr1:179702030-179702044	pos_1	chr1:179701798-179702299	0.339999	5	0.0881651	-0.0793675	0.177899	0.804691	0.162357	0.0551429	0.0806	0.168	0.0107	0.901031	0.486057	0.746242	0.943171	0.654735
chr1:179702092-179702102	pos_0	chr1:179701798-179702299	0.480476	-44	0.0987129	-0.0918365	0.334094	0.781889	0.152	0.0969	NA	4.46e-05	0.0228	0.804431	0.486057	0.746242	0.943171	0.654735
chr1:179709400-179709418	neg_3	chr1:179709744-179710245	-0.324445	577	0.000528313	0.000282347	-0.152091	0	0.000944444	0.0264444	0.00419	0.0019	0.0203	NA	NA	NA	NA	NA
chr1:179709974-179709984	pos_0	chr1:179709744-179710245	0.511623	11	0.0386132	-0.0257828	0.320215	0.214678	0.5468	0.4293	NA	0.000167	0.0701	0.28297	0.323073	0.204235	0.349992	0.379933
chr1:179710015-179710031	pos_2	chr1:179709744-179710245	0.299739	-21	0.0276997	-0.0213067	0.115137	0.127608	0.868875	0.801	0.00394	0.0113	0.0405	0.553843	0.323073	0.204235	0.349992	0.379933
chr1:179788133-179788147	pos_1	chr1:179788165-179788666	0.30901	269	-0.00143684	-0.00685593	0.0969031	0.0946193	0.00457143	0.0512143	NA	0.0408	0.0257	NA	NA	NA	NA	NA
chr1:179788359-179788376	neg_0	chr1:179788165-179788666	-0.379609	40	0.119493	-0.0401296	-0.283551	1.07856	0.0215294	0.302824	3.37e-06	4.46e-05	0.0926	0.626917	0.617424	0.755153	0.943171	0.934865
chr1:179788399-179788410	neg_1	chr1:179788165-179788666	-0.343556	6	0.00358241	0.00391648	-0.112346	0.102532	0.000454545	-0.155364	NA	0.0361	0.0413	0.626917	0.617424	0.755153	0.943171	0.934865
chr1:180212050-180212061	neg_1	chr1:180211774-180212275	-0.414979	-26	0.0871454	-0.00742982	-0.546559	0.331071	0.0118182	0.0994545	NA	0.0474	0.29	0.518153	0.420203	0.490237	0.841757	0.597546
chr1:180212074-180212091	neg_0	chr1:180211774-180212275	-0.397061	-50	0.078277	-0.0630778	-0.480892	0.749211	0.000705882	-0.0514706	1.03e-05	0.000371	0.0694	0.505841	0.420203	1	0.841757	0.597546
chr1:180221602-180221614	neg_5	chr1:180221415-180221916	-0.491342	52	0.0191821	-0.00352987	-0.257662	0	0.12225	0.30025	NA	0.00424	0.0485	NA	NA	NA	NA	NA
chr1:180221624-180221642	pos_3	chr1:180221415-180221916	0.391244	24	0.0537879	-0.128997	0.974711	0	0.000611111	-0.304778	0.00353	0.000204	0.129	NA	NA	NA	NA	NA
chr1:180221677-180221688	neg_1	chr1:180221415-180221916	-0.370338	-12	0.0247546	-0.00133085	-0.335799	0	0.00290909	0.0612727	NA	0.0242	0.0251	NA	NA	NA	NA	NA
chr1:180221750-180221760	pos_0	chr1:180221415-180221916	0.463	-85	0.0117313	-0.0117929	0.39353	0	5e-04	-0.564	NA	0.000126	0.0721	NA	NA	NA	NA	NA
chr1:180353471-180353487	pos_2	chr1:180353937-180354438	0.354169	701	0.000276905	-0.00274214	0.112253	0	1	1.02881	8.18e-05	0.00081	0.00904	NA	NA	NA	NA	NA
chr1:180354202-180354218	pos_2	chr1:180353937-180354438	0.362016	-15	0.0623992	-0.0498762	0.108574	0.425207	1	1.18	5.78e-05	0.000455	0.0599	0.44601	0.472805	0.775533	0.245877	0.510163
chr1:180354302-180354313	neg_1	chr1:180353937-180354438	-0.39193	-115	0.0411719	0.0168693	-0.22153	0.0708794	0.297273	0.382909	NA	0.0361	0.039	NA	NA	NA	NA	NA
chr1:180425474-180425492	pos_3	chr1:180425896-180426397	0.315275	655	-0.00177367	0.000791934	0.186723	0	0.219389	0.31	0.00576	5.93e-05	0.0166	NA	NA	NA	NA	NA
chr1:180426117-180426131	pos_1	chr1:180425896-180426397	0.447659	16	0.0569327	-0.0953544	0.162641	0.738193	0.999929	1.11779	0.266	0.213	0.0841	NA	NA	NA	NA	NA
chr1:180426161-180426175	pos_1	chr1:180425896-180426397	0.326636	-15	0.0112696	-0.0189965	0.157933	0.135484	0.9995	0.896857	0.291	0.0605	0.192	NA	NA	NA	NA	NA
chr1:180426182-180426192	pos_0	chr1:180425896-180426397	0.469611	-36	0.0300205	-0.0350042	0.446191	0.312863	0.9992	0.9603	NA	4.46e-05	0.0141	NA	NA	NA	NA	NA
chr1:180426484-180426501	neg_0	chr1:180425896-180426397	-0.393269	-338	0.0313008	-0.0146984	-0.13063	0.893327	0.406765	0.415706	6.05e-07	0.000855	0.114	NA	NA	NA	NA	NA
chr1:180801066-180801076	pos_0	chr1:180800877-180801378	0.458762	52	0.0320965	-0.028088	0.264008	0.187868	0.0167	0.084	NA	3.26e-05	0.0753	NA	NA	NA	NA	NA
chr1:180801119-180801135	pos_2	chr1:180800877-180801378	0.338872	0	0.0308893	-0.0558298	0.114674	0.166266	0.67025	0.40225	0.000318	4.46e-05	0.0266	NA	NA	NA	NA	NA
chr1:180801608-180801622	pos_1	chr1:180800877-180801378	0.355569	-481	0.00165169	-0.00110293	0.0859342	-0.000835093	0.441071	0.582929	NA	0.0614	0.34	NA	NA	NA	NA	NA
chr1:180899328-180899339	neg_1	chr1:180899174-180899675	-0.442184	86	0.0130763	0.030571	-0.337114	0.071563	0.00172727	-0.184909	NA	0.0269	0.395	0.429306	0.65265	0.751472	0.31164	0.615306
chr1:180899377-180899388	neg_1	chr1:180899174-180899675	-0.412267	37	0.0143111	0.0223451	-0.24904	0.0344718	0.000909091	-0.0643636	NA	0.0021	0.109	0.429306	0.65265	0.529872	0.495793	0.615306
chr1:180899496-180899514	pos_3	chr1:180899174-180899675	0.393558	-72	0.0878401	-0.129122	0.992537	0.756242	0.1685	0.340056	0.00146	4.46e-05	0.0998	0.362249	0.541445	0.529872	0.495793	0.615306
chr1:180930817-180930834	neg_0	chr1:180930654-180931155	-0.36187	71	0.0732263	-0.0803469	-0.337027	0.868885	0.840824	0.705059	7.22e-06	4.46e-05	0.121	0.307457	0.512479	0.291562	0.353102	0.350573
chr1:180930852-180930866	neg_2	chr1:180930654-180931155	-0.316221	39	0.0256834	-0.00518451	-0.152096	0.0243331	0.748571	0.711786	0.0713	0.0648	0.144	0.307457	0.512479	0.291562	0.353102	0.350573
chr1:180930917-180930928	neg_1	chr1:180930654-180931155	-0.396572	-13	0.0281791	0.00286401	-0.306236	0.0767659	0.204091	0.530636	NA	0.0404	0.183	0.200816	0.662263	0.153319	0.20054	0.207522
chr1:180931404-180931414	pos_0	chr1:180930654-180931155	0.44032	-500	-0.0018569	0.000200427	0.287784	-0.000481799	0.0023	-0.3124	NA	0.000126	0.0489	0.552031	0.449028	0.497602	0.510324	0.682541
chr1:181096692-181096706	pos_1	chr1:181097166-181097667	0.419137	-236	0.0139709	-0.0581938	0.132428	0	0.977786	1.0055	0.146	0.149	0.0604	0.70615	0.371656	0.487882	0.619194	0.921397
chr1:181097418-181097436	pos_3	chr1:181097166-181097667	0.317785	-2	0.00925098	-0.0144061	0.220623	0.0492001	0.409611	0.237222	0.0129	9.81e-05	0.0866	0.236144	0.195891	0.199604	0.184273	0.188833
chr1:181097466-181097477	neg_1	chr1:181097166-181097667	-0.455784	-50	0.053245	0.00473582	-0.374012	0.102797	0.0522727	0.492909	NA	0.0288	0.0188	0.236144	0.195891	0.18274	0.267904	0.188833
chr1:181097519-181097533	pos_1	chr1:181097166-181097667	0.36097	-103	0.0191662	-0.0210071	0.163335	0.0948265	0.0184286	0.320714	0.169	0.0258	0.202	0.236144	0.195891	0.18274	0.267904	0.188833
chr1:181097653-181097663	pos_0	chr1:181097166-181097667	0.447697	-237	-0.00390095	-0.000817657	0.111595	0.0416434	0.0265	0.2426	NA	0.00198	0.0361	0.868994	0.660015	0.69098	0.267904	0.660746
chr1:181113452-181113470	pos_3	chr1:181112996-181113765	0.346706	45	0.0371553	-0.0639526	0.8459	0.520607	0.0778889	0.422167	0.00147	1.47e-05	0.0404	0.564423	0.613517	0.629611	0.634212	0.423564
chr1:181113521-181113531	pos_0	chr1:181112996-181113765	0.442996	-7	0.023374	-0.0547092	0.172413	0.468808	6e-04	-0.0948	NA	0.00111	0.0251	0.496694	0.561068	0.461022	0.39982	0.423511
chr1:181113982-181113998	pos_2	chr1:181112996-181113765	0.300684	-468	0.000632441	0.00113445	0.103694	0.00631668	0.01775	0.160063	0.000654	0.00133	0.0205	0.502757	0.614446	0.528093	0.548957	0.934865
chr1:181184461-181184478	neg_0	chr1:181184418-181184919	-0.379702	191	0.0479164	-0.0604109	-0.242248	0.722422	0.194529	0.225353	6.51e-05	0.00455	0.066	NA	NA	NA	NA	NA
chr1:181184501-181184512	neg_1	chr1:181184418-181184919	-0.326818	157	0.0134577	0.00934341	-0.117622	0.0671342	0.537909	0.541455	NA	0.0101	0.169	NA	NA	NA	NA	NA
chr1:181184699-181184710	neg_1	chr1:181184418-181184919	-0.395483	-31	0.0181289	-0.00291324	-0.294699	0.138352	0.00954545	-0.0789091	NA	0.053	0.0803	NA	NA	NA	NA	NA
chr1:181184729-181184747	pos_3	chr1:181184418-181184919	0.287065	-61	0.0146588	-0.0299681	0.327335	0.233557	0.00588889	0.0337222	0.00902	3.26e-05	0.0575	NA	NA	NA	NA	NA
chr1:181184751-181184765	pos_1	chr1:181184418-181184919	0.306166	-83	0.01623	-0.0298488	0.241847	0.266408	0.722214	0.634214	0.128	0.0376	0.0874	NA	NA	NA	NA	NA
chr1:18161375-18161389	neg_2	chr1:18161404-18161905	-0.348203	266	-0.00105914	0.00374603	-0.0878448	0.00128296	0.00407143	-0.0327857	0.148	0.0486	0.0376	0.658301	0.520902	0.48038	0.561108	0.668582
chr1:18161677-18161687	pos_0	chr1:18161404-18161905	0.433179	-23	0.036068	-0.0338661	0.171884	0.343966	0.0459	-0.0672	NA	0.000236	0.0468	0.333166	0.214287	0.324847	0.272339	0.744901
chr1:18161698-18161716	pos_3	chr1:18161404-18161905	0.364993	-44	0.089939	-0.0867825	0.499909	0.6872	0.599889	0.461278	0.000112	3.26e-05	0.119	0.333166	0.214287	0.324847	0.272339	0.744901
chr1:18162197-18162207	pos_0	chr1:18161404-18161905	0.51818	-543	-0.00246413	0.000519097	0.217242	0	0.058	-0.134	NA	0.000204	0.0187	NA	NA	NA	NA	NA
chr1:18183453-18183471	neg_3	chr1:18183280-18183781	-0.325315	60	0.0107883	-0.00860332	-0.144846	0.0268121	0.00238889	0.0311111	0.00176	0.0116	0.00183	0.594584	0.358886	0.425591	0.873251	0.358438
chr1:18183492-18183505	neg_6	chr1:18183280-18183781	-0.495092	26	0.041319	-0.0271956	-0.234647	0.0935804	0.00430769	0.236615	0.47	0.0116	0.117	0.594584	0.358886	0.425591	0.873251	0.358438
chr1:18183725-18183735	pos_0	chr1:18183280-18183781	0.494139	-195	0.0122069	-0.0224407	0.698865	0.224239	4e-04	-0.2652	NA	4.46e-05	0.0346	0.594584	0.358886	0.484385	0.873251	0.358438
chr1:181989770-181989780	pos_0	chr1:181989579-181990080	0.410084	50	0.000307108	-0.00376844	0.318509	0.122826	0.8879	0.7385	NA	0.000248	0.032	NA	NA	NA	NA	NA
chr1:181989908-181989922	pos_1	chr1:181989579-181990080	0.351966	-79	0.0113476	-0.0377094	0.255892	0.220361	0.0235714	-0.295929	0.346	0.16	0.13	NA	NA	NA	NA	NA
chr1:182143783-182143793	pos_0	chr1:182143951-182144452	0.477809	-390	0.00270214	-0.00591307	0.158567	0.192569	0.0017	0.0841	NA	3.26e-05	0.0953	0.738019	0.687691	0.823354	0.711513	0.656986
chr1:182144118-182144135	neg_0	chr1:182143951-182144452	-0.335689	67	0.0490346	-0.0403502	-0.23361	0.363361	0.571294	0.560882	2.11e-05	0.00263	0.115	0.26134	0.230008	0.218024	0.260528	0.368531
chr1:182144185-182144196	neg_1	chr1:182143951-182144452	-0.368254	6	0.00920613	-8.40967e-06	-0.28734	0.0796286	0.969455	0.929	NA	0.00389	0.0599	0.26134	0.230008	0.218024	0.260528	0.367694
chr1:182144211-182144222	neg_1	chr1:182143951-182144452	-0.345414	-10	0.0124781	0.00482941	-0.202107	0.0349606	0.958091	0.691	NA	0.00389	0.0895	0.26134	0.230008	0.218024	0.260528	0.367694
chr1:182144346-182144356	pos_0	chr1:182143951-182144452	0.417361	-145	0.00201777	-0.00713229	0.129127	0.13352	0.0011	0.0524	NA	0.000305	0.0269	0.396701	0.362489	0.339987	0.352084	0.367694
chr1:182336249-182336260	neg_1	chr1:182336073-182336962	-0.460829	64	0.0193527	0.00851805	-0.116382	0.0799065	0.172091	-0.0195454	NA	0.042	0.0384	0.92245	0.888594	0.823534	0.610352	0.787439
chr1:182336271-182336281	pos_0	chr1:182336073-182336962	0.442782	43	0.00344448	-0.00671003	0.140086	0.0888286	0.7352	0.4701	NA	0.000524	0.108	0.92245	0.888594	0.823534	0.610352	0.787439
chr1:182336699-182336716	neg_0	chr1:182336073-182336962	-0.41575	0	0.0581648	-0.0753591	-0.279825	0.869127	0.00982353	0.120176	1.1e-07	5.93e-05	0.116	0.700877	0.745268	0.640542	0.52296	0.385885
chr1:182353644-182353658	pos_1	chr1:182353390-182353891	0.373878	-4	0.0749299	-0.114329	0.163588	0.458356	0.404571	0.341857	0.239	0.154	0.25	NA	NA	NA	NA	NA
chr1:182448301-182448319	pos_3	chr1:182448600-182449101	0.337913	532	-3.91427e-05	0.000629707	0.198654	0.0106989	0.000888889	-0.12	0.00285	0.0014	0.127	NA	NA	NA	NA	NA
chr1:182448514-182448530	pos_2	chr1:182448600-182449101	0.300499	321	0.000625753	-0.0138238	0.275645	0.122941	0.007625	0.0948125	4.99e-05	9.81e-05	0.0427	NA	NA	NA	NA	NA
chr1:182448688-182448706	pos_3	chr1:182448600-182449101	0.323576	145	0.0131097	-0.0208722	0.499444	0.0480021	0.0293333	0.407611	0.00125	1.47e-05	0.0567	NA	NA	NA	NA	NA
chr1:182448949-182448961	neg_5	chr1:182448600-182449101	-0.405884	-99	0.0121876	-0.00154041	-0.119281	0.000908387	0.00183333	0.188	NA	0.0224	0.00374	NA	NA	NA	NA	NA
chr1:182594785-182594802	neg_0	chr1:182594587-182595088	-0.332821	36	0.0613606	-0.0708635	-0.55208	0.586676	0.00164706	-0.0645294	3.81e-06	0.000167	0.00951	0.862093	0.518216	0.840839	0.567315	0.854354
chr1:182606623-182606637	neg_8	chr1:182606647-182607148	-0.621456	261	0.0266031	0.00926093	-0.123328	-0.00113739	0.902214	0.854857	NA	0.0548	0.0571	0.619642	0.564473	0.683919	0.568555	0.435707
chr1:182606833-182606843	pos_0	chr1:182606647-182607148	0.481806	55	0.0320347	-0.0323805	0.396479	0.214528	0.0085	-0.0187	NA	0.000167	0.0457	0.189456	0.564473	0.683919	0.568555	0.435707
chr1:182606850-182606864	pos_1	chr1:182606647-182607148	0.311814	34	-0.00256162	-0.00358002	0.102173	0.123152	0.214429	0.275071	0.238	0.0433	0.177	0.189456	0.564473	0.683919	0.568555	0.435707
chr1:182607044-182607058	pos_1	chr1:182606647-182607148	0.372574	-147	-0.00134906	-0.00631946	0.202854	0.107173	0.00692857	0.105929	0.173	0.139	0.0155	0.838689	0.85932	0.99186	0.568555	0.829226
chr1:182607306-182607316	pos_0	chr1:182606647-182607148	0.505013	-409	0.00383632	-0.0138726	0.179033	0.168656	0.0035	0.2193	NA	3.26e-05	0.11	NA	NA	NA	NA	NA
chr1:182633976-182633987	neg_1	chr1:182634275-182635113	-0.471479	-205	0.0278601	0.0180352	-0.137435	0.0423908	0.052	0.368182	NA	0.0288	0.0277	0.597811	0.462612	0.546309	0.578794	0.555086
chr1:182634556-182634566	pos_0	chr1:182634275-182635113	0.460902	-31	0.00234637	-0.0179573	0.749664	0.0663058	0.0092	0.0759	NA	0.000141	0.24	0.813591	0.710667	0.847036	0.83944	0.609825
chr1:182634850-182634868	pos_3	chr1:182634275-182635113	0.326825	0	0.0369424	-0.0616905	0.843213	0.0805744	0.930333	0.796444	0.0045	0.000946	0.0417	0.813591	0.710667	0.847036	0.379583	0.838188
chr1:182634910-182634920	pos_0	chr1:182634275-182635113	0.408948	-48	0.011989	-0.0194897	0.39015	0.0682677	0.0054	0.1975	NA	9.81e-05	0.125	0.494563	0.527588	0.847036	0.379583	0.547731
chr1:182665373-182665389	pos_2	chr1:182665814-182666315	0.30363	676	-0.000615503	0.000216451	0.0956664	0	0.0050625	0.092625	0.000196	0.000455	0.0242	0.923461	0.535033	1	0.660183	0.493642
chr1:182666117-182666134	pos_4	chr1:182665814-182666315	0.306044	-53	0.0100965	-0.0425613	0.188894	0.376662	0.00152941	-0.420941	3.55e-05	0.00181	0.0257	0.201182	0.784272	0.993042	0.942763	0.876651
chr1:182666787-182666805	pos_3	chr1:182665814-182666315	0.3214	-723	0.00671155	-0.00223217	0.159868	0	0.0165556	0.270389	0.000306	0.000371	0.0368	0.487027	0.700737	0.540705	0.278191	0.59591
chr1:182699756-182699767	neg_1	chr1:182699636-182700137	-0.396141	120	0.00756827	0.00770742	-0.174072	0.0445264	0.344818	0.454909	NA	0.0404	0.178	0.324458	0.342826	0.30218	0.348658	0.262232
chr1:182699831-182699842	neg_1	chr1:182699636-182700137	-0.330046	45	0.0191022	0.0104749	-0.127256	0.0457608	0.0554545	0.505	NA	0.037	0.119	0.324458	0.342826	0.30218	0.256687	0.262232
chr1:182765246-182765264	pos_3	chr1:182765397-182765898	0.299215	384	0.000113397	-0.000400596	0.101998	0	0.00144444	0.0551667	0.00341	0.0015	0.0459	NA	NA	NA	NA	NA
chr1:182765623-182765639	pos_2	chr1:182765397-182765898	0.283096	9	0.0329955	-0.044606	0.0958185	0.163069	0.0008125	-0.00487499	0.000937	0.000536	0.025	NA	NA	NA	NA	NA
chr1:182765647-182765658	neg_1	chr1:182765397-182765898	-0.348847	0	0.0607273	-0.0234039	-0.207553	0.262262	0.00163636	-0.0338182	NA	0.107	0.131	NA	NA	NA	NA	NA
chr1:182765707-182765725	pos_3	chr1:182765397-182765898	0.299706	-60	0.0201885	-0.0206267	0.163595	0.0785603	0.00355556	0.203889	0.000685	8.6e-05	0.0668	NA	NA	NA	NA	NA
chr1:182765924-182765942	pos_3	chr1:182765397-182765898	0.305577	-277	-0.00257099	0.000423392	0.0902273	0.0043372	0.0192778	0.0756667	0.00697	0.000455	0.0635	NA	NA	NA	NA	NA
chr1:183054756-183054773	neg_0	chr1:183054210-183055073	-0.386363	50	0.0611041	-0.0689486	-0.307122	0.554107	0.025	0.220412	1.7e-05	0.00198	0.116	0.775548	0.818387	0.741368	0.571658	0.645343
chr1:183054825-183054836	neg_1	chr1:183054210-183055073	-0.421842	-3	0.0917247	0.0169156	-0.244392	0.168435	0.00445455	-0.000909092	NA	0.053	0.0266	0.775548	0.818387	0.731638	0.712546	0.799451
chr1:183096920-183096930	pos_0	chr1:183096802-183097303	0.437714	123	-0.000671866	-0.00263773	0.296594	0	7e-04	-0.0678	NA	9.81e-05	0.177	NA	NA	NA	NA	NA
chr1:183097109-183097127	pos_3	chr1:183096802-183097303	0.371563	-57	0.046768	-0.120243	0.757863	0	0.984111	0.822833	0.000127	7.13e-05	0.0407	NA	NA	NA	NA	NA
chr1:183097175-183097189	pos_1	chr1:183096802-183097303	0.347392	-123	-0.00189732	-0.0439366	0.186	0	0.857214	0.430357	0.0225	0.0181	0.159	NA	NA	NA	NA	NA
chr1:183242518-183242528	pos_0	chr1:183242477-183243403	0.460922	200	-0.00272223	-0.00247667	0.127587	0.00550855	0.0052	-0.0251	NA	0.000603	0.125	0.668007	0.38645	0.630287	0.943171	0.69683
chr1:183242706-183242720	pos_1	chr1:183242477-183243403	0.404241	8	0.0281934	-0.024147	0.156913	0.434661	0.990786	0.764357	0.379	0.117	0.0491	0.318272	0.248226	0.208058	0.943171	0.69683
chr1:18329020-18329037	neg_0	chr1:18328789-18329290	-0.421052	3	0.113739	-0.0479337	-0.774285	2.42848	0.484706	0.400588	6.52e-07	0.000126	0.0779	0.569284	0.311327	0.558685	0.323591	0.723089
chr1:18329177-18329194	neg_0	chr1:18328789-18329290	-0.398151	-138	0.0283898	-0.0209292	-0.234241	1.03184	0.00241176	0.0328235	6.26e-06	4.46e-05	0.0863	0.569284	0.444954	0.425978	0.323591	0.547007
chr1:183316216-183316233	neg_0	chr1:183315959-183316460	-0.338486	-7	0.0726135	-0.0741845	-0.296737	0.647664	0.918353	0.742176	1.85e-05	0.0014	0.131	0.466274	0.380902	0.325715	0.175987	0.321345
chr1:183316399-183316410	neg_1	chr1:183315959-183316460	-0.335167	-190	0.00432685	0.00327492	-0.114745	0.0157979	0.0819091	0.181091	NA	0.0981	0.277	0.466274	0.380902	0.325715	0.347329	0.321345
chr1:183358983-183358999	pos_2	chr1:183359331-183359832	0.307432	583	0.000592662	-0.000414483	0.0970373	0	0.0158125	0.0061875	1.52e-05	7.13e-05	0.0493	NA	NA	NA	NA	NA
chr1:183359244-183359258	pos_1	chr1:183359331-183359832	0.366362	324	-0.000132828	-0.00128388	0.113314	0.0034994	0.000428571	-0.2635	0.2	0.056	0.104	NA	NA	NA	NA	NA
chr1:183359605-183359623	neg_3	chr1:183359331-183359832	-0.323757	-24	0.00340464	-0.00202644	-0.300142	0.155894	0.00388889	0.0872222	0.0117	0.00222	0.0573	0.475753	0.291982	0.276684	0.432655	0.500356
chr1:183359673-183359684	neg_1	chr1:183359331-183359832	-0.400863	-92	0.0224468	0.0201066	-0.225818	0.160609	0.00963636	0.203545	NA	0.0288	0.0101	0.475753	0.291982	0.276684	0.432655	0.500356
chr1:183360254-183360264	pos_0	chr1:183360364-183360865	0.42073	351	-0.00187956	-0.000623012	0.135098	0.00332826	0.0033	-0.1999	NA	0.000621	0.0405	NA	NA	NA	NA	NA
chr1:183361270-183361288	pos_3	chr1:183360364-183360865	0.344494	-656	-0.00195588	-0.00511032	0.254607	0	0.00255556	-0.388333	0.000216	0.000278	0.0628	NA	NA	NA	NA	NA
chr1:183383237-183383248	neg_1	chr1:183383035-183383927	-0.423826	38	0.019739	0.0156016	-0.157718	0.0172505	0.043	0.0496364	NA	0.042	0.0129	NA	NA	NA	NA	NA
chr1:183383670-183383681	neg_1	chr1:183383035-183383927	-0.365714	0	0.0154068	-0.00479356	-0.233941	0.241227	0.135727	0.061	NA	0.0656	0.148	0.322891	0.269004	0.792154	0.305657	0.596983
chr1:183383685-183383703	neg_3	chr1:183383035-183383927	-0.310497	-9	-0.00335312	-0.00145115	-0.148649	0.152158	0.0135556	0.114667	0.02	0.0182	0.0506	0.322891	0.269004	0.792154	0.305657	0.596983
chr1:183383708-183383725	neg_0	chr1:183383035-183383927	-0.370589	-32	0.0490371	-0.0598975	-0.361579	1.00618	0.0133529	0.110941	2.72e-05	0.00149	0.128	0.322891	0.269004	0.792154	0.305657	0.596983
chr1:183443185-183443202	neg_0	chr1:183442977-183443478	-0.330871	26	0.0499361	-0.0617976	-0.355767	0	0.993235	0.528824	2.69e-06	5.93e-05	0.106	NA	NA	NA	NA	NA
chr1:183444010-183444020	pos_0	chr1:183444172-183444673	0.48593	403	0.000620058	-5.48184e-05	0.13013	0	0.2191	0.4084	NA	5.93e-05	0.0686	0.852604	0.622099	0.542365	0.931532	0.934865
chr1:183444418-183444436	pos_3	chr1:183444172-183444673	0.360675	0	0.0237509	-0.0394804	0.707189	0	0.00566667	0.0325	0.00157	0.000946	0.0832	0.632296	0.622099	0.542365	0.931532	0.934865
chr1:183693745-183693756	neg_1	chr1:183693569-183694070	-0.365386	64	-0.00693064	0.00507279	-0.111818	0.0667004	0.00363636	0.270545	NA	0.0082	0.137	NA	NA	NA	NA	NA
chr1:183694388-183694405	pos_4	chr1:183693569-183694070	0.332831	-569	0.000663275	-9.35723e-05	0.098309	0	0.0153529	0.0758824	3.84e-05	0.00362	0.0146	NA	NA	NA	NA	NA
chr1:183710489-183710507	pos_3	chr1:183710723-183711224	0.347956	467	0	-0.000458972	0.313975	0	0.424889	0.402833	0.00101	0.00029	0.0841	NA	NA	NA	NA	NA
chr1:183710909-183710927	pos_3	chr1:183710723-183711224	0.316531	47	0	-0.000100613	0.101262	0	0.0208889	0.320111	0.00163	0.00143	0.08	0.802149	0.489116	0.561779	0.806477	0.40363
chr1:183710938-183710955	neg_0	chr1:183710723-183711224	-0.36322	19	0	-0.0769373	-0.758315	0	0.00247059	0.126118	9.81e-05	1.47e-05	0.0682	0.394656	0.500097	0.388825	0.806477	0.40363
chr1:183712185-183712195	pos_0	chr1:183711984-183712485	0.489506	40	0.0308681	-0.0637634	0.670734	0	0.9545	0.6082	NA	3.26e-05	0.0886	0.170183	0.9008	0.906955	0.932838	0.747234
chr1:183778225-183778242	neg_0	chr1:183777998-183778499	-0.368273	7	0.0708354	-0.0621787	-0.14251	0.530005	0.998529	0.846235	1.62e-05	7.13e-05	0.191	0.898306	0.589972	0.833254	0.838121	0.23677
chr1:183778279-183778293	pos_1	chr1:183777998-183778499	0.356926	-31	0.028334	-0.0212501	0.116362	0.296679	0.776286	0.678286	0.475	0.234	0.079	0.898306	0.589972	0.713399	0.838121	0.23677
chr1:183778303-183778321	neg_3	chr1:183777998-183778499	-0.327729	-55	0.0103839	-0.000854413	-0.128067	0.0604614	0.918944	0.595167	0.0404	0.0393	0.0446	0.923461	0.589972	0.713399	0.838121	0.23677
chr1:184010752-184010770	pos_3	chr1:184010709-184011210	0.291003	190	0.00082552	-0.0178113	0.447774	0.0633728	0.00872222	0.0533889	0.00316	1.47e-05	0.0753	0.368786	0.446653	0.411945	0.521841	0.397084
chr1:184010842-184010860	pos_3	chr1:184010709-184011210	0.280908	100	0.00131125	-0.00170788	0.161159	0.00703609	0.613389	0.690833	0.0149	0.000621	0.0532	0.368786	0.446653	0.411945	0.521841	0.397084
chr1:184010930-184010941	neg_1	chr1:184010709-184011210	-0.397961	19	0.0222784	-0.00340843	-0.225707	0.165396	0.000454545	0.0437273	NA	0.0981	0.283	0.368786	0.446653	0.411945	0.521841	0.397084
chr1:184011492-184011502	pos_0	chr1:184010709-184011210	0.473955	-533	-0.000234216	0.00180357	0.283588	0.0278124	0.0052	-0.0028	NA	0.000248	0.0341	NA	NA	NA	NA	NA
chr1:18401885-18401895	pos_0	chr1:18401747-18402248	0.46558	103	0.0219163	-0.0227736	0.223505	0.276362	0.3319	0.279	NA	0.000167	0.0355	NA	NA	NA	NA	NA
chr1:18401950-18401968	pos_3	chr1:18401747-18402248	0.315246	30	0.120776	-0.0921807	0.614286	1.06614	0.0217222	-0.127611	9.61e-05	0.000126	0.0718	0.661853	0.767955	0.706434	0.482267	0.492956
chr1:184022634-184022654	neg_4	chr1:184022670-184023547	-0.336831	267	0.00730227	0.00547347	-0.0863968	0.00990179	0.08595	0.26955	0.00688	0.00902	0.00726	0.582019	0.529666	0.448941	0.550083	0.361467
chr1:184022753-184022764	neg_1	chr1:184022670-184023547	-0.493032	157	0.0523126	0.0445286	-0.265253	0.21426	0.460818	0.572364	NA	0.042	0.0141	0.582019	0.465197	0.448941	0.550083	0.361467
chr1:184022895-184022911	pos_2	chr1:184022670-184023547	0.317284	10	0.0705403	-0.0536857	0.197077	0.823572	0.937437	0.811625	3.46e-06	7.13e-05	0.0373	0.142503	0.465197	0.192827	0.550083	0.361467
chr1:184022935-184022953	pos_3	chr1:184022670-184023547	0.345214	-15	0.0618552	-0.0420741	0.62901	0.592827	0.373278	0.559278	0.00247	7.13e-05	0.0631	0.142503	0.933867	0.192827	0.822111	0.361467
chr1:18408642-18408662	neg_4	chr1:18408636-18409137	-0.323207	225	0.0011283	0.00135176	-0.155882	0.00757482	0.0946	0.03735	0.0456	0.025	0.116	NA	NA	NA	NA	NA
chr1:18408878-18408896	pos_3	chr1:18408636-18409137	0.367344	0	0.0490304	-0.117707	1.09437	0.309232	0.0172222	0.139556	0.000893	1.47e-05	0.0691	NA	NA	NA	NA	NA
chr1:18409105-18409117	neg_5	chr1:18408636-18409137	-0.421132	-219	0.000605468	0.00203156	-0.130835	0.00071471	0.00241667	-0.0324167	NA	0.082	0.111	0.714047	0.528484	0.903456	0.519572	0.639476
chr1:184311721-184311738	neg_0	chr1:184311509-184312010	-0.367401	22	0.0822077	-0.0591094	-0.335383	0.84161	0.663529	0.198471	2.46e-05	7.13e-05	0.109	0.203634	0.153546	0.431382	0.157901	0.934865
chr1:184311797-184311811	pos_1	chr1:184311509-184312010	0.35593	-38	0.0259376	-0.0218454	0.184605	0.210182	0.941857	0.384143	0.127	0.109	0.105	0.203634	0.153546	0.431382	0.157901	0.934865
chr1:184311837-184311853	pos_2	chr1:184311509-184312010	0.308357	-78	0.0229546	-0.00875135	0.157934	0.17166	0.181375	0.2905	0.000902	0.000356	0.0415	0.203634	0.153546	0.431382	0.409192	0.934865
chr1:184454762-184454780	pos_3	chr1:184454475-184455247	0.281035	-37	-0.00184539	0.000171506	0.323444	0.000812708	0.621056	0.376111	0.0148	0.0015	0.0782	0.70578	0.601455	0.876278	0.817924	0.761739
chr1:184454992-184455009	neg_0	chr1:184454475-184455247	-0.379069	0	0.114856	-0.0551245	-0.303131	0.988613	0.0504706	0.219	6.33e-06	0.000204	0.055	NA	NA	NA	NA	NA
chr1:1847712-1847726	neg_2	chr1:1847493-1847994	-0.334223	18	0.0228122	-0.0205802	-0.0708455	0.0282484	0.00692857	-0.0830714	NA	0.0414	0.147	NA	NA	NA	NA	NA
chr1:1847800-1847817	pos_4	chr1:1847493-1847994	0.285668	-57	0.0160683	-0.0378224	0.22947	0.123546	0.0347647	-0.0462941	0.000829	0.000204	0.0841	NA	NA	NA	NA	NA
chr1:184802414-184802424	pos_0	chr1:184802204-184802705	0.456448	31	0.0191198	-0.0170033	0.337918	0.0595824	0.0071	0.1107	NA	3.26e-05	0.095	NA	NA	NA	NA	NA
chr1:184802485-184802498	neg_6	chr1:184802204-184802705	-0.5737	-31	0.0509447	-0.0273038	-0.149358	0.0619375	0.00115385	-0.130692	0.195	0.0141	0.0672	NA	NA	NA	NA	NA
chr1:184803003-184803021	pos_3	chr1:184802986-184803487	0.273751	216	-0.00128343	0.000619842	0.131277	0.00308747	0.00611111	0.130111	0.0331	0.000455	0.0606	0.911483	0.61885	0.873741	0.722001	0.662323
chr1:184803213-184803230	neg_0	chr1:184802986-184803487	-0.415405	7	0.10167	-0.0773838	-0.684922	0.518499	0.0298235	0.0425294	2.89e-07	0.00029	0.136	0.911483	0.61885	0.873741	0.722001	0.662323
chr1:184803316-184803334	pos_3	chr1:184802986-184803487	0.338199	-80	-0.00032738	-0.0049806	0.10287	0.00433049	0.0593889	0.173389	0.00141	0.00146	0.0343	0.561258	0.426137	0.530351	0.79112	0.425061
chr1:184803590-184803608	pos_3	chr1:184802986-184803487	0.318904	-354	0.00148275	0.000261694	0.196784	0	0.685	0.472833	0.00329	0.000536	0.14	0.561258	0.426137	0.530351	0.79112	0.425061
chr1:184803705-184803715	pos_0	chr1:184802986-184803487	0.411502	-469	0.000529449	-0.00121896	0.166196	0	0.9956	0.5688	NA	0.000189	0.0777	0.922964	0.956021	0.616821	0.79112	0.425061
chr1:185033776-185033788	neg_5	chr1:185033551-185034052	-0.516941	14	0.0219776	-0.00481373	-0.377609	0.0253131	0.0153333	0.415667	NA	0.00424	0.0297	NA	NA	NA	NA	NA
chr1:185033800-185033817	neg_0	chr1:185033551-185034052	-0.358748	0	0.0786136	-0.109566	-0.273696	0.605002	0.863118	0.637824	2.87e-06	1.47e-05	0.00635	NA	NA	NA	NA	NA
chr1:185033835-185033849	pos_1	chr1:185033551-185034052	0.374771	-34	-0.00222804	-0.0172265	0.0861533	0.085181	0.824429	0.560071	0.274	0.146	0.083	NA	NA	NA	NA	NA
chr1:185735439-185735453	pos_1	chr1:185734999-185736108	0.321288	79	0.000330886	-0.00400504	0.261587	0.0408841	0.0150714	0.306786	0.0687	0.000727	0.158	0.906256	0.828305	0.918225	0.870625	0.247495
chr1:185735730-185735741	neg_1	chr1:185734999-185736108	-0.414842	117	0.0246716	0.0176094	-0.110967	0.0231233	0.0253636	0.353273	NA	0.134	0.0858	0.644877	0.554631	0.558189	0.611666	0.624764
chr1:185759057-185759067	pos_0	chr1:185759024-185759525	0.481761	208	0.000831832	-0.00230684	0.160068	0.0363338	0.0295	0.3649	NA	3.26e-05	0.0604	0.841281	0.783024	0.902603	0.665446	0.638933
chr1:185759141-185759155	pos_1	chr1:185759024-185759525	0.365321	120	0.00059499	-0.00205254	0.184884	0.0197196	0.587357	0.508286	0.473	0.02	0.136	0.841281	0.783024	0.902603	0.665446	0.638933
chr1:185759249-185759259	pos_0	chr1:185759024-185759525	0.428344	16	0.0145598	-0.0434048	0.369122	0.0452307	0.6947	0.3186	NA	5.93e-05	0.0544	0.241336	0.198906	0.157362	0.665446	0.638933
chr1:185775664-185775682	neg_3	chr1:185775602-185776600	-0.319479	171	-0.000424686	0.0012469	-0.133773	0.0360441	0.998833	0.946556	0.0103	0.0716	0.0472	0.34879	0.358152	0.333807	0.392306	0.343249
chr1:185775831-185775848	neg_0	chr1:185775602-185776600	-0.341029	5	0.0794476	-0.0551076	-0.136509	0.798499	0.998647	0.959	2.89e-05	0.000236	0.0195	0.392469	0.380834	0.350273	0.392306	0.343249
chr1:185775943-185775960	pos_4	chr1:185775602-185776600	0.357315	-91	0.0141854	-0.0118393	0.123256	0.166773	0.00405882	0.144294	0.000719	0.0177	0.111	0.392469	0.380834	0.350273	0.392306	0.343249
chr1:185776311-185776321	pos_0	chr1:185775602-185776600	0.436125	29	0.000771012	-0.00458468	0.345746	0.0617661	1e-04	-0.3771	NA	0.000438	0.0761	0.901111	0.954097	1	0.9431	0.934865
chr1:185776394-185776411	pos_4	chr1:185775602-185776600	0.317335	-45	-0.00231083	-0.0172888	0.163392	0.190469	0.545765	0.454529	0.00016	0.00234	0.0459	0.901111	0.954097	1	0.9431	0.934865
chr1:185805874-185805890	pos_2	chr1:185805556-185806057	0.359311	-68	0.0229523	-0.060519	0.251362	0.112848	0.0618125	0.446187	0.000139	0.00104	0.00512	NA	NA	NA	NA	NA
chr1:185806241-185806255	pos_1	chr1:185805556-185806057	0.379737	-435	0.0018963	-0.0120224	0.131684	0.0140576	0.0186429	0.215571	NA	0.14	0.12	NA	NA	NA	NA	NA
chr1:185871268-185871285	neg_0	chr1:185871047-185871548	-0.372685	13	0.0747888	-0.0689246	-0.300279	0.99902	0.00347059	-0.00394118	4.79e-05	4.46e-05	0.0172	0.549211	0.469886	0.681906	0.936822	0.872137
chr1:185871851-185871867	pos_2	chr1:185871047-185871548	0.308913	459	-0.000899759	-0.0034551	0.0872774	0.00700979	0.015125	0.189938	9.53e-05	0.000438	0.0193	NA	NA	NA	NA	NA
chr1:185960919-185960935	pos_2	chr1:185960310-185961200	0.331647	15	0.0200129	-0.0710235	0.270161	0.469554	0.9885	0.846688	8.34e-06	4.46e-05	0.0808	0.828674	0.853685	0.748446	0.942049	0.707274
chr1:185961376-185961390	pos_1	chr1:185960310-185961200	0.368095	-427	0.0017312	0.000687037	0.12776	0.0461794	0.314071	0.609	0.265	0.0646	0.0489	0.922393	0.894273	1	0.688678	0.934865
chr1:185998088-185998099	neg_1	chr1:185997935-185998436	-0.390977	87	0.00999181	0.00248634	-0.101804	0.0694918	0.00318182	-0.0584545	NA	0.0575	0.0139	NA	NA	NA	NA	NA
chr1:185998143-185998157	pos_1	chr1:185997935-185998436	0.374597	29	0.0284591	-0.0524195	0.121922	0.635744	0.0735714	0.460714	0.281	0.0911	0.0635	NA	NA	NA	NA	NA
chr1:185998186-185998200	pos_1	chr1:185997935-185998436	0.360283	-1	0.0124925	-0.0398532	0.226844	0.498587	0.000357143	-0.180929	0.393	0.0193	0.0597	NA	NA	NA	NA	NA
chr1:185998283-185998293	pos_0	chr1:185997935-185998436	0.46694	-98	0.00464929	-0.0170388	0.175083	0.318096	0.0015	-0.0632	NA	0.000204	0.0222	NA	NA	NA	NA	NA
chr1:1860181-1860199	pos_3	chr1:1859954-1860455	0.306785	6	0.0452702	-0.0388958	0.24574	0.425412	0.515278	0.170889	2.67e-05	0.000204	0.0282	NA	NA	NA	NA	NA
chr1:186113306-186113316	pos_0	chr1:186113335-186113836	0.423522	270	-0.0014505	-0.000984645	0.134284	0.0222817	0.0304	0.4627	NA	0.000189	0.0806	NA	NA	NA	NA	NA
chr1:186113508-186113524	pos_2	chr1:186113335-186113836	0.293275	62	0.00561739	-0.0165443	0.104835	0.0784831	0.837187	0.54	0.000248	0.000989	0.0328	NA	NA	NA	NA	NA
chr1:186113594-186113608	pos_1	chr1:186113335-186113836	0.363137	-9	0.0264805	-0.0268754	0.233409	0.339458	0.999786	0.798357	0.155	0.167	0.0404	NA	NA	NA	NA	NA
chr1:186113680-186113694	pos_1	chr1:186113335-186113836	0.338622	-95	0.00342893	-0.00219834	0.130916	0.100374	0.967214	0.999929	0.373	0.0229	0.0265	NA	NA	NA	NA	NA
chr1:186113699-186113713	pos_1	chr1:186113335-186113836	0.35249	-114	-0.000548367	-0.00210212	0.104098	0.0336502	0.102071	0.314714	0.073	0.142	0.0649	NA	NA	NA	NA	NA
chr1:186183715-186183729	pos_1	chr1:186183612-186184393	0.413515	134	0.00347592	-0.0138405	0.141988	0.202999	0.0795714	0.451	0.355	0.101	0.0226	NA	NA	NA	NA	NA
chr1:186184150-186184167	neg_0	chr1:186183612-186184393	-0.397292	-8	0.0618579	-0.0815187	-0.248511	1.03625	0.997176	1.04441	5.63e-07	0.00033	0.0295	0.784678	0.928809	0.952704	0.776971	0.930431
chr1:186184197-186184214	pos_4	chr1:186183612-186184393	0.306322	-55	0.00480141	-0.0126109	0.0908776	0.126822	0.999294	0.863235	0.000226	0.00179	0.0601	NA	NA	NA	NA	NA
chr1:186184683-186184693	pos_0	chr1:186183612-186184393	0.527904	-541	-3.5073e-05	0.00055204	0.145975	-0.0114944	0.3113	0.3897	NA	3.26e-05	0.09	NA	NA	NA	NA	NA
chr1:186184739-186184755	pos_2	chr1:186183612-186184393	0.292386	-597	-0.000219979	0.000918001	0.0947285	0	0.229	0.210125	0.000166	0.00117	0.0257	NA	NA	NA	NA	NA
chr1:186253888-186253906	pos_3	chr1:186253970-186254471	0.339094	315	0.0118968	-0.000985997	0.267555	0	0.00577778	0.0506111	0.00054	4.46e-05	0.0111	0.641418	0.417841	0.502126	0.777027	0.934865
chr1:186254181-186254191	pos_0	chr1:186253970-186254471	0.4775	30	0.0361205	-0.0864807	0.215433	0	0.0029	0.0025	NA	3.26e-05	0.0565	0.641418	0.417841	0.502126	0.777027	0.934865
chr1:186254202-186254216	neg_2	chr1:186253970-186254471	-0.388546	5	0.0196155	-0.00827139	-0.124525	0	0.00407143	0.158429	0.281	0.00471	0.0481	0.641418	0.417841	0.502126	0.777027	0.934865
chr1:186254229-186254241	neg_5	chr1:186253970-186254471	-0.442945	-9	0.0352009	0.00491148	-0.166113	0	0.000833333	-0.158917	NA	0.0556	0.0425	0.365374	0.417841	0.502126	0.777027	0.934865
chr1:186254348-186254361	neg_6	chr1:186253970-186254471	-0.559424	-128	0.00382839	0.0238295	-0.151609	0	0.00346154	-0.058	0.333	0.0116	0.121	NA	NA	NA	NA	NA
chr1:186255017-186255035	pos_3	chr1:186253970-186254471	0.367989	-797	0.00396768	-0.00943827	0.117565	0	0.00222222	0.0455	9.69e-05	1.47e-05	0.128	NA	NA	NA	NA	NA
chr1:186275835-186275845	pos_0	chr1:186275730-186276231	0.442855	136	-0.00117368	-0.00875387	0.167421	0.0752772	0.0042	0.1433	NA	1.47e-05	0.0407	0.608069	0.618039	0.468814	0.675218	0.819361
chr1:186275963-186275979	pos_2	chr1:186275730-186276231	0.289679	2	0.0759771	-0.0685811	0.0915947	0.45936	0.629563	0.385812	2.44e-06	0.000315	0.0731	0.608069	0.618039	0.468814	0.675218	0.819361
chr1:186276002-186276016	neg_2	chr1:186275730-186276231	-0.348688	-22	0.0372415	-0.0305071	-0.100825	0.0861632	0.0247143	0.347143	0.197	0.0229	0.0239	NA	NA	NA	NA	NA
chr1:186276185-186276202	neg_0	chr1:186275730-186276231	-0.386541	-205	0.0237578	-0.0134174	-0.290357	0.316145	0.0130588	0.301235	3.57e-06	0.000189	0.0766	NA	NA	NA	NA	NA
chr1:186279530-186279541	neg_1	chr1:186279564-186280065	-0.425051	274	0.0205543	0.0471497	-0.183952	0.0276082	0.00736364	-0.0911818	NA	0.0689	0.191	0.744419	0.860117	0.777331	0.833577	0.773468
chr1:186279735-186279753	pos_3	chr1:186279564-186280065	0.288492	62	0.00929077	-0.00736406	0.284402	0.159287	0.560444	0.4565	0.000199	4.46e-05	0.0889	0.744419	0.860117	0.777331	0.833577	0.451072
chr1:186279791-186279807	pos_2	chr1:186279564-186280065	0.28014	8	0.0227956	-0.0262887	0.1127	0.332873	0.664875	0.582813	2.85e-05	0.0029	0.0575	0.461047	0.359702	0.412997	0.500571	0.451072
chr1:186279866-186279883	neg_0	chr1:186279564-186280065	-0.371866	-52	0.0527084	-0.0410192	-0.462812	0.736677	0.957647	0.668647	1.49e-05	5.93e-05	0.0407	0.461047	0.359702	0.412997	0.500571	0.451072
chr1:186282697-186282715	pos_3	chr1:186282504-186283470	0.354679	40	0.0290853	-0.0668841	0.657795	0.205613	0.322889	0.438389	0.000227	4.46e-05	0.0203	0.350351	0.546824	0.740035	0.943171	0.437435
chr1:186282857-186282875	pos_3	chr1:186282504-186283470	0.275875	-103	0.00617333	-0.00414428	0.180834	0.0650701	0.0156667	0.193444	0.000444	0.000356	0.0288	0.319974	0.650481	0.740035	0.943171	0.537263
chr1:186282877-186282894	pos_4	chr1:186282504-186283470	0.328888	-123	0.000207788	-0.000612364	0.104415	0.00608039	0.0253529	0.100471	0.000113	0.0023	0.0409	0.319974	0.650481	0.740035	0.943171	0.537263
chr1:186286779-186286796	neg_0	chr1:186286544-186287045	-0.402146	0	0.0970979	-0.0795098	-0.617658	1.54045	0.846706	0.819529	1.52e-05	0.000356	0.0201	0.394293	0.545378	0.860661	0.9235	0.934478
chr1:186292259-186292273	pos_1	chr1:186292268-186292769	0.320852	246	-0.00108879	-0.00251215	0.0801167	0	0.0130714	0.235857	0.301	0.171	0.011	NA	NA	NA	NA	NA
chr1:186292472-186292490	pos_3	chr1:186292268-186292769	0.281247	29	0.0113655	-0.0244767	0.350042	0	0.00594444	0.0743889	7.6e-05	9.81e-05	0.0595	NA	NA	NA	NA	NA
chr1:186498865-186498875	pos_0	chr1:186499057-186499558	0.409664	433	-0.00153592	0.000362527	0.132736	0	0.0259	0.2142	NA	0.00117	0.0706	NA	NA	NA	NA	NA
chr1:186499299-186499309	pos_0	chr1:186499057-186499558	0.443555	0	0.00655519	-0.0120994	0.219767	0.0936362	0.1926	0.5501	NA	0.000141	0.232	NA	NA	NA	NA	NA
chr1:186499325-186499336	neg_1	chr1:186499057-186499558	-0.342481	-18	0.0175318	-0.0131598	-0.110685	0.0656893	0.184545	0.373	NA	0.158	0.163	NA	NA	NA	NA	NA
chr1:186499354-186499368	pos_1	chr1:186499057-186499558	0.431984	-47	0.0365889	-0.0730286	0.226622	0.465287	0.595571	0.4925	0.1	0.0324	0.0651	NA	NA	NA	NA	NA
chr1:186501567-186501577	pos_0	chr1:186501931-186502432	0.441921	605	0.000124149	0.00248532	0.205321	0	0.037	0.231	NA	3.26e-05	0.0835	NA	NA	NA	NA	NA
chr1:186502209-186502225	pos_2	chr1:186501931-186502432	0.277881	-28	0.0292343	-0.0723342	0.142002	0.578647	0.059125	0.3315	0.000103	0.000524	0.0349	NA	NA	NA	NA	NA
chr1:186502358-186502376	pos_3	chr1:186501931-186502432	0.282693	-177	0.0143248	-0.0139462	0.154516	0.468627	0.306278	0.442278	5.29e-06	0.000648	0.0512	NA	NA	NA	NA	NA
chr1:186502440-186502456	pos_2	chr1:186501931-186502432	0.308858	-259	0.000221831	-0.00485742	0.115869	0.0443823	0.859125	0.608375	8.11e-05	0.00126	0.00856	NA	NA	NA	NA	NA
chr1:186532200-186532210	pos_0	chr1:186532365-186532866	0.404431	406	-0.000857588	-0.000120211	0.128613	0.00438794	0.0474	-0.0684	NA	0.000524	0.0606	NA	NA	NA	NA	NA
chr1:186532632-186532649	neg_0	chr1:186532365-186532866	-0.420837	-17	0.0763491	-0.0956318	-0.482174	1.10316	0.247	0.244941	1.28e-06	0.000492	0.169	NA	NA	NA	NA	NA
chr1:18655876-18655890	neg_2	chr1:18655334-18656153	-0.337678	13	0.0103743	-0.00309243	-0.0901315	0.0392921	0.499857	0.414071	0.0535	0.00374	0.0195	0.262974	0.328278	0.212339	0.219613	0.280265
chr1:18655916-18655933	neg_0	chr1:18655334-18656153	-0.353505	-14	0.0730905	-0.046952	-0.408596	1.00504	0.714	0.639824	3e-06	0.000141	0.0863	0.262974	0.328278	0.212339	0.219613	0.280265
chr1:186559208-186559222	pos_1	chr1:186559445-186560282	0.385497	474	0.00377187	0.00139528	0.148181	0	0.002	0.0144286	0.0981	0.117	0.267	NA	NA	NA	NA	NA
chr1:186559651-186559662	neg_1	chr1:186559445-186560282	-0.458635	34	0.0887095	0.00739323	-0.394387	0.151096	0.914818	0.730909	NA	0.042	0.155	0.786005	0.733667	0.785618	0.6077	0.555467
chr1:186559733-186559747	pos_1	chr1:186559445-186560282	0.38735	-38	0.0467638	-0.0691332	0.27243	0.409407	0.999929	0.912214	0.0657	0.147	0.0387	0.786005	0.733667	0.785618	0.6077	0.555467
chr1:186560307-186560323	pos_2	chr1:186559445-186560282	0.333759	-276	-0.00119364	-0.000685662	0.105641	0	0.0778125	0.265063	0.000122	0.00104	0.0143	NA	NA	NA	NA	NA
chr1:186561175-186561193	pos_3	chr1:186560975-186561476	0.333182	33	0.0253624	-0.0489882	0.7053	0.0987593	0.121444	0.277722	0.00151	3.26e-05	0.0424	NA	NA	NA	NA	NA
chr1:186561272-186561289	pos_4	chr1:186560975-186561476	0.326131	-47	0.011477	-0.0224719	0.16366	0.107234	0.00823529	0.0578824	0.000666	0.00521	0.0626	NA	NA	NA	NA	NA
chr1:186620658-186620674	pos_2	chr1:186620513-186621014	0.327596	90	0.00339477	-0.019744	0.173771	0.134942	0.00375	0.03275	0.000382	0.00104	0.00747	0.473415	0.569957	0.626085	0.912742	0.928258
chr1:186621073-186621087	pos_1	chr1:186620513-186621014	0.351474	-310	0.00499685	-0.0187495	0.118513	0.0547842	0.019	0.211071	NA	0.0304	0.0626	NA	NA	NA	NA	NA
chr1:18663902-18663912	pos_0	chr1:18663649-18664501	0.475327	-3	0.00132435	-0.00875216	0.312067	0.123961	4e-04	-0.3136	NA	4.46e-05	0.0141	0.638241	0.697068	0.634263	0.645323	0.781962
chr1:18664221-18664235	neg_2	chr1:18663649-18664501	-0.354133	16	0.00865064	-0.00332352	-0.159063	0.0755901	0.943	0.593	0.221	0.046	0.119	0.24456	0.238839	0.241713	0.26258	0.171338
chr1:18664298-18664312	neg_2	chr1:18663649-18664501	-0.351695	-48	0.0452332	0.00197437	-0.211233	0.0278434	0.119143	0.413286	0.106	0.0304	0.0359	0.24456	0.238839	0.241713	0.26258	0.171338
chr1:18664802-18664820	pos_3	chr1:18663649-18664501	0.34018	-552	0.000235269	-0.00233602	0.167984	0	0.00222222	-0.0810556	0.012	0.000524	0.0431	0.87183	0.542333	0.571996	0.516531	0.479314
chr1:186680702-186680720	pos_3	chr1:186681013-186681514	0.339806	17	0.00867026	-0.025289	0.456997	0.203693	0.00138889	-0.0528333	0.00401	1.47e-05	0.181	0.312781	0.267951	0.267697	0.245825	0.189485
chr1:186681350-186681361	neg_1	chr1:186681013-186681514	-0.4378	-87	-0.00198898	0.0210379	-0.136258	0.00985745	0.00509091	-0.144727	NA	0.0453	0.0684	0.879782	0.638144	0.784561	0.696325	0.758043
chr1:186681582-186681596	pos_1	chr1:186681013-186681514	0.363819	-319	4.31385e-05	-0.00387328	0.215009	0	0.00735714	0.218214	0.332	0.321	0.0105	0.64429	0.638144	0.846032	0.696325	0.758043
chr1:18670555-18670566	neg_1	chr1:18670532-18671033	-0.351263	217	0.00332957	0.00388449	-0.105191	0.118241	0.00236364	-0.167818	NA	0.037	0.131	0.216542	0.3888	0.196787	0.757764	0.417003
chr1:18670619-18670630	neg_1	chr1:18670532-18671033	-0.367772	153	0.0152963	0.00884871	-0.252791	0.0683433	0.00645455	0.248091	NA	0.04	0.372	0.216542	0.3888	0.196787	0.564892	0.417003
chr1:18670693-18670707	neg_2	chr1:18670532-18671033	-0.361031	76	-0.0029879	0.00108321	-0.100411	0.0178542	0.00114286	-0.1445	0.269	0.0141	0.0674	0.216542	0.3888	0.196787	0.564892	0.417003
chr1:18670723-18670734	neg_1	chr1:18670532-18671033	-0.372624	49	0.00320868	0.00341693	-0.180914	0.0542475	0.003	0.257818	NA	0.0547	0.395	0.216542	0.506997	0.196787	0.564892	0.417003
chr1:186754698-186754708	pos_0	chr1:186754444-186755253	0.469528	-4	-0.00270597	-0.00723829	0.205794	0.0916432	0.7069	0.4528	NA	3.26e-05	0.0959	0.846949	0.710153	0.880474	0.765117	0.733534
chr1:186754761-186754771	pos_0	chr1:186754444-186755253	0.43774	-67	-0.00174661	-0.00537472	0.197278	0.0475982	0.0027	-0.0617	NA	0.000371	0.0327	0.846949	0.710153	0.880474	0.765117	0.900733
chr1:186754838-186754848	pos_0	chr1:186754444-186755253	0.451746	-144	0.00387837	-0.0158741	0.19563	0.0543041	0.0187	0.025	NA	0.000204	0.0265	0.846949	0.710153	0.880474	0.765117	0.900733
chr1:186754911-186754922	neg_1	chr1:186754444-186755253	-0.356188	81	0.0557945	-0.0186262	-0.167197	0.226538	0.0249091	0.245727	NA	0.0242	0.205	0.846949	0.710153	0.880474	0.765117	0.900733
chr1:186755009-186755020	neg_1	chr1:186754444-186755253	-0.388443	-7	0.102195	0.0285554	-0.286425	0.32348	0.005	0.0381818	NA	0.0354	0.0852	0.846949	0.710153	0.880474	0.765117	0.900733
chr1:186974886-186974904	pos_3	chr1:186974253-186975164	0.279618	10	0.0297673	-0.0456456	0.117128	0.162264	0.266222	0.204	0.000212	0.00184	0.0127	NA	NA	NA	NA	NA
chr1:186974955-186974973	neg_3	chr1:186974253-186975164	-0.333131	-42	0.00825987	-0.00168373	-0.146688	0.0520465	0.458944	0.515944	0.0402	0.0814	0.0158	NA	NA	NA	NA	NA
chr1:187114857-187114867	pos_0	chr1:187114803-187115718	0.425335	187	-0.00221568	-6.7234e-05	0.136197	0	0.0032	0.3221	NA	0.00111	0.0282	NA	NA	NA	NA	NA
chr1:187115030-187115048	pos_3	chr1:187114803-187115718	0.279305	6	-0.00131189	-0.000611722	0.253269	0	0.145333	0.440111	0.013	0.000371	0.00221	NA	NA	NA	NA	NA
chr1:187115438-187115454	pos_2	chr1:187114803-187115718	0.281786	14	0.0550554	-0.0810422	0.125761	0.575859	0.000875	-0.304625	7.35e-05	0.00195	0.0103	NA	NA	NA	NA	NA
chr1:18736884-18736894	pos_0	chr1:18736805-18737306	0.411171	162	0.000874397	-0.000156522	0.162795	0	0.0012	-0.2221	NA	0.000765	0.0112	0.596367	0.740296	0.282275	0.28775	0.661134
chr1:18736943-18736954	neg_1	chr1:18736805-18737306	-0.426592	102	0.0189137	0.0170607	-0.276995	0	0.000363636	-0.465364	NA	0.0583	0.275	0.249317	0.284913	0.282275	0.28775	0.260457
chr1:18737043-18737054	neg_1	chr1:18736805-18737306	-0.400181	2	0.0232834	0.00932451	-0.233757	0	0.00863636	0.0479091	NA	0.0495	0.17	0.249317	0.284913	0.282275	0.28775	0.260457
chr1:18737163-18737176	neg_6	chr1:18736805-18737306	-0.523336	-108	0.0577315	-0.00750982	-0.443087	0	0.193846	-0.0546154	0.492	0.0279	0.00675	0.249317	0.284913	0.175499	0.28775	0.260457
chr1:18737263-18737274	neg_1	chr1:18736805-18737306	-0.376162	-208	0.00527622	0.00430515	-0.128867	0	0.0219091	-0.0298182	NA	0.0288	0.0407	0.241785	0.284913	0.175499	0.212515	0.187185
chr1:18737303-18737317	neg_2	chr1:18736805-18737306	-0.366459	-248	0.00157683	0.00178639	-0.137675	0.0155682	0.555214	0.462214	0.182	0.00471	0.0355	0.241785	0.284913	0.166501	0.212515	0.187185
chr1:18737786-18737796	pos_0	chr1:18736805-18737306	0.474613	566	-0.00152474	0.00105591	0.131305	0.0236546	0.001	-0.1262	NA	0.000126	0.067	0.69271	0.659836	0.623647	0.281146	0.86164
chr1:187517792-187517809	neg_0	chr1:187517525-187518391	-0.349611	-17	0.06869	-0.0687747	-0.123499	0.525478	0.999882	1.04382	9.49e-05	0.000524	0.0224	NA	NA	NA	NA	NA
chr1:187517844-187517854	pos_0	chr1:187517525-187518391	0.446625	-69	0.0160368	-0.0481262	0.537317	0.165006	0.9414	0.9861	NA	0.000126	0.0774	NA	NA	NA	NA	NA
chr1:187517859-187517869	pos_0	chr1:187517525-187518391	0.409479	-84	0.0152619	-0.0261957	0.284714	0.0553289	0.7365	0.5682	NA	0.000126	0.0758	NA	NA	NA	NA	NA
chr1:187518134-187518151	neg_0	chr1:187517525-187518391	-0.368186	0	0.0215544	-0.00790489	-0.230565	0.0707169	0.169765	0.370412	9.74e-06	0.000492	0.0769	NA	NA	NA	NA	NA
chr1:18763012-18763030	neg_3	chr1:18762855-18763356	-0.308424	76	0.00534053	0.00336497	-0.173541	0.049014	0.0106667	0.0758333	0.0541	0.0611	0.014	NA	NA	NA	NA	NA
chr1:18763094-18763112	pos_3	chr1:18762855-18763356	0.275455	0	-0.00825698	-0.00175304	0.209196	0.0244678	0.00172222	-0.529444	0.000582	0.000971	0.144	NA	NA	NA	NA	NA
chr1:18763150-18763167	neg_0	chr1:18762855-18763356	-0.379908	-45	0.0810896	-0.0653579	-0.578736	1.49651	0.00464706	-0.0534118	7.77e-05	0.000739	0.0172	NA	NA	NA	NA	NA
chr1:187699491-187699508	neg_0	chr1:187699289-187700452	-0.416152	32	0.0575143	-0.0251658	-0.465264	1.11483	0.000941177	-0.130824	6.94e-07	0.000666	0.0542	NA	NA	NA	NA	NA
chr1:187700150-187700166	pos_2	chr1:187699289-187700452	0.309779	36	-0.000585426	-0.0286615	0.288698	0	0.00525	0.1095	1.14e-05	0.000236	0.184	0.923461	0.584451	0.859582	0.549921	0.923828
chr1:187775270-187775280	pos_0	chr1:187775760-187776261	0.446753	731	0	0.000418758	0.162881	0	0.0135	0.0553	NA	0.000204	0.0186	NA	NA	NA	NA	NA
chr1:187775943-187775959	pos_2	chr1:187775760-187776261	0.356619	52	0.0010139	-0.0338292	0.291901	0	0.0116875	0.057625	2.56e-05	0.00117	0.0477	NA	NA	NA	NA	NA
chr1:187776634-187776644	pos_0	chr1:187775760-187776261	0.433158	69	0.0200294	-0.0244085	0.410217	0.103941	0.6852	0.5543	NA	0.000126	0.0889	0.300227	0.285855	0.362184	0.468738	0.130978
chr1:187776703-187776713	pos_0	chr1:187776462-187776963	0.435471	0	0.0249305	-0.0501702	0.457657	0.0858471	0.9128	0.5785	NA	0.000438	0.0713	0.300227	0.285855	0.362184	0.468738	0.130978
chr1:18778393-18778403	pos_0	chr1:18778431-18778932	0.460088	279	-0.00369956	0.000622159	0.198044	0.237726	0.0166	-0.1777	NA	0.000204	0.0172	0.543857	0.597091	0.359677	0.53638	0.527165
chr1:18778636-18778653	neg_0	chr1:18778431-18778932	-0.393261	29	0.0897174	-0.0557016	-0.649292	4.45674	0.893118	0.756235	1.48e-06	1.47e-05	0.0741	0.543857	0.597091	0.359677	0.53638	0.527165
chr1:18778900-18778911	neg_1	chr1:18778431-18778932	-0.372911	-219	0.0160461	0.0100862	-0.239441	0.423882	0.691545	0.874182	NA	0.113	0.243	0.340419	0.373987	0.306439	0.372727	0.308687
chr1:187912785-187912799	pos_1	chr1:187913100-187913601	0.381439	552	0.0049527	-0.0127517	0.200413	0.393134	0.672429	0.542571	0.35	0.0127	0.0378	NA	NA	NA	NA	NA
chr1:187912814-187912824	pos_0	chr1:187913100-187913601	0.43504	527	0.00860481	-0.0233977	0.356681	0.321623	0.0347	0.152	NA	5.93e-05	0.0795	NA	NA	NA	NA	NA
chr1:187913334-187913345	neg_1	chr1:187913100-187913601	-0.429105	6	0.0592995	0.0278083	-0.162248	0.00705812	0.001	-0.0364545	NA	0.0735	0.228	0.304017	0.261414	0.377911	0.570456	0.281695
chr1:187913378-187913392	pos_1	chr1:187913100-187913601	0.312522	-28	0.0212516	-0.00626945	0.109196	0	5e-04	-0.237	0.133	0.0408	0.0358	0.304017	0.261414	0.377911	0.570456	0.281695
chr1:187913403-187913417	pos_1	chr1:187913100-187913601	0.349286	-53	0.0314057	-0.0202145	0.209096	0	0.0155	0.249786	NA	0.0669	0.12	0.304017	0.261414	0.377911	0.570456	0.281695
chr1:187913423-187913433	pos_0	chr1:187913100-187913601	0.542288	-73	0.0443245	-0.0557831	0.461414	0	0.004	0.2202	NA	3.26e-05	0.0738	0.304017	0.261414	0.377911	0.570456	0.281695
chr1:187913499-187913510	neg_1	chr1:187913100-187913601	-0.496339	-149	0.0331154	0.0208269	-0.136993	0	0.00418182	-0.299364	NA	0.042	0.0216	0.304017	0.261414	0.377911	0.570456	0.281695
chr1:188082293-188082311	pos_3	chr1:188082567-188083068	0.306442	507	0.00118259	-0.00216531	0.170549	0	0.984944	0.641722	0.00528	0.000455	0.0595	NA	NA	NA	NA	NA
chr1:188082564-188082578	pos_1	chr1:188082567-188083068	0.355796	240	0.00199503	-0.0117458	0.133524	0.00656989	0.00357143	0.0644286	0.369	0.154	0.102	NA	NA	NA	NA	NA
chr1:188082770-188082786	pos_2	chr1:188082567-188083068	0.351838	32	0.00750463	-0.0269227	0.124966	0.0808968	0.364563	0.424687	1.3e-05	0.00104	0.042	NA	NA	NA	NA	NA
chr1:188082859-188082875	pos_2	chr1:188082567-188083068	0.281601	-42	0.00387267	-0.00240298	0.170625	0.0408057	0.0228125	0.276562	0.000773	0.00618	0.0728	NA	NA	NA	NA	NA
chr1:188082897-188082907	pos_0	chr1:188082567-188083068	0.46889	-80	0.00507041	-0.0297138	0.466339	0.0630806	0.9959	0.7562	NA	4.46e-05	0.0326	NA	NA	NA	NA	NA
chr1:188140954-188140964	pos_0	chr1:188140892-188141393	0.438914	179	0.000575391	-0.0027791	0.259753	0.00941828	0.0068	0.3519	NA	0.000204	0.0165	NA	NA	NA	NA	NA
chr1:188141114-188141131	neg_0	chr1:188140892-188141393	-0.382238	12	0.0502703	-0.0481603	-0.171697	0.972553	0.901412	0.806294	2.13e-06	0.000666	0.0995	NA	NA	NA	NA	NA
chr1:188141189-188141199	pos_0	chr1:188140892-188141393	0.450493	-47	0.0105349	-0.027182	0.252512	0.329834	0.9999	0.9761	NA	3.26e-05	0.0708	NA	NA	NA	NA	NA
chr1:188141228-188141244	pos_2	chr1:188140892-188141393	0.279115	-86	0.0123213	-0.0385485	0.185809	0.400273	0.999	0.9325	0.000191	0.00108	0.0427	NA	NA	NA	NA	NA
chr1:188141284-188141298	pos_1	chr1:188140892-188141393	0.345002	-142	0.00191111	-0.00990997	0.10465	0.122841	0.994857	0.748071	0.326	0.0415	0.0665	NA	NA	NA	NA	NA
chr1:18830242-18830256	pos_1	chr1:18830541-18831042	0.349424	536	-0.000241525	0.00196477	0.109666	0	0.0682857	0.225	NA	0.0337	0.0494	NA	NA	NA	NA	NA
chr1:18830659-18830670	neg_1	chr1:18830541-18831042	-0.353044	122	0.0130166	0.00571927	-0.111631	0.150247	0.00281818	-0.602182	NA	0.00828	0.0387	0.421535	0.357874	0.177837	0.214367	0.416765
chr1:18830748-18830765	neg_0	chr1:18830541-18831042	-0.341461	27	0.0874607	-0.0849024	-0.256743	1.57602	0.214235	0.277412	0.000331	0.0277	0.152	0.446669	0.409478	0.177837	0.214367	0.32998
chr1:18830907-18830924	neg_0	chr1:18830541-18831042	-0.406052	-116	0.0647615	-0.0189643	-0.745218	2.70766	0.993647	1.00724	7.13e-07	0.000248	0.0439	0.446669	0.409478	0.397624	0.39241	0.32998
chr1:188382585-188382602	pos_4	chr1:188382400-188382901	0.291411	49	0.00929007	-0.0271614	0.114652	0.0349009	0.104706	0.095	0.0014	0.00318	0.0591	0.463571	0.452854	0.37482	0.587044	0.642289
chr1:188382685-188382695	pos_0	chr1:188382400-188382901	0.43467	-35	0.0334659	-0.00869932	0.376349	0.0524939	0.0712	0.0323	NA	4.46e-05	0.0301	0.463571	0.452854	0.37482	0.587044	0.642289
chr1:1883936-1883953	pos_4	chr1:1883411-1884270	0.33873	67	-0.000390884	-0.00293603	0.0853339	0.000293257	0.00264706	-0.0113529	0.000525	0.0495	0.0183	0.52703	0.800902	0.992084	0.810014	0.431993
chr1:18844266-18844283	neg_0	chr1:18844174-18844675	-0.330036	142	0.0115522	-0.0116182	-0.122824	0.475197	0.0364706	0.154824	0.00057	0.000126	0.08	NA	NA	NA	NA	NA
chr1:18844407-18844421	pos_1	chr1:18844174-18844675	0.396814	4	0.119456	-0.0832315	0.13157	0.835275	0.330714	0.4215	0.115	0.109	0.0582	NA	NA	NA	NA	NA
chr1:1892351-1892369	pos_3	chr1:1892635-1893136	0.286098	517	-5.38146e-05	2.60141e-05	0.117821	0.239845	0.00538889	0.1565	0.0119	9.81e-05	0.146	0.822864	0.867488	0.438784	0.477374	0.57057
chr1:1892750-1892760	pos_0	chr1:1892635-1893136	0.430479	126	-0.00624504	-0.00245085	0.205942	0.0644319	3e-04	-0.7155	NA	0.000897	0.116	0.523267	0.403921	0.444345	0.479591	0.379627
chr1:1892888-1892898	pos_0	chr1:1892635-1893136	0.45513	-3	0.00920532	-0.0297223	0.495996	0.416277	0.0012	0.0227	NA	0.000438	0.0903	0.89591	0.732937	0.444345	0.479591	0.379627
chr1:1892917-1892930	neg_6	chr1:1892635-1893136	-0.508619	-32	0.0389273	-0.0217903	-0.417871	0.18555	0.0127692	0.225385	NA	0.0212	0.119	0.89591	0.732937	0.444345	0.721472	0.379627
chr1:189556353-189556367	pos_1	chr1:189556117-189556618	0.382157	1	0.057804	-0.083401	0.219343	0.781264	0.000785714	-0.107643	0.193	0.147	0.0631	NA	NA	NA	NA	NA
chr1:189726765-189726782	neg_0	chr1:189726540-189727041	-0.360753	9	0.0465318	-0.0753011	-0.138868	0.312621	0.00417647	-0.172412	2.25e-05	0.000204	0.0253	NA	NA	NA	NA	NA
chr1:189726822-189726833	neg_1	chr1:189726540-189727041	-0.334976	-32	0.0570166	-0.0100165	-0.105186	0.0870825	0.129727	0.0871818	NA	0.0981	0.331	NA	NA	NA	NA	NA
chr1:189726855-189726869	pos_1	chr1:189726540-189727041	0.334251	-65	0.00624194	-0.0123633	0.0991522	0.096833	0.170429	0.0717857	0.071	0.0476	0.229	NA	NA	NA	NA	NA
chr1:189727186-189727196	pos_0	chr1:189726540-189727041	0.441887	-396	0.0051011	-0.00203452	0.173819	0.239358	0.086	-0.1441	NA	3.26e-05	0.0817	NA	NA	NA	NA	NA
chr1:190167263-190167280	neg_0	chr1:190167036-190168241	-0.391174	7	0.0208847	-0.0195434	-0.280899	0.543696	0.00752941	0.176353	1.42e-06	0.000524	0.0914	NA	NA	NA	NA	NA
chr1:190167418-190167432	pos_1	chr1:190167036-190168241	0.338821	-132	-0.00138599	-0.00159698	0.10405	0.090607	0.373643	0.264071	0.19	0.0306	0.115	NA	NA	NA	NA	NA
chr1:190167719-190167733	pos_1	chr1:190167036-190168241	0.364154	-81	0.0374484	-0.0346887	0.281167	0.215574	0.00107143	-0.329357	0.14	0.115	0.0841	NA	NA	NA	NA	NA
chr1:190348924-190348940	pos_2	chr1:190348877-190349649	0.279765	188	-0.000600686	-0.00340858	0.154119	0.014089	0.0031875	-0.0990625	0.00014	0.00318	0.0211	NA	NA	NA	NA	NA
chr1:190349377-190349393	pos_2	chr1:190348877-190349649	0.313564	6	0.00301619	-0.0198286	0.150442	0.0575485	0.0619375	-0.453187	4.18e-05	0.00748	0.0677	0.815716	0.808262	0.702172	0.943171	0.934865
chr1:190349504-190349518	pos_1	chr1:190348877-190349649	0.366975	-106	0.0416754	-0.0346426	0.111086	0.143784	0.00542857	0.102786	0.331	0.113	0.151	0.568964	0.768849	0.702172	0.865103	0.934865
chr1:190349647-190349661	pos_1	chr1:190348877-190349649	0.372541	-249	0.00702813	-0.0069325	0.15119	0.0947639	0.00492857	0.0325	0.366	0.00803	0.0194	0.568964	0.768849	0.702172	0.865103	0.934865
chr1:190553020-190553037	neg_0	chr1:190552789-190553531	-0.361475	3	0.0278336	-0.041762	-0.362231	0.520516	0.00958824	0.130765	5.32e-06	0.000371	0.0886	0.729757	0.849794	0.795633	0.386238	0.624076
chr1:190553240-190553250	pos_0	chr1:190552789-190553531	0.425059	31	0.0217582	-0.00636272	0.14669	0.0182388	0.0074	-0.1542	NA	0.000648	0.0498	0.806021	0.849794	0.795633	0.386238	0.624076
chr1:190581307-190581321	pos_1	chr1:190581181-190581682	0.386068	111	0.00463268	-0.0141238	0.1678	0.256896	0.586786	0.494357	0.331	0.0769	0.0649	NA	NA	NA	NA	NA
chr1:190581391-190581408	neg_0	chr1:190581181-190581682	-0.404996	24	0.0745084	-0.0648613	-0.264817	2.19839	0.0335882	0.247529	1.05e-05	0.00146	0.0761	NA	NA	NA	NA	NA
chr1:190581561-190581577	pos_2	chr1:190581181-190581682	0.312278	-130	0.0119053	-0.0241693	0.162299	0.295207	0.0080625	0.179813	9.98e-05	0.000792	0.0593	NA	NA	NA	NA	NA
chr1:19090364-19090375	neg_1	chr1:19090265-19090766	-0.424877	141	0.029261	0.0100233	-0.104137	0.094587	0.634182	0.477	NA	0.0288	0.0228	0.371787	0.296026	0.495137	0.243502	0.300277
chr1:19090466-19090483	neg_0	chr1:19090265-19090766	-0.412016	33	0.0915229	-0.061416	-0.394409	1.33373	0.0121176	0.145353	2.82e-06	0.000946	0.0725	0.371787	0.296026	0.328494	0.243502	0.300277
chr1:19090505-19090518	neg_6	chr1:19090265-19090766	-0.463184	0	0.0391053	-0.0130665	-0.16475	0.247212	0.016	0.240538	NA	0.0212	0.0381	0.371787	0.296026	0.328494	0.243502	0.300277
chr1:19090553-19090564	neg_1	chr1:19090265-19090766	-0.392978	-38	0.0190223	0.00569526	-0.110121	0.0485372	0.0123636	0.197636	NA	0.042	0.0123	0.371787	0.296026	0.328494	0.243502	0.300277
chr1:191320104-191320118	pos_1	chr1:191320008-191320509	0.394208	141	0.0107398	-0.00517822	0.119267	0.134964	0.00664286	0.0397857	0.392	0.114	0.105	NA	NA	NA	NA	NA
chr1:191320186-191320204	pos_3	chr1:191320008-191320509	0.312663	55	0.0492079	-0.0571337	0.334689	0.618486	0.00155556	-0.174167	7.26e-06	5.93e-05	0.045	NA	NA	NA	NA	NA
chr1:191320275-191320289	pos_1	chr1:191320008-191320509	0.365742	-17	0.0112277	-0.021881	0.242061	0.537175	0.00285714	0.0870714	NA	0.0144	0.00807	NA	NA	NA	NA	NA
chr1:191320375-191320389	pos_1	chr1:191320008-191320509	0.403061	-117	0.0194215	-0.0270527	0.121362	0.389834	0.00742857	0.0783571	0.498	0.143	0.219	NA	NA	NA	NA	NA
chr1:191320907-191320924	pos_4	chr1:191320008-191320509	0.358302	-649	-0.000164354	-0.00177167	0.148203	0	0.0322941	-0.0471176	5.15e-05	0.00509	0.0192	NA	NA	NA	NA	NA
chr1:191695516-191695526	pos_0	chr1:191695740-191696241	0.475912	465	0.00553359	-0.000198913	0.182739	0.183346	0.0378	0.1186	NA	4.46e-05	0.0141	NA	NA	NA	NA	NA
chr1:192275936-192275953	neg_0	chr1:192275669-192276170	-0.389978	-17	0.0645345	-0.0629681	-0.370083	0.601556	0.000588235	-0.221	6.12e-06	0.00111	0.0173	NA	NA	NA	NA	NA
chr1:192276074-192276088	pos_1	chr1:192275669-192276170	0.332432	-155	0.00217513	-0.00129459	0.0970328	0.0883249	0.000357143	-0.286214	0.0134	0.087	0.102	NA	NA	NA	NA	NA
chr1:192276480-192276490	pos_0	chr1:192275669-192276170	0.406527	-561	0.000615297	-0.00221457	0.210675	0	9e-04	-0.487	NA	0.000305	0.0135	NA	NA	NA	NA	NA
chr1:192276512-192276528	pos_2	chr1:192275669-192276170	0.287983	-593	0.0031682	-0.00515783	0.119897	0	0.0059375	-0.0750625	0.000334	0.00561	0.0253	NA	NA	NA	NA	NA
chr1:192489275-192489292	neg_0	chr1:192489671-192490172	-0.389561	-29	0.069703	-0.0461183	-0.609468	0	0.00217647	-0.128824	1.16e-07	1.47e-05	0.123	0.663457	0.694723	0.479597	0.508605	0.599432
chr1:192489432-192489449	neg_0	chr1:192489671-192490172	-0.413987	-186	0.049482	-0.00930522	-0.465257	0.513382	0.109059	0.493647	3.54e-07	0.000236	0.0443	0.663457	0.694723	0.479597	0.508605	0.599432
chr1:192490848-192490862	pos_1	chr1:192490329-192490830	0.360394	-269	0.00374355	-0.00176649	0.133765	0	0.00278571	-0.0402857	NA	0.118	0.136	NA	NA	NA	NA	NA
chr1:192632679-192632693	pos_1	chr1:192632145-192632940	0.354191	0	0.0419499	-0.0869566	0.227654	0.256116	0.1725	0.589	0.413	0.0595	0.148	0.778125	0.928249	0.597998	0.839466	0.934865
chr1:192632760-192632778	pos_3	chr1:192632145-192632940	0.275351	-71	0.0166572	-0.0207393	0.236744	0.0184502	0.534222	0.419556	0.00152	5.93e-05	0.058	0.778125	0.800727	0.597998	0.682924	0.933899
chr1:192633316-192633336	neg_4	chr1:192633119-192634338	-0.332407	34	0.0145927	0.00489523	-0.210392	0.00118852	0.1459	0.0979	0.0033	0.0169	0.0253	0.661684	0.64094	0.585015	0.34599	0.537885
chr1:192633654-192633671	pos_4	chr1:192633119-192634338	0.332011	15	0.0374745	-0.010328	0.190626	0	0.00964706	0.0842941	0.00011	0.0354	0.0713	0.834954	0.805317	0.864191	0.790353	0.692897
chr1:192633812-192633828	pos_2	chr1:192633119-192634338	0.340207	-127	0.00413218	-0.0239262	0.398393	0	0.437625	0.4955	1.22e-05	0.00108	0.0446	0.435347	0.710575	0.578308	0.873694	0.546471
chr1:192639150-192639160	pos_0	chr1:192639094-192640030	0.40804	185	-0.00281059	-0.00226411	0.130853	0.0180229	1e-04	-0.2343	NA	0.000278	0.0155	0.6532	0.623542	0.807394	0.490865	0.431319
chr1:192639355-192639365	pos_0	chr1:192639094-192640030	0.428219	-11	-0.000124204	-0.0085968	0.182907	0.069159	0.001	-0.4883	NA	4.46e-05	0.0299	0.6532	0.623542	0.807394	0.490865	0.431319
chr1:192639376-192639386	pos_0	chr1:192639094-192640030	0.45766	-32	0.00133887	-0.00363975	0.284882	0.10538	0.0021	0.0582	NA	1.47e-05	0.0454	NA	NA	NA	NA	NA
chr1:192846680-192846694	pos_1	chr1:192846825-192847326	0.31513	382	0.00056116	-0.00071004	0.106025	0.00114152	0.003	0.106857	0.0023	0.00331	0.125	NA	NA	NA	NA	NA
chr1:192847061-192847078	neg_0	chr1:192846825-192847326	-0.37591	0	0.0799936	-0.0716488	-0.33018	0.858828	0.0108235	0.17	7.34e-07	0.000727	0.0493	NA	NA	NA	NA	NA
chr1:192883732-192883746	pos_1	chr1:192883256-192883757	0.397071	-226	0.00231244	-0.0409344	0.183105	0.189313	0.00321429	0.147071	NA	0.0376	0.0151	NA	NA	NA	NA	NA
chr1:193113672-193113682	pos_0	chr1:193113382-193114226	0.451558	-40	0.0069342	-0.0302254	0.237776	0.12136	0.0019	-0.0093	NA	1.47e-05	0.0379	NA	NA	NA	NA	NA
chr1:193113979-193113990	neg_1	chr1:193113382-193114226	-0.368431	-4	0.0348878	0.00289384	-0.108914	0.0326356	0.000181818	-0.251727	NA	0.0689	0.105	NA	NA	NA	NA	NA
chr1:193250119-193250133	pos_1	chr1:193249887-193250388	0.416949	5	0.0802645	-0.0887222	0.217403	0.418203	0.00521429	0.0581429	0.337	0.14	0.125	NA	NA	NA	NA	NA
chr1:19342021-19342031	pos_0	chr1:19341968-19342469	0.520965	188	0.00192102	-0.00890694	0.167966	0.117725	0.2213	0.3306	NA	1.47e-05	0.0612	0.480591	0.371136	0.464321	0.43274	0.619772
chr1:19342117-19342134	neg_0	chr1:19341968-19342469	-0.355941	85	0.0866507	-0.0316395	-0.363389	0.301437	0.891941	0.665294	4.71e-05	0.000356	0.221	0.480591	0.371136	0.464321	0.43274	0.619772
chr1:19342270-19342284	neg_2	chr1:19341968-19342469	-0.309743	-52	0.0141974	0.000111112	-0.131332	0.0040014	0.00164286	-0.123143	0.124	0.0744	0.277	0.480591	0.371136	0.373254	0.243195	0.444039
chr1:19342413-19342424	neg_1	chr1:19341968-19342469	-0.381504	-195	0.00355997	0.00466503	-0.137135	6.23369e-05	0.000727273	-0.175182	NA	0.0707	0.0668	0.333831	0.291393	0.373254	0.243195	0.444039
chr1:193542455-193542465	pos_0	chr1:193542636-193543137	0.407138	422	-0.0015314	-0.0107444	0.14656	0	0.0037	-0.1027	NA	0.000126	0.0731	NA	NA	NA	NA	NA
chr1:193542663-193542683	neg_4	chr1:193542636-193543137	-0.288146	204	0.00139201	0.000875244	-0.111663	0	0.1206	-0.00695	0.00192	0.00692	0.045	NA	NA	NA	NA	NA
chr1:193542798-193542810	neg_5	chr1:193542636-193543137	-0.45588	77	0.00824599	0.0121359	-0.2303	0	0.0225	0.324917	NA	0.0206	0.0153	NA	NA	NA	NA	NA
chr1:193542872-193542882	pos_0	chr1:193542636-193543137	0.421841	5	0.014194	-0.00743177	0.17899	0.254931	0.0101	0.2349	NA	7.13e-05	0.158	0.45103	0.217113	0.467234	0.472104	0.859843
chr1:193543413-193543431	pos_3	chr1:193543250-193543751	0.287414	70	0.00459716	-0.0078431	0.115458	0.109854	0.000222222	-0.446556	0.000956	0.000536	0.0481	0.627174	0.599184	0.567242	0.548262	0.859843
chr1:193543512-193543529	neg_0	chr1:193542636-193543137	-0.365814	-12	0.140663	-0.101076	-0.30614	1.8325	0.0701176	0.152412	1.37e-05	0.00121	0.0779	0.589756	0.599184	0.567242	0.548262	0.429319
chr1:193543537-193543551	pos_1	chr1:193543250-193543751	0.405297	-37	0.0632436	-0.0699184	0.24881	1.81935	0.0120714	0.110571	0.0332	0.109	0.121	0.589756	0.599184	0.567242	0.548262	0.429319
chr1:193552497-193552513	pos_2	chr1:193552245-193552746	0.316285	-2	0.0197566	-0.0417633	0.0999737	0.122579	0.0670625	0.293563	7.6e-05	0.00168	0.019	0.412363	0.799129	0.717043	0.52478	0.934865
chr1:193552543-193552557	neg_2	chr1:193552245-193552746	-0.340836	-48	0.0442635	-0.00355618	-0.0934578	0.0350276	0.0702143	-0.0222143	0.301	0.0418	0.0548	0.827996	0.799129	0.717043	0.74855	0.934865
chr1:193552783-193552793	pos_0	chr1:193552245-193552746	0.454387	-288	-0.00180603	-0.00196652	0.323615	-0.00110521	0.0078	0.1836	NA	0.000278	0.0187	0.827996	0.89243	0.717043	0.74855	0.934865
chr1:193868434-193868448	pos_1	chr1:193868217-193868718	0.346226	20	0.0305456	-0.0393974	0.13891	0.328896	0.00607143	0.217214	0.0719	0.198	0.127	NA	NA	NA	NA	NA
chr1:193868457-193868473	pos_2	chr1:193868217-193868718	0.304408	0	0.0543238	-0.0803616	0.178032	1.20326	0.0081875	0.126187	1.3e-05	5.93e-05	0.00211	NA	NA	NA	NA	NA
chr1:193868572-193868582	pos_0	chr1:193868217-193868718	0.458116	-105	0.01	-0.0207195	0.155927	0.219103	0.0099	0.1561	NA	0.000167	0.045	NA	NA	NA	NA	NA
chr1:19391168-19391185	neg_0	chr1:19390890-19391679	-0.376028	-28	0.0279265	-0.019641	-0.490921	0.841154	0.926765	0.884	1.52e-06	0.000218	0.0534	0.633205	0.715488	0.613272	0.501111	0.506142
chr1:19391431-19391445	pos_1	chr1:19390890-19391679	0.409082	-3	0.0450085	-0.0328936	0.103018	0.803563	0.918929	0.777786	0.298	0.167	0.0559	0.633205	0.715488	0.613272	0.501111	0.506142
chr1:19395626-19395636	pos_0	chr1:19395530-19396031	0.424192	145	0.00739846	-0.0194676	0.274719	0.021597	0.9652	0.5016	NA	0.000204	0.0344	0.38724	0.258986	0.236215	0.330862	0.267188
chr1:19395756-19395773	neg_0	chr1:19395530-19396031	-0.403778	8	0.0802594	-0.0536201	-0.390928	1.80069	0.417059	0.509706	3.99e-06	0.00741	0.0761	0.264758	0.258986	0.236215	0.318778	0.241861
chr1:19395917-19395928	neg_1	chr1:19395530-19396031	-0.457107	-137	0.0154907	0.0217864	-0.270963	0.0980757	0.00354545	-0.122182	NA	0.042	0.098	0.339787	0.308379	0.379808	0.318778	0.241861
chr1:194076194-194076208	neg_8	chr1:194076275-194076776	-0.500682	318	0.0042301	0.00671189	-0.130843	0.00494893	0.00857143	0.153071	0.298	0.202	0.126	0.455596	0.356864	0.693495	0.339122	0.691253
chr1:194076310-194076324	pos_1	chr1:194076275-194076776	0.39415	202	0.0585682	-0.0363633	0.140813	0.569104	0.0638571	0.0471429	0.284	0.0193	0.0935	0.455596	0.485614	0.693495	0.339122	0.691253
chr1:194076560-194076570	pos_0	chr1:194076275-194076776	0.460634	-35	0.0360899	-0.0996574	0.187434	0.694674	0.0134	0.2382	NA	1.47e-05	0.0491	0.271623	0.44669	0.324443	0.339122	0.521654
chr1:194076628-194076644	pos_2	chr1:194076275-194076776	0.319638	-103	0.012049	-0.0240697	0.0875549	0.426304	0.0213125	0.176688	4.04e-06	0.000356	0.235	0.791387	0.362928	0.324443	0.339122	0.521654
chr1:194199212-194199222	pos_0	chr1:194199003-194199504	0.458543	32	0.0175511	-0.0193068	0.264099	0	0.4212	0.6161	NA	4.46e-05	0.0346	NA	NA	NA	NA	NA
chr1:19433101-19433118	neg_0	chr1:19432871-19433372	-0.388735	4	0.0867418	-0.0832282	-0.252008	0.808232	0.996824	0.887824	3.42e-05	3.26e-05	0.0532	0.364649	0.627469	0.358701	0.631114	0.806455
chr1:19433132-19433142	pos_0	chr1:19432871-19433372	0.452285	-11	0.00394631	-0.00489703	0.175976	0.0709675	0.0939	0.3157	NA	0.00118	0.0121	0.364649	0.553831	0.327432	0.589138	0.806455
chr1:19433378-19433388	pos_0	chr1:19432871-19433372	0.40628	-257	-0.00338581	-0.002644	0.257077	-0.0109862	0.0289	0.3316	NA	0.000897	0.109	0.364649	0.553831	0.327432	0.589138	0.806455
chr1:194339658-194339675	pos_4	chr1:194339411-194339912	0.344216	0	0.0315485	-0.047945	0.293647	0.81271	0.994353	0.894765	0.000779	0.0145	0.0808	NA	NA	NA	NA	NA
chr1:194339688-194339698	pos_0	chr1:194339411-194339912	0.495871	-27	0.0440052	-0.0759205	0.593399	1.30323	0.975	0.963	NA	0.000167	0.0694	NA	NA	NA	NA	NA
chr1:194339739-194339749	pos_0	chr1:194339411-194339912	0.488637	-78	0.0228874	-0.0453743	0.724548	0.262711	0.999	0.9556	NA	0.000126	0.121	NA	NA	NA	NA	NA
chr1:194716308-194716324	pos_2	chr1:194716058-194716559	0.285985	0	0.0119387	-0.028857	0.110676	0.221768	0.215875	0.14325	4.13e-05	0.000126	0.00734	NA	NA	NA	NA	NA
chr1:194716338-194716355	neg_0	chr1:194716058-194716559	-0.376043	-30	0.0575303	-0.0838892	-0.275789	0.68158	0.345294	0.297647	3.95e-06	0.000126	0.0477	NA	NA	NA	NA	NA
chr1:194870725-194870735	pos_0	chr1:194870986-194871487	0.4198	502	-9.30983e-05	-0.00434127	0.127249	0	0.0049	-0.1998	NA	0.000371	0.0382	NA	NA	NA	NA	NA
chr1:194871738-194871754	pos_2	chr1:194870986-194871487	0.2827	45	-0.000510346	-0.0142839	0.0926063	0.0758377	0.0025	-0.087625	9.69e-05	0.000189	0.0718	NA	NA	NA	NA	NA
chr1:194952265-194952282	neg_0	chr1:194952076-194952577	-0.353057	45	0.0620224	-0.0605274	-0.231736	0.673449	0.0280588	0.0948235	2.13e-05	0.000828	0.0282	0.212205	0.229559	0.157031	0.17483	0.655428
chr1:194952389-194952399	pos_0	chr1:194952076-194952577	0.432358	-63	0.00117873	-0.00182209	0.170614	0.0369434	0.0227	-0.162	NA	0.000204	0.026	NA	NA	NA	NA	NA
chr1:194952510-194952527	neg_0	chr1:194952076-194952577	-0.393939	-184	0.0811455	-0.0247702	-0.579683	1.49593	0.193294	0.0915294	8.32e-09	8.6e-05	0.114	NA	NA	NA	NA	NA
chr1:194952804-194952821	pos_4	chr1:194952076-194952577	0.347845	-478	-0.00064171	-0.000284935	0.11585	-0.00376287	0.184235	0.301765	2.22e-05	0.00122	0.0152	NA	NA	NA	NA	NA
chr1:195306347-195306364	neg_0	chr1:195306156-195306657	-0.36357	43	0.0616391	-0.0436784	-0.120577	0	0.0104706	0.237176	4.66e-06	0.00153	0.0117	0.429347	0.40339	0.669198	0.943171	0.862223
chr1:195709927-195709937	pos_0	chr1:195709748-195710249	0.415403	62	0.0159715	-0.0356644	0.295431	0	0.0012	-0.00359999	NA	0.000492	0.224	0.397567	0.831648	0.60618	0.943171	0.623422
chr1:195709991-195710001	pos_0	chr1:195709748-195710249	0.40578	0	0.00453123	-0.0351589	0.456079	0	0.0417	-0.3638	NA	0.000438	0.0944	0.397567	0.831648	0.60618	0.943171	0.623422
chr1:195733084-195733094	pos_0	chr1:195733362-195734220	0.468067	519	-0.000540494	-0.00443358	0.185538	0	0.556	0.0958	NA	0.000126	0.0584	NA	NA	NA	NA	NA
chr1:195734189-195734199	pos_0	chr1:195733362-195734220	0.40753	-220	-0.00467795	-0.000401461	0.132405	0.032452	0.163	-0.2843	NA	0.000536	0.0852	0.816059	0.816067	0.768576	0.568188	0.638953
chr1:195934938-195934955	neg_0	chr1:195934735-195935592	-0.40121	31	0.0413085	-0.0310992	-0.175427	0.335233	0.992882	0.982882	1.91e-06	0.000712	0.0365	NA	NA	NA	NA	NA
chr1:195935395-195935405	pos_0	chr1:195934735-195935592	0.467059	-54	0.0115361	-0.0355698	0.273732	0	1	0.9606	NA	3.26e-05	0.11	0.69413	0.774009	0.608876	0.797143	0.509201
chr1:19645936-19645954	pos_3	chr1:19644902-19646207	0.376817	3	0.0197626	-0.0410349	0.535305	0.691547	0.995111	0.887444	0.00214	0.000167	0.0166	0.569163	0.576504	0.48758	0.559736	0.63111
chr1:197150555-197150575	neg_4	chr1:197150575-197151076	-0.304083	251	0.00776329	0.00537969	-0.209155	0.00287511	0.33595	0.1974	0.0342	0.0186	0.0446	0.781901	0.79768	0.663605	0.749902	0.637725
chr1:197150842-197150859	neg_0	chr1:197150575-197151076	-0.413315	-17	0.0769042	-0.0948462	-0.301217	0.744766	0.0427059	-0.00141176	1.38e-07	4.46e-05	0.0532	0.834997	0.765993	0.91956	0.642188	0.930408
chr1:197150879-197150889	pos_0	chr1:197150575-197151076	0.443447	-54	0.0217989	-0.0379707	0.21511	0.477966	0.009	0.0329	NA	3.26e-05	0.0494	0.834997	0.765993	0.91956	0.737347	0.930408
chr1:19725067-19725083	pos_2	chr1:19724917-19725418	0.360738	85	0.0148571	-0.0359038	0.177994	0.442413	0.336563	0.3265	7.03e-05	0.000739	0.0855	0.612649	0.638722	0.891845	0.324487	0.931345
chr1:19725132-19725150	pos_3	chr1:19724917-19725418	0.372656	18	0.0812925	-0.110754	0.657021	1.15855	0.0126111	-0.199667	5.59e-06	5.93e-05	0.0468	0.612649	0.638722	0.891845	0.324487	0.931345
chr1:19725172-19725183	neg_1	chr1:19724917-19725418	-0.364002	-5	0.0121293	-0.00231726	-0.161814	0.14441	0.0127273	0.394	NA	0.0656	0.191	0.612649	0.638722	0.891845	0.324487	0.931345
chr1:197306165-197306183	pos_3	chr1:197305895-197306396	0.377723	-20	0.0605477	-0.0825547	1.19025	0	0.0767778	0.226333	0.00425	0.000315	0.0417	NA	NA	NA	NA	NA
chr1:197313624-197313642	pos_3	chr1:197313429-197313930	0.350339	38	0.0509001	-0.080517	0.477512	0.54842	0.0212222	0.00255555	2.37e-05	9.81e-05	0.0161	NA	NA	NA	NA	NA
chr1:197313680-197313696	pos_2	chr1:197313429-197313930	0.350601	-1	0.0321566	-0.0657234	0.296214	0.350264	0.014	0.0329375	0.000102	0.00198	0.0253	NA	NA	NA	NA	NA
chr1:197313734-197313748	pos_1	chr1:197313429-197313930	0.372809	-55	0.0165998	-0.0167161	0.105157	0.0861353	0.148143	0.186	0.105	0.0631	0.282	NA	NA	NA	NA	NA
chr1:197313835-197313853	pos_3	chr1:197313429-197313930	0.293973	-156	-0.0033325	-0.000121242	0.155277	0.00229157	0.0133333	-0.106222	0.000242	0.0038	0.017	NA	NA	NA	NA	NA
chr1:197422831-197422841	pos_0	chr1:197422618-197423466	0.515238	28	0.0194731	-0.053026	0.686627	0.329593	0.9677	0.6152	NA	1.47e-05	0.092	NA	NA	NA	NA	NA
chr1:197422870-197422884	pos_1	chr1:197422618-197423466	0.407964	-2	0.0186359	-0.0343479	0.465149	0.211207	0.996429	1.01979	0.0198	0.0354	0.079	NA	NA	NA	NA	NA
chr1:197423120-197423131	neg_1	chr1:197422618-197423466	-0.405882	85	0.0308278	0.0131674	-0.239815	0.0980218	0.987182	0.599273	NA	0.0452	0.143	NA	NA	NA	NA	NA
chr1:197423179-197423197	pos_3	chr1:197422618-197423466	0.321401	19	0.0209117	-0.0202257	0.212285	0.140877	0.766778	0.495222	0.00101	9.81e-05	0.14	0.881744	0.637817	0.631897	0.8185	0.934865
chr1:197522987-197522997	pos_0	chr1:197523250-197523751	0.4108	504	-0.000850532	0.000267112	0.183084	0.00776395	0.0056	0.0558	NA	0.000126	0.104	0.66883	0.893345	0.919282	0.896315	0.934865
chr1:197523498-197523515	neg_0	chr1:197523250-197523751	-0.393101	0	0.0959637	-0.0670978	-0.347915	1.04715	0.00423529	0.122588	4.13e-06	3.26e-05	0.0296	0.425496	0.363189	0.287373	0.392637	0.535199
chr1:197604520-197604533	neg_6	chr1:197604270-197605055	-0.477285	0	0.0539861	-0.0259056	-0.144027	0.257674	0.952923	0.654538	NA	0.0582	0.0665	0.871717	0.886357	0.829407	0.943171	0.930424
chr1:197604561-197604577	pos_2	chr1:197604270-197605055	0.337546	-41	0.0295846	-0.0317373	0.245623	0.413933	0.990563	0.909938	8.83e-06	0.000603	0.111	0.815865	0.910108	0.992519	0.943171	0.930424
chr1:197605253-197605269	pos_2	chr1:197604270-197605055	0.329528	-449	-0.000618873	-0.000922166	0.117928	0	0.35425	0.159438	0.000279	0.000236	0.0164	NA	NA	NA	NA	NA
chr1:197613450-197613467	neg_0	chr1:197613249-197613750	-0.354675	33	0.0917944	-0.0596603	-0.346322	0.465762	0.995412	0.634647	8.97e-06	4.46e-05	0.0651	0.81709	0.744612	0.409424	0.925949	0.866946
chr1:197613982-197613996	pos_1	chr1:197613249-197613750	0.389519	-483	0.0122314	-0.00997325	0.135527	0	0.00178571	-0.0832857	0.124	0.0511	0.0295	NA	NA	NA	NA	NA
chr1:197664757-197664774	pos_4	chr1:197664555-197665056	0.287074	32	0.0123286	-0.0345737	0.203768	0.0151917	0.999882	1.03294	0.000108	0.00204	0.108	0.678647	0.63048	0.825345	0.856131	0.913226
chr1:197664777-197664794	pos_4	chr1:197664555-197665056	0.292864	12	0.0292491	-0.0514477	0.265761	0.0704497	0.999706	1.08412	0.000417	0.0232	0.12	0.678647	0.63048	0.825345	0.856131	0.913226
chr1:197664836-197664850	pos_1	chr1:197664555-197665056	0.315196	-31	0.0155109	-0.0222481	0.133927	0.130695	0.994929	0.984857	0.195	0.0483	0.0431	NA	NA	NA	NA	NA
chr1:197674396-197674407	neg_1	chr1:197674241-197674742	-0.3778	85	0.0119696	0.00173161	-0.115194	0.0282388	1	1.08173	NA	0.0242	0.169	NA	NA	NA	NA	NA
chr1:197674477-197674487	pos_0	chr1:197674241-197674742	0.441286	5	0.0137843	-0.0187586	0.565251	0.115759	1	1.1792	NA	0.000218	0.0565	NA	NA	NA	NA	NA
chr1:197674560-197674577	pos_4	chr1:197674241-197674742	0.389289	-69	0.0125336	-0.0357487	0.227566	0.133155	1	1.19729	2.08e-05	0.0164	0.0518	NA	NA	NA	NA	NA
chr1:19790588-19790602	pos_1	chr1:19790846-19791347	0.384194	495	0.000660727	0.000268557	0.112195	0.0423197	0.0125714	0.137143	0.114	0.0739	0.125	NA	NA	NA	NA	NA
chr1:19791021-19791035	pos_1	chr1:19790846-19791347	0.32984	62	0.012235	-0.0267852	0.190254	0.314984	0.214429	0.0855	0.0768	0.139	0.123	NA	NA	NA	NA	NA
chr1:19791253-19791263	pos_0	chr1:19790846-19791347	0.471637	-157	-0.0065591	0.000116658	0.264722	-0.00650615	0.6971	0.2673	NA	0.000648	0.0481	NA	NA	NA	NA	NA
chr1:198031014-198031032	pos_3	chr1:198030764-198031265	0.345793	0	0.0623524	-0.062593	1.03204	0	0.999278	0.916889	0.000234	1.47e-05	0.0355	NA	NA	NA	NA	NA
chr1:198176042-198176059	neg_0	chr1:198175760-198176261	-0.411428	-32	0.0881808	-0.0687058	-0.277433	0.921203	0.00223529	-0.0800588	3.13e-06	0.00206	0.0808	NA	NA	NA	NA	NA
chr1:198176446-198176460	pos_1	chr1:198175760-198176261	0.318031	-436	0.00252615	-0.00403391	0.087131	0.0282999	0.576429	0.426857	0.102	0.0389	0.162	NA	NA	NA	NA	NA
chr1:198187975-198187992	neg_0	chr1:198187436-198188686	-0.393156	0	0.111544	-0.0728158	-0.269743	1.82351	0.0169412	0.231	2.87e-06	0.00131	0.0704	0.388624	0.416527	0.580702	0.602387	0.503156
chr1:198188044-198188058	pos_1	chr1:198187436-198188686	0.348371	-64	-2.30509e-06	-0.0104973	0.103579	0.675966	0.00378571	-0.583214	0.0761	0.0427	0.159	0.388624	0.416527	0.580702	0.602387	0.503156
chr1:198557288-198557302	pos_1	chr1:198556999-198557500	0.37083	-39	0.0166885	-0.0233198	0.147037	0.183432	0.969357	0.783929	0.329	0.0785	0.0532	NA	NA	NA	NA	NA
chr1:198557347-198557364	neg_0	chr1:198556999-198557500	-0.441729	-98	0.0494417	-0.0387908	-0.740558	1.25349	0.959118	0.671235	1.79e-09	3.26e-05	0.109	NA	NA	NA	NA	NA
chr1:198653558-198653574	pos_2	chr1:198653725-198654496	0.295653	402	0.00123194	-0.0064099	0.155488	0	0.022	0.347875	1.68e-05	3.26e-05	0.04	NA	NA	NA	NA	NA
chr1:198653965-198653975	pos_0	chr1:198653725-198654496	0.453353	1	0.0388121	-0.0677437	0.213463	0.279241	0.9996	0.9751	NA	1.47e-05	0.0855	NA	NA	NA	NA	NA
chr1:198654216-198654230	pos_1	chr1:198653725-198654496	0.317987	16	0.00728054	-0.00782183	0.107147	0.0987988	0.999071	0.817429	0.172	0.115	0.0197	NA	NA	NA	NA	NA
chr1:198654277-198654293	pos_2	chr1:198653725-198654496	0.315202	-32	0.0126553	-0.0155057	0.129268	0.146399	0.997125	0.802187	9.02e-05	0.000765	0.00494	NA	NA	NA	NA	NA
chr1:198793767-198793784	neg_0	chr1:198793715-198794216	-0.363144	182	0.0170495	-0.0302811	-0.159254	0.59683	0.996765	0.859882	3.22e-05	0.000126	0.0212	NA	NA	NA	NA	NA
chr1:198794010-198794020	pos_0	chr1:198793715-198794216	0.490087	-45	0.0375177	-0.0494011	0.23515	0.329009	1	0.9913	NA	0.000167	0.0883	NA	NA	NA	NA	NA
chr1:198860583-198860599	pos_2	chr1:198860354-198860855	0.331364	6	0.0439297	-0.0625496	0.127068	0.448152	0.000875	-0.0455625	3.95e-06	0.00126	0.0784	NA	NA	NA	NA	NA
chr1:198860617-198860627	pos_0	chr1:198860354-198860855	0.443376	-13	0.0224577	-0.0321254	0.326819	0.170301	0.0022	0.2323	NA	0.000167	0.0536	NA	NA	NA	NA	NA
chr1:198916808-198916822	pos_1	chr1:198917038-198917539	0.353406	467	0.00104897	-1.31343e-05	0.108349	0	0.00792857	0.244214	0.163	0.26	0.0746	NA	NA	NA	NA	NA
chr1:198917356-198917373	neg_0	chr1:198917038-198917539	-0.336912	-68	0.0720474	-0.0687826	-0.229929	0.911601	0.0220588	0.356294	1.95e-06	7.13e-05	0.0841	NA	NA	NA	NA	NA
chr1:198935605-198935623	neg_3	chr1:198935439-198935940	-0.361272	67	0.00527037	0.00165078	-0.177175	0.00790875	1	1.15778	0.0143	0.0468	0.0597	0.209006	0.202948	0.23542	0.257255	0.170753
chr1:198935766-198935780	pos_1	chr1:198935439-198935940	0.350877	-77	0.00571755	-0.026917	0.212298	0.115005	1	1.09471	0.263	0.16	0.0237	0.291334	0.234626	0.251365	0.254349	0.201235
chr1:199292160-199292176	pos_2	chr1:199291912-199292413	0.337072	0	0.0540272	-0.0688343	0.0890644	0	0.8305	0.647688	0.000186	0.000855	0.0436	0.381466	0.611155	0.695878	0.459115	0.716339
chr1:199452254-199452268	pos_1	chr1:199452559-199453060	0.387905	542	0.00294569	0.00102081	0.140619	0.0980077	0.138214	0.246214	0.263	0.087	0.159	NA	NA	NA	NA	NA
chr1:199452750-199452768	pos_3	chr1:199452559-199453060	0.410875	42	0.0600198	-0.12521	1.21769	0.642971	0.813389	0.500389	0.000277	3.26e-05	0.121	NA	NA	NA	NA	NA
chr1:199452810-199452820	pos_0	chr1:199452559-199453060	0.455274	-1	0.0296537	-0.0346605	0.420833	0.162139	0.2974	0.5932	NA	0.000167	0.0832	NA	NA	NA	NA	NA
chr1:199664994-199665004	pos_0	chr1:199665274-199665775	0.4517	521	0.00152357	-0.00633106	0.266756	0	0.0046	-0.0288	NA	0.000126	0.127	NA	NA	NA	NA	NA
chr1:199665505-199665516	neg_1	chr1:199665274-199665775	-0.339343	9	0.0445212	-0.0124451	-0.114126	0.0592718	1	1.06427	NA	0.00497	0.129	0.2171	0.30724	0.315468	0.257391	0.425614
chr1:199665541-199665555	pos_1	chr1:199665274-199665775	0.3553	-17	0.0228855	-0.0438862	0.0843321	0.41602	1	1.17	0.339	0.0365	0.0938	0.2171	0.30724	0.315468	0.257391	0.425614
chr1:199665731-199665749	pos_3	chr1:199665274-199665775	0.279335	-207	-0.000530476	-0.00198951	0.159292	-0.000221387	0.293778	0.210056	0.00214	0.000371	0.115	NA	NA	NA	NA	NA
chr1:20008631-20008645	neg_8	chr1:20008465-20008966	-0.617799	71	0.0323793	0.00503465	-0.230584	0.0566297	0.00214286	-0.252929	0.214	0.19	0.088	NA	NA	NA	NA	NA
chr1:20008728-20008739	neg_1	chr1:20008465-20008966	-0.33948	-13	0.0110618	-0.00204117	-0.122887	0.039841	0.00936364	0.0614546	NA	0.0484	0.0461	NA	NA	NA	NA	NA
chr1:20008790-20008807	neg_0	chr1:20008465-20008966	-0.395324	-75	0.0562454	-0.057137	-0.391785	2.08371	0.661412	0.382824	3.86e-06	0.000855	0.0262	NA	NA	NA	NA	NA
chr1:200260644-200260654	pos_0	chr1:200260606-200261397	0.444391	203	-0.000975573	-0.00514059	0.300932	0.203974	0.0039	0.3041	NA	0.000204	0.0186	0.344013	0.884244	0.903362	0.533113	0.893611
chr1:200261135-200261152	neg_0	chr1:200260606-200261397	-0.354031	0	0.0809766	-0.0537971	-0.230566	1.08141	0.535412	0.395059	4.15e-06	7.13e-05	0.116	NA	NA	NA	NA	NA
chr1:200610916-200610934	pos_3	chr1:200610697-200611198	0.344277	14	0.053986	-0.125871	0.852356	0.15057	0.002	-0.231778	0.00313	0.000141	0.0871	0.169618	0.610261	0.356161	0.796008	0.48306
chr1:20083196-20083208	neg_5	chr1:20083309-20083810	-0.514397	352	0.00857611	0.00291481	-0.13919	0.00148828	0.893	0.898667	NA	0.0288	0.011	0.291919	0.30384	0.405236	0.467838	0.442904
chr1:20083463-20083474	neg_1	chr1:20083309-20083810	-0.37333	86	0.0135409	0.0145132	-0.180828	0.134065	0.00518182	-0.215818	NA	0.0404	0.178	0.291919	0.30384	0.357366	0.467838	0.442904
chr1:20083624-20083638	pos_1	chr1:20083309-20083810	0.330274	-65	0.00532932	-0.0247496	0.128343	0.253832	0.707786	0.564714	0.206	0.0931	0.0485	NA	NA	NA	NA	NA
chr1:201037156-201037174	pos_3	chr1:201037009-201037510	0.276486	86	0.00835843	-0.0148967	0.395867	0.099235	0.0518333	0.259778	0.000182	3.26e-05	0.0711	NA	NA	NA	NA	NA
chr1:201037249-201037263	pos_1	chr1:201037009-201037510	0.414847	0	0.0525546	-0.0478881	0.19923	0.808893	0.227357	0.365143	0.0803	0.0406	0.0528	NA	NA	NA	NA	NA
chr1:201184576-201184594	pos_3	chr1:201184320-201185313	0.359441	-6	0.0235379	-0.0281466	0.743242	0.162709	0.0136111	0.294111	0.00152	0.000236	0.0723	0.237126	0.375025	0.347106	0.23569	0.456071
chr1:201185245-201185256	neg_1	chr1:201184320-201185313	-0.420507	-183	0.00532897	0.00397766	-0.12806	0.0613702	0.0146364	0.357909	NA	0.042	0.0139	0.593002	0.491302	0.717259	0.77617	0.753216
chr1:201417780-201417793	neg_9	chr1:201417710-201418211	-0.37301	168	0.000178197	0.00247423	-0.193768	0.00761068	0.997692	1.00192	0.12	0.0211	0.164	0.338304	0.296585	0.376555	0.450348	0.5592
chr1:201418017-201418031	pos_1	chr1:201417710-201418211	0.363107	-57	0.05231	-0.0614471	0.107587	0.0968321	0.0373571	0.267286	0.0971	0.0595	0.0841	0.54597	0.587766	0.42185	0.789652	0.5592
chr1:201418074-201418091	pos_4	chr1:201417710-201418211	0.285002	-114	0.00935503	-0.0284183	0.12194	0.0105676	0.00364706	-0.138412	0.000364	0.00482	0.0526	0.54597	0.587766	0.42185	0.789652	0.5592
chr1:201418177-201418193	pos_2	chr1:201417710-201418211	0.29974	-217	0.00292802	-0.00292758	0.0992863	0.0814752	0.213625	0.196375	1.58e-05	0.000315	0.032	NA	NA	NA	NA	NA
chr1:201418636-201418646	pos_0	chr1:201417710-201418211	0.469169	-676	-0.00188428	0.00296488	0.184009	0	0.0336	-0.0926	NA	0.000278	0.0143	NA	NA	NA	NA	NA
chr1:201562333-201562347	neg_2	chr1:201562206-201562707	-0.314677	110	0.0138343	-0.00506234	-0.117986	0.0752095	0.00121429	0.0632857	0.197	0.0335	0.00889	0.372747	0.358348	0.331055	0.376997	0.833052
chr1:201562396-201562414	pos_3	chr1:201562206-201562707	0.387711	43	0.122775	-0.205444	0.767579	1.45966	0.930889	0.842611	0.00106	1.47e-05	0.177	0.372747	0.358348	0.331055	0.376997	0.833052
chr1:201620150-201620163	neg_6	chr1:201619528-201620728	-0.5665	0	0.0532346	-0.0163912	-0.395691	0.0243706	0.391846	0.563231	0.402	0.0582	0.0772	0.825567	0.77387	0.811989	0.663741	0.673162
chr1:201620376-201620392	pos_2	chr1:201619528-201620728	0.324264	86	0.000520376	-0.00397159	0.23519	0.0646725	0.0774375	0.299938	9.79e-06	5.93e-05	0.0154	0.863201	0.685883	0.910854	0.663741	0.673162
chr1:201637229-201637245	pos_2	chr1:201637652-201638153	0.304183	658	0.00250748	0.00174315	0.113022	0	0.002125	-0.149062	0.00199	5.93e-05	0.0947	NA	NA	NA	NA	NA
chr1:201637798-201637812	neg_8	chr1:201637652-201638153	-0.645885	91	0.0191057	0.0174225	-0.480046	0.00908722	0.285857	0.742571	0.333	0.172	0.0171	0.546083	0.404296	0.600275	0.514654	0.428321
chr1:201637913-201637927	neg_8	chr1:201637652-201638153	-0.66849	-11	0.0737474	0.00468477	-0.431353	0.0006602	0.971714	0.889071	NA	0.19	0.088	0.442215	0.404296	0.368635	0.359373	0.428321
chr1:201637940-201637958	pos_3	chr1:201637652-201638153	0.377496	-38	0.0755832	-0.114976	0.924355	0.287455	0.970778	0.808222	0.00032	1.47e-05	0.0508	0.442215	0.404296	0.368635	0.359373	0.428321
chr1:201637982-201637993	neg_1	chr1:201637652-201638153	-0.359116	-80	0.0376562	-0.00467192	-0.178386	0.0634362	0.204273	0.347636	NA	0.0684	0.118	0.442215	0.404296	0.368635	0.359373	0.428321
chr1:201640589-201640600	neg_1	chr1:201640485-201640986	-0.38975	136	0.00759234	0.0227294	-0.189649	0.0546958	0.0485455	0.231273	NA	0.062	0.111	0.37407	0.354208	0.26284	0.281599	0.48423
chr1:201640663-201640674	neg_1	chr1:201640485-201640986	-0.373148	62	0.0110471	0.00900615	-0.152946	0.0751961	0.946818	0.863364	NA	0.0524	0.0443	0.394551	0.335831	0.26284	0.281599	0.477977
chr1:201640757-201640768	neg_1	chr1:201640485-201640986	-0.388093	-22	0.0227175	-0.00389791	-0.270724	0.175517	0.600909	0.520091	NA	0.0183	0.102	0.394551	0.335831	0.619182	0.295062	0.477977
chr1:201640771-201640785	neg_2	chr1:201640485-201640986	-0.351372	-36	0.0527975	-0.0152234	-0.18401	0.311087	0.998786	1.00114	0.00102	0.0029	0.034	0.394551	0.335831	0.619182	0.295062	0.477977
chr1:201640966-201640983	neg_0	chr1:201640485-201640986	-0.348207	-231	0.0241296	-0.0480592	-0.139946	0.459601	0.000294118	-0.4	0.00143	0.0154	0.00739	NA	NA	NA	NA	NA
chr1:201649569-201649579	pos_0	chr1:201649279-201650830	0.419569	-40	0.0053925	-0.0075511	0.186314	0.418173	0.9613	0.9592	NA	1.47e-05	0.0331	0.428078	0.398366	0.328972	0.473264	0.309689
chr1:201649840-201649858	pos_3	chr1:201649279-201650830	0.334771	-27	0.00231399	-0.0027357	0.301299	0.0993791	0.8715	0.519667	0.000727	3.26e-05	0.0841	0.272898	0.315208	0.3636	0.473264	0.240157
chr1:201649863-201649873	pos_0	chr1:201649279-201650830	0.449313	-50	0.0103977	-0.00428581	0.245061	0.212992	0.9888	0.9984	NA	0.000167	0.0538	0.272898	0.315208	0.3636	0.473264	0.240157
chr1:201649989-201650000	neg_1	chr1:201649279-201650830	-0.328321	101	0.00720439	0.000319448	-0.111753	0.0536585	0.486091	0.446636	NA	0.0956	0.182	0.272898	0.315208	0.3636	0.413629	0.240157
chr1:201685382-201685400	pos_3	chr1:201685193-201685694	0.274882	44	0.0166384	-0.0198016	0.320255	0.219177	0.447611	0.481833	0.00381	3.26e-05	0.0215	0.30013	0.237124	0.292007	0.246776	0.309596
chr1:201685412-201685423	neg_1	chr1:201685193-201685694	-0.381585	21	0.0351905	-0.000568823	-0.199059	0.161138	0.0745455	0.299364	NA	0.046	0.215	0.30013	0.237124	0.31476	0.246776	0.377731
chr1:201685725-201685739	pos_1	chr1:201685193-201685694	0.356978	-282	0.00342745	-0.00685475	0.101226	0.053761	0.0250714	0.2455	0.175	0.156	0.0806	0.278346	0.394052	0.247654	0.419156	0.38696
chr1:201703023-201703034	neg_1	chr1:201702882-201703383	-0.358185	99	0.0242079	0.00125018	-0.168413	0.0482631	0.608727	0.436818	NA	0.0689	0.0621	0.625488	0.584623	0.463348	0.412233	0.35278
chr1:201703122-201703136	neg_8	chr1:201702882-201703383	-0.573019	0	0.0512318	-0.0118193	-0.33	0.00194728	0.983786	0.797214	NA	0.0882	0.0617	0.25112	0.263236	0.356507	0.272276	0.35278
chr1:201703339-201703352	neg_9	chr1:201702882-201703383	-0.40458	-207	0.00553576	0.00157385	-0.177998	0.00297591	0.00207692	-0.112769	0.326	0.0211	0.0578	0.25112	0.263236	0.356507	0.522955	0.341332
chr1:201724402-201724416	neg_2	chr1:201724629-201725130	-0.416667	464	-0.00041877	0.00125587	-0.0970606	0.00120446	0.00285714	0.1005	0.428	0.0141	0.0883	NA	NA	NA	NA	NA
chr1:201724862-201724873	neg_1	chr1:201724629-201725130	-0.363441	7	0.0128321	-0.00195521	-0.110478	0.0219483	0.993727	0.616727	NA	0.0851	0.153	0.338769	0.290232	0.171497	0.160733	0.45662
chr1:201762795-201762812	pos_4	chr1:201763081-201763882	0.349618	520	0.00287555	0.000313801	0.0908428	0	0.00211765	0.0682941	2.71e-05	0.0193	0.0711	0.744831	0.940443	0.997376	0.740638	0.915397
chr1:201763591-201763603	neg_5	chr1:201763081-201763882	-0.421258	29	0.0262994	-0.00692941	-0.199674	-0.033702	1	0.985833	NA	0.0608	0.0626	0.719206	0.791958	0.855546	0.851691	0.907255
chr1:201763605-201763622	neg_0	chr1:201763081-201763882	-0.406802	10	0.0845314	-0.103893	-0.392022	0.822299	1	1.17612	3.65e-06	0.00158	0.0795	0.874938	0.791958	0.840699	0.805989	0.907255
chr1:201821717-201821734	neg_0	chr1:201821498-201821999	-0.393359	15	0.111319	-0.079378	-0.583105	2.41143	0.188941	0.379941	1.89e-05	0.00147	0.066	0.375872	0.352446	0.397102	0.378784	0.252392
chr1:201821741-201821752	neg_1	chr1:201821498-201821999	-0.395077	0	0.0348738	-0.0025251	-0.187541	0.439993	0.0370909	0.189273	NA	0.0242	0.17	0.375872	0.352446	0.397102	0.378784	0.252392
chr1:201821805-201821816	neg_1	chr1:201821498-201821999	-0.349512	-57	0.0265192	0.00685692	-0.143186	0.190512	0.0913636	0.301364	NA	0.056	0.165	0.375872	0.352446	0.397102	0.378784	0.252392
chr1:201822173-201822183	pos_0	chr1:201821498-201821999	0.426269	-425	-0.00119195	-0.000543934	0.178984	0.0204483	0.9978	0.9514	NA	0.000524	0.112	0.521546	0.59333	0.788211	0.890102	0.656202
chr1:201926147-201926165	pos_3	chr1:201925914-201926415	0.304392	0	0.0146864	-0.0312914	0.482127	0.0373275	0.00161111	-0.100889	0.0267	0.000248	0.0175	0.220884	0.762245	0.476371	0.58088	0.731251
chr1:201926190-201926206	pos_2	chr1:201925914-201926415	0.287639	-26	0.0392063	-0.0677288	0.160622	0.0963485	0.367375	0.245	4.32e-05	0.000236	0.041	0.220884	0.421397	0.476371	0.483508	0.426242
chr1:202029413-202029431	pos_3	chr1:202029741-202030242	0.293492	561	0.000356357	0.000632154	0.124376	0	0.0473889	0.195278	0.00418	0.000141	0.0202	NA	NA	NA	NA	NA
chr1:202029987-202029997	pos_0	chr1:202029741-202030242	0.452857	0	0.0258213	-0.0271645	0.262622	0.221238	0.0069	-0.0221	NA	0.000204	0.0324	NA	NA	NA	NA	NA
chr1:202030042-202030056	pos_1	chr1:202029741-202030242	0.386728	-51	0.0781063	-0.104117	0.327555	0.88546	0.0221429	-0.0479286	NA	0.0194	0.236	NA	NA	NA	NA	NA
chr1:202067341-202067352	neg_1	chr1:202067217-202068092	-0.420878	116	0.0126193	0.00491775	-0.229664	0.0290204	0.972	0.472182	NA	0.0242	0.051	NA	NA	NA	NA	NA
chr1:202067905-202067921	pos_2	chr1:202067217-202068092	0.359395	-64	0.0424217	-0.0245978	0.13745	0.795292	0.0918125	0.201437	5.65e-06	0.000855	0.114	0.610837	0.431624	0.272107	0.687184	0.789924
chr1:202168194-202168211	neg_0	chr1:202168005-202168506	-0.409729	45	0.0909428	-0.0549747	-0.853806	2.3866	0.304118	0.512529	9.87e-07	7.13e-05	0.105	0.335679	0.409091	0.339016	0.483386	0.818625
chr1:202168284-202168302	pos_3	chr1:202168005-202168506	0.326173	-29	0.0138386	-0.0124084	0.713788	0.270235	0.00944444	0.0781667	0.00104	0.000141	0.131	0.335679	0.409091	0.339016	0.483386	0.818625
chr1:202168325-202168336	neg_1	chr1:202168005-202168506	-0.357118	-70	0.0177097	0.000390893	-0.134782	0.165827	0.00136364	-0.0852727	NA	0.0436	0.0241	0.335679	0.409091	0.339016	0.483386	0.818625
chr1:202342924-202342938	pos_1	chr1:202342741-202343242	0.368661	54	0.045995	-0.0437023	0.177986	1.53402	0.000785714	-0.0877143	0.236	0.0355	0.0457	NA	NA	NA	NA	NA
chr1:202342968-202342979	neg_1	chr1:202342741-202343242	-0.437121	13	0.0532455	-0.0113598	-0.20248	0.552974	0.00154545	0.0450909	NA	0.00389	0.165	NA	NA	NA	NA	NA
chr1:202343017-202343034	neg_0	chr1:202342741-202343242	-0.397017	-26	0.129004	-0.0828418	-0.46175	2.09144	0.005	-0.142824	3.86e-06	0.000765	0.0746	0.267623	0.912744	0.879834	0.730685	0.934865
chr1:202343360-202343370	pos_0	chr1:202342741-202343242	0.504644	-369	-0.00462476	-0.00251541	0.428699	0.110607	7e-04	-0.0828	NA	0.000204	0.0304	0.807496	0.912744	0.879834	0.730685	0.903003
chr1:202366954-202366970	pos_2	chr1:202367302-202368136	0.305224	583	-0.000746129	0.00290325	0.117014	0	0.099375	0.384688	0.000347	0.00478	0.0874	NA	NA	NA	NA	NA
chr1:202367562-202367573	neg_1	chr1:202367302-202368136	-0.351381	-10	0.0293258	-0.00996893	-0.113543	-0.0362551	0.0313636	0.212818	NA	0.0642	0.00448	0.252647	0.258615	0.250109	0.344451	0.616035
chr1:202367575-202367592	neg_0	chr1:202367302-202368136	-0.376865	-23	0.0802867	-0.0736802	-0.260577	0.730108	0.497647	0.207588	1.48e-06	3.26e-05	0.0869	0.252647	0.258615	0.250109	0.344451	0.616035
chr1:202367619-202367637	pos_3	chr1:202367302-202368136	0.322706	-67	0.0129162	-0.0888901	0.470328	0.148701	0.541167	0.252389	0.00246	0.000305	0.0145	0.252647	0.258615	0.250109	0.897311	0.616035
chr1:202368391-202368409	pos_3	chr1:202367302-202368136	0.285993	-506	0.000227333	-0.00107921	0.150364	0	0.027	0.231389	0.00452	0.000167	0.00977	0.83413	0.882972	0.962543	0.704511	0.934865
chr1:202407289-202407300	neg_1	chr1:202407092-202407848	-0.378951	43	0.106091	-0.0121599	-0.210175	0.172312	0.00581818	0.358636	NA	0.0735	0.0134	NA	NA	NA	NA	NA
chr1:202407317-202407334	pos_4	chr1:202407092-202407848	0.383564	9	0.057602	-0.0479808	0.151712	0.275989	0.598353	0.565353	3.37e-05	0.00618	0.0679	NA	NA	NA	NA	NA
chr1:202545073-202545087	pos_1	chr1:202544951-202545452	0.343479	115	0.0111551	-0.0194633	0.282137	0.423758	0.0234286	0.346786	0.0076	0.0124	0.32	NA	NA	NA	NA	NA
chr1:202545115-202545131	pos_2	chr1:202544951-202545452	0.308154	71	0.00656426	-0.0175691	0.131108	0.111267	0.894312	0.663313	3.52e-05	0.00356	0.0998	NA	NA	NA	NA	NA
chr1:202545154-202545164	pos_0	chr1:202544951-202545452	0.406989	38	0.0381565	-0.0436216	0.325859	0.392988	0.6793	0.4233	NA	0.000828	0.0436	NA	NA	NA	NA	NA
chr1:202545180-202545194	pos_1	chr1:202544951-202545452	0.446356	8	0.0694771	-0.0999731	0.434891	1.0037	0.318143	0.176714	0.469	0.0193	0.0699	NA	NA	NA	NA	NA
chr1:202545233-202545247	pos_1	chr1:202544951-202545452	0.324071	-32	0.00706862	-0.0142163	0.129968	0.106988	0.893786	0.669	0.207	0.0374	0.00491	NA	NA	NA	NA	NA
chr1:202545504-202545520	pos_2	chr1:202544951-202545452	0.301638	-303	0.00405302	-0.00357819	0.101571	0.0421642	0.23025	0.282313	0.000286	0.000248	0.0129	NA	NA	NA	NA	NA
chr1:202545552-202545562	pos_0	chr1:202544951-202545452	0.410819	-351	0.00601573	-0.0081243	0.154229	0.0659998	0.0837	0.4855	NA	0.000492	0.193	NA	NA	NA	NA	NA
chr1:202552882-202552896	pos_1	chr1:202552573-202553074	0.431885	-59	0.037613	-0.0744564	0.276121	0.359543	1	1.18071	0.0989	0.36	0.15	0.574924	0.455387	0.629843	0.81943	0.403116
chr1:202552994-202553008	pos_1	chr1:202552573-202553074	0.379729	-171	0.0231827	-0.0448061	0.333685	0.361312	0.997143	0.8355	0.0473	0.0354	0.0792	0.574924	0.455387	0.629843	0.730967	0.403116
chr1:202553069-202553083	pos_1	chr1:202552573-202553074	0.392408	-246	0.0482351	-0.0422309	0.129241	0.440415	0.997929	1.00407	0.13	0.0595	0.0806	NA	NA	NA	NA	NA
chr1:202568468-202568478	pos_0	chr1:202568464-202569287	0.468698	237	0.000170444	-0.00213437	0.135638	0.00352483	0.7549	0.3723	NA	5.93e-05	0.052	NA	NA	NA	NA	NA
chr1:202568715-202568732	neg_0	chr1:202568464-202569287	-0.352743	-1	0.0663442	-0.0682561	-0.306721	0.679194	0.156412	0.463059	4.56e-06	0.000248	0.0346	NA	NA	NA	NA	NA
chr1:202569119-202569137	neg_3	chr1:202568464-202569287	-0.310448	-83	0.016569	-0.000875175	-0.143735	0.0647492	0.0697778	0.502889	0.09	0.0588	0.000811	0.572652	0.771634	0.878202	0.871982	0.391113
chr1:202580776-202580793	pos_4	chr1:202580559-202581060	0.292689	17	0.0249604	-0.0203694	0.087309	0.120418	0.677824	0.579059	0.00101	0.0633	0.0546	0.470532	0.647434	0.659073	0.562898	0.858258
chr1:202580855-202580868	neg_9	chr1:202580559-202581060	-0.423446	-46	0.0120208	-0.000702679	-0.0976656	0.0280299	0.679	0.533231	NA	0.00783	0.079	0.762937	0.647434	0.978785	0.562898	0.858258
chr1:202658513-202658524	neg_1	chr1:202658329-202659413	-0.427153	56	0.00273276	0.0109536	-0.158808	0	0.00136364	0.0285454	NA	0.0648	0.215	0.209239	0.204747	0.955494	0.676318	0.374949
chr1:202658927-202658943	pos_2	chr1:202658329-202659413	0.286935	20	0.00336759	-0.0159731	0.108829	0.0714529	0.0010625	0.0711875	0.000614	0.000727	0.0855	0.486394	0.452926	0.459893	0.389737	0.493521
chr1:202659208-202659225	pos_4	chr1:202658329-202659413	0.307227	-46	0.0138051	-0.0161343	0.0904736	0.0944459	0.000352941	-0.170176	0.00019	0.000603	0.151	0.529425	0.612751	0.576307	0.794302	0.555812
chr1:202835713-202835731	pos_3	chr1:202835504-202836005	0.299568	24	0.0242892	-0.0313221	0.196044	0.13423	0.00272222	0.0501667	0.0226	0.000356	0.0947	0.471444	0.437375	0.3269	0.334858	0.568444
chr1:202835734-202835748	neg_2	chr1:202835504-202836005	-0.313802	7	0.0251582	-0.0167835	-0.0982609	0.156789	0.00521429	0.0481429	0.179	0.0171	0.0301	0.471444	0.437375	0.3269	0.334858	0.398783
chr1:202835780-202835797	neg_0	chr1:202835504-202836005	-0.386387	-26	0.108268	-0.0915806	-0.2871	1.30034	0.847471	0.524471	1.05e-05	0.000946	0.0761	0.552429	0.43765	0.427392	0.334858	0.398783
chr1:202951474-202951488	pos_1	chr1:202951288-202951789	0.308811	51	0.00989888	-0.0153577	0.21185	0.565107	0.00171429	-0.00942857	0.0394	0.0233	0.012	NA	NA	NA	NA	NA
chr1:202951576-202951593	neg_0	chr1:202951288-202951789	-0.42606	-38	0.0983788	-0.0659135	-0.697682	1.61499	0.0343529	0.336824	1.16e-06	1.47e-05	0.19	NA	NA	NA	NA	NA
chr1:202961672-202961683	neg_1	chr1:202961464-202962200	-0.33813	32	0.0131151	0.00664555	-0.119213	0.0237601	0.0164545	0.266182	NA	0.0599	0.079	NA	NA	NA	NA	NA
chr1:202961753-202961763	pos_0	chr1:202961464-202962200	0.436179	-39	0.00756402	-0.00677509	0.138453	0.049206	0.4319	0.3826	NA	0.000765	0.0283	0.561993	0.361857	0.339448	0.289723	0.312954
chr1:202961934-202961951	neg_0	chr1:202961464-202962200	-0.380685	0	0.0706204	-0.0561754	-0.614631	1.21492	0.0127059	0.128765	7.58e-06	0.0029	0.0347	0.561993	0.361857	0.339448	0.289723	0.312954
chr1:203177922-203177936	neg_2	chr1:203177683-203178548	-0.356803	0	0.0279726	-0.0141594	-0.18474	0.0764869	0.476857	0.490571	0.25	0.0269	0.167	0.269379	0.374205	0.410009	0.30867	0.445805
chr1:203177959-203177976	neg_0	chr1:203177683-203178548	-0.385689	-26	0.0698461	-0.030106	-0.234593	0.763292	0.955235	0.754529	1.65e-06	0.000108	0.0819	0.269379	0.374205	0.410009	0.30867	0.445805
chr1:203178509-203178520	neg_1	chr1:203177683-203178548	-0.354936	-212	0.00926554	0.00701115	-0.12174	0.0252747	0.0100909	0.153545	NA	0.0288	0.0223	0.387634	0.294955	0.286242	0.289967	0.298289
chr1:203181105-203181115	pos_0	chr1:203180943-203181444	0.402863	79	-0.000622639	-0.00183589	0.205674	0.0376131	0.01	0.2155	NA	0.000248	0.0246	0.780802	0.648999	0.522907	0.943171	0.49747
chr1:203181268-203181285	neg_0	chr1:203180943-203181444	-0.42897	-75	0.0968301	-0.0745865	-0.700364	2.48492	0.868529	0.744	2.25e-07	0.00029	0.0624	0.312132	0.648999	0.440734	0.568104	0.611288
chr1:203254965-203254975	pos_0	chr1:203254737-203255238	0.475445	13	0.0532779	-0.029521	0.209995	0.113232	0.2221	0.0418	NA	4.46e-05	0.0251	0.84347	0.67833	0.994156	0.59579	0.754143
chr1:203255182-203255192	pos_0	chr1:203254737-203255238	0.501275	-195	-0.000176196	-0.00549828	0.358832	0.0435382	0.0096	-0.2926	NA	3.26e-05	0.0827	0.84347	0.67833	0.994156	0.59579	0.934865
chr1:203361667-203361683	pos_2	chr1:203361920-203362421	0.290334	488	0.00617274	-0.00439519	0.105239	0.102847	0.0039375	-0.0143125	3.12e-05	0.000236	0.0635	0.248466	0.241845	0.386119	0.474465	0.379627
chr1:203361752-203361766	pos_1	chr1:203361920-203362421	0.312645	405	0.00108593	-0.00237639	0.124076	0.0383496	0.0116429	0.244357	0.279	0.0739	0.0808	0.370423	0.241845	0.386119	0.474465	0.398876
chr1:203361978-203361989	neg_1	chr1:203361920-203362421	-0.3599	182	0.00826034	0.00455764	-0.158689	0.0583241	0.102091	0.500909	NA	0.00389	0.165	0.462422	0.509307	0.482388	0.266384	0.402266
chr1:203362110-203362124	neg_2	chr1:203361920-203362421	-0.387697	47	0.0622814	-0.0223776	-0.278627	0.131114	0.00542857	-0.0756429	0.124	0.0302	0.156	0.462422	0.509307	0.482388	0.450242	0.402266
chr1:203362157-203362167	pos_0	chr1:203361920-203362421	0.455664	4	0.0637632	-0.0374021	0.380951	0.347403	7e-04	0.00620001	NA	9.81e-05	0.0903	0.462422	0.509307	0.482388	0.450242	0.402266
chr1:203362860-203362878	pos_3	chr1:203361920-203362421	0.283272	-690	-0.001438	-0.00678118	0.193038	0	0.0178333	0.3815	0.000235	0.000524	0.109	0.922917	0.625462	0.581953	0.347463	0.862188
chr1:203362921-203362931	pos_0	chr1:203361920-203362421	0.474166	-751	-0.000773813	-0.020303	0.173074	0	0.5407	0.2554	NA	0.000126	0.0677	NA	NA	NA	NA	NA
chr1:203425433-203425447	pos_1	chr1:203425367-203425868	0.316633	171	0.00422918	-0.00162894	0.125344	0.0195752	0.00207143	-0.127643	0.164	0.129	0.339	0.580797	0.617144	0.592614	0.424621	0.622926
chr1:203425764-203425782	pos_3	chr1:203425367-203425868	0.321255	-147	0.0145395	-0.0286759	0.404754	0.108308	0.00166667	-0.0998889	2.62e-05	5.93e-05	0.00507	0.223916	0.225728	0.210442	0.275462	0.21173
chr1:203426561-203426575	neg_2	chr1:203426300-203426801	-0.355541	-11	0.0185789	-0.0074629	-0.137357	0.0265302	0.000285714	-0.539429	0.201	0.0229	0.0132	0.439468	0.377767	0.273404	0.550748	0.546362
chr1:203426580-203426590	pos_0	chr1:203426300-203426801	0.464616	-30	0.0224057	-0.0360701	0.275919	0.106947	0.0081	0.1415	NA	3.26e-05	0.0443	0.701347	0.377767	0.273404	0.550748	0.546362
chr1:203426635-203426649	neg_2	chr1:203426300-203426801	-0.393208	-85	0.0133118	-0.00231659	-0.226959	0.00519526	0.247643	0.463286	0.209	0.0019	0.0328	0.701347	0.377767	0.347251	0.550748	0.546362
chr1:203427222-203427233	neg_1	chr1:203426953-203427876	-0.339765	-19	0.00778593	0.0118922	-0.123181	0.0441542	0.0953636	0.0397273	NA	0.0127	0.0347	0.424877	0.471802	0.521096	0.483337	0.586098
chr1:203427358-203427368	pos_0	chr1:203426953-203427876	0.447649	-155	0.000471251	-0.00308852	0.149683	0.056703	0.3715	0.3113	NA	3.26e-05	0.0405	0.424877	0.471802	0.521096	0.483337	0.586098
chr1:203429316-203429330	pos_1	chr1:203429255-203429756	0.330057	176	0.0206019	-0.0498358	0.134136	0.480242	0.792571	0.308714	0.381	0.061	0.0512	0.651558	0.675824	0.632856	0.667837	0.750499
chr1:203429457-203429468	neg_1	chr1:203429255-203429756	-0.385607	38	0.0260217	0.00858151	-0.191428	0.0940765	0.581273	0.299727	NA	0.042	0.0242	0.244484	0.225247	0.172192	0.667837	0.182317
chr1:203429494-203429505	neg_1	chr1:203429255-203429756	-0.378842	1	0.0499824	0.0193553	-0.217413	0.0835819	0.621727	0.0951818	NA	0.0524	0.0649	0.244484	0.225247	0.172192	0.667837	0.182317
chr1:203429512-203429526	neg_2	chr1:203429255-203429756	-0.355034	-7	0.0323146	0.00663659	-0.181584	0.0155349	0.766357	0.225571	0.0425	0.0117	0.0399	0.244484	0.225247	0.172192	0.667837	0.182317
chr1:203429589-203429607	pos_3	chr1:203429255-203429756	0.282245	-84	-0.00374153	-0.00291989	0.274988	0.025927	0.00616667	-0.113056	0.0289	0.000167	0.0457	0.391694	0.371868	0.172192	0.429975	0.182317
chr1:203451925-203451936	neg_1	chr1:203451679-203452180	-0.372399	0	0.0316664	-0.00351373	-0.103853	0.267713	0.00118182	0.0220909	NA	0.0656	0.0309	0.340309	0.321686	0.292503	0.351824	0.286386
chr1:203451988-203452005	neg_0	chr1:203451679-203452180	-0.407103	-59	0.131232	-0.0662847	-0.830802	3.41969	0.764882	0.625118	1.14e-07	0.000167	0.143	0.475602	0.321686	0.380237	0.416273	0.44986
chr1:203452052-203452063	neg_1	chr1:203451679-203452180	-0.385435	-123	0.0310574	0.0112322	-0.231275	0.333139	0.0728182	0.294636	NA	0.0228	0.0586	0.475602	0.325015	0.380237	0.416273	0.44986
chr1:203455532-203455550	pos_3	chr1:203455579-203456080	0.32479	280	0.0179329	-0.0255359	0.371609	0.148556	0.0705	0.210056	5.99e-05	1.47e-05	0.0974	0.453447	0.501199	0.43824	0.515552	0.595056
chr1:203455676-203455687	neg_1	chr1:203455579-203456080	-0.362643	143	0.00686779	0.00378492	-0.138422	0.0299477	0.143818	0.405273	NA	0.0242	0.153	0.344234	0.321188	0.298291	0.325664	0.293688
chr1:203455748-203455759	neg_1	chr1:203455579-203456080	-0.330942	71	-0.000562402	0.00249473	-0.08218	0.00599209	0.00181818	0.106455	NA	0.0021	0.119	0.344234	0.321188	0.298291	0.325664	0.293688
chr1:203455824-203455838	neg_2	chr1:203455579-203456080	-0.337875	0	0.0176172	-0.001026	-0.17582	0.00417711	0.00728571	0.136071	0.488	0.0362	0.0121	0.344234	0.321188	0.298291	0.325664	0.293688
chr1:203455925-203455936	neg_1	chr1:203455579-203456080	-0.456721	-96	0.0259211	-0.0109512	-0.277807	0.0400282	0.000272727	-0.706818	NA	0.0021	0.0998	0.721467	0.840211	0.857099	0.660702	0.878984
chr1:203461154-203461168	pos_1	chr1:203460977-203461478	0.3387	60	0.0469409	-0.0723517	0.254214	0.260764	0.0957857	-0.0169286	0.0866	0.0763	0.203	NA	NA	NA	NA	NA
chr1:203461171-203461185	pos_1	chr1:203460977-203461478	0.351733	43	0.0305164	-0.0378009	0.284324	0.240088	0.258357	0.380929	0.0902	0.0816	0.0313	NA	NA	NA	NA	NA
chr1:203461204-203461214	pos_0	chr1:203460977-203461478	0.412174	14	0.113419	-0.107861	0.137289	0.461582	0.0123	0.2258	NA	0.000218	0.0483	NA	NA	NA	NA	NA
chr1:203478485-203478495	pos_0	chr1:203478578-203479407	0.490299	334	0.00387656	-0.000873387	0.245364	0.0994711	0.9994	0.9447	NA	5.93e-05	0.0437	0.726235	0.822745	0.71594	0.6558	0.850831
chr1:203478736-203478747	neg_1	chr1:203478578-203479407	-0.411417	82	0.0263418	-0.00113841	-0.25384	0.0734502	0	-0.345545	NA	0.0944	0.0595	0.363721	0.359749	0.303225	0.312095	0.234824
chr1:203478804-203478824	neg_4	chr1:203478578-203479407	-0.301136	5	0.0195103	-0.00540526	-0.144185	0.0301878	0.0051	-0.08775	0.00766	0.00441	0.00578	0.363721	0.359749	0.303225	0.312095	0.234824
chr1:203478861-203478872	neg_1	chr1:203478578-203479407	-0.38981	-33	0.057709	0.00999399	-0.13606	0.0880256	0.0161818	0.0846364	NA	0.042	0.0835	0.363721	0.359749	0.303225	0.312095	0.234824
chr1:20348742-20348752	pos_0	chr1:20348542-20349043	0.480681	41	-0.00385771	-0.013458	0.213412	0.0951815	0.5461	0.5781	NA	5.93e-05	0.0463	0.424333	0.363936	0.328552	0.474897	0.574638
chr1:20348760-20348770	pos_0	chr1:20348542-20349043	0.534913	23	0.0116898	-0.0206192	0.231256	0.162587	0.9726	0.8361	NA	5.93e-05	0.0844	0.424333	0.363936	0.328552	0.474897	0.574638
chr1:20348848-20348862	neg_2	chr1:20348542-20349043	-0.352308	-56	0.0818433	-0.0179608	-0.23163	0.00760666	0.006	0.0637143	0.121	0.077	0.11	0.424333	0.363936	0.328552	0.474897	0.574638
chr1:203556498-203556515	neg_0	chr1:203556148-203556888	-0.412678	-100	0.0734467	-0.0817027	-0.749598	1.26653	0.385706	0.491412	5.02e-07	0.000687	0.145	0.528613	0.525451	0.527155	0.534049	0.436027
chr1:203556842-203556856	pos_1	chr1:203556148-203556888	0.315796	-205	0.00287375	-0.00202341	0.122733	0	0.927929	0.6265	0.112	0.0153	0.182	0.400419	0.35146	0.501185	0.580524	0.58859
chr1:203667633-203667647	pos_1	chr1:203667626-203668127	0.310482	230	-2.12433e-05	-0.00632499	0.114608	0.0433077	0.982	0.896286	0.354	0.0324	0.00936	0.420077	0.487636	0.796813	0.640062	0.502692
chr1:203667914-203667931	neg_0	chr1:203667626-203668127	-0.382501	-38	0.0951382	-0.0535368	-0.566801	1.51818	0.960647	0.657941	1.42e-06	7.13e-05	0.0454	0.238059	0.241091	0.243024	0.257507	0.700164
chr1:203668130-203668140	pos_0	chr1:203667626-203668127	0.437474	-254	-0.00122505	-0.00327785	0.164082	0.0235706	0.0107	0.4039	NA	0.000126	0.0674	0.593235	0.56024	0.65606	0.299226	0.700164
chr1:204077015-204077032	neg_0	chr1:204076815-204077316	-0.403043	34	0.101186	-0.0585004	-0.740514	0.5638	0.000882353	-0.120235	1.17e-06	0.000189	0.109	0.392364	0.367199	0.276474	0.188388	0.551645
chr1:204077077-204077088	neg_1	chr1:204076815-204077316	-0.344521	-12	0.0108126	0.00494761	-0.140156	0.0441181	0.00181818	-0.290182	NA	0.0354	0.275	0.392364	0.367199	0.163707	0.188388	0.551645
chr1:204077181-204077192	neg_1	chr1:204076815-204077316	-0.363412	-116	0.0203824	0.0104389	-0.128644	0.0777605	0.0141818	0.198091	NA	0.042	0.00543	0.456125	0.307832	0.163707	0.223626	0.486872
chr1:204077725-204077739	pos_1	chr1:204076815-204077316	0.386108	-660	-0.000443146	0.00140142	0.127251	0	0.0287857	0.173714	0.155	0.16	0.147	NA	NA	NA	NA	NA
chr1:204093451-204093464	neg_6	chr1:204093225-204094209	-0.509084	12	0.0296297	-0.00514328	-0.252479	0	0.929615	0.909231	0.362	0.0141	0.0668	0.368311	0.307595	0.258536	0.520219	0.392088
chr1:204093482-204093493	neg_1	chr1:204093225-204094209	-0.414956	-7	0.000301025	0.00459281	-0.164162	0	0.00372727	0.128182	NA	0.0101	0.0909	0.368311	0.307595	0.258536	0.520219	0.392088
chr1:204093494-204093507	neg_9	chr1:204093225-204094209	-0.487517	-19	0.01753	0.00829271	-0.187016	0.000283517	0.004	0.168615	NA	0.0562	0.0441	0.75193	0.307595	0.258536	0.520219	0.392088
chr1:204093860-204093870	pos_0	chr1:204093225-204094209	0.442258	89	0.0125062	-0.0252129	0.572299	0.28244	0.0027	-0.2678	NA	0.000126	0.0696	0.75193	0.186013	0.667118	0.820693	0.648738
chr1:204094078-204094094	pos_2	chr1:204093225-204094209	0.312659	-120	0.00330388	-0.00698307	0.127492	0.299898	0.0004375	-0.225938	0.00017	0.000236	0.023	0.37649	0.359858	0.310862	0.364551	0.656354
chr1:204276549-204276560	neg_1	chr1:204276286-204276787	-0.329832	-13	0.00807851	0.00215728	-0.140592	0.0546816	0.00436364	-0.251091	NA	0.0178	0.144	0.352411	0.516993	0.422869	0.605812	0.456842
chr1:204280752-204280769	neg_0	chr1:204280507-204281008	-0.342229	0	0.113952	-0.093077	-0.430553	1.60261	0.676118	0.348118	7.9e-07	4.46e-05	0.114	0.21469	0.611644	0.434387	0.429363	0.480322
chr1:204280959-204280973	neg_2	chr1:204280507-204281008	-0.390153	-202	0.0417641	0.00437631	-0.18731	0.0337908	0.0225714	0.176143	0.012	0.0202	0.0155	0.585531	0.491887	0.474791	0.477813	0.480322
chr1:204281053-204281063	pos_0	chr1:204280507-204281008	0.435813	-296	0.00339867	-0.00137131	0.148358	0.0834341	0.0085	-0.1341	NA	0.000648	0.0278	0.585531	0.491887	0.474791	0.477813	0.480322
chr1:204292891-204292908	neg_0	chr1:204292684-204293185	-0.349149	27	0.0630253	-0.0660338	-0.244308	1.0747	0.992059	1.06953	0.000176	0.000315	0.125	0.773424	0.87368	0.631237	0.614768	0.584671
chr1:20442628-20442638	pos_0	chr1:20442822-20443708	0.443565	435	-0.00091964	0.000904042	0.245783	0	0.0067	0.0837	NA	4.46e-05	0.0212	NA	NA	NA	NA	NA
chr1:20442990-20443001	neg_1	chr1:20442822-20443708	-0.363394	72	0.0208026	0.000626477	-0.137651	0.102546	0.950909	0.719273	NA	0.0021	0.086	0.282716	0.224993	0.196697	0.84008	0.247774
chr1:20443034-20443051	neg_0	chr1:20442822-20443708	-0.358899	22	0.0965583	-0.0627393	-0.566788	1.6332	0.312647	0.317059	8.52e-06	1.47e-05	0.199	0.282716	0.224993	0.196697	0.84008	0.247774
chr1:20443075-20443089	neg_2	chr1:20442822-20443708	-0.313126	-3	-0.00679451	-0.000376565	-0.101468	0.0911814	0.106214	0.538286	NA	0.00603	0.0317	0.282716	0.224993	0.196697	0.555997	0.247774
chr1:20443141-20443151	pos_0	chr1:20442822-20443708	0.530777	-69	0.0121141	-0.009691	0.237616	0.294284	0.9872	0.7427	NA	5.93e-05	0.0798	0.282716	0.224993	0.196697	0.555997	0.247774
chr1:20443165-20443179	neg_8	chr1:20442822-20443708	-0.606782	-93	0.0225688	0.00421109	-0.160854	0.00482246	0.998857	0.936643	NA	0.19	0.0588	0.282716	0.224993	0.196697	0.555997	0.247774
chr1:20443527-20443538	neg_1	chr1:20442822-20443708	-0.348747	-70	0.0144553	0.013198	-0.118255	0.0183214	0.00672727	0.459909	NA	0.00389	0.0448	0.49419	0.275062	0.590378	0.592806	0.246305
chr1:20443551-20443564	neg_6	chr1:20442822-20443708	-0.555504	-94	0.0251775	0.0242697	-0.205416	0.0171654	0.149615	0.346846	NA	0.0141	0.0672	0.650383	0.275062	0.590378	0.592806	0.246305
chr1:204478445-204478455	pos_0	chr1:204478140-204478912	0.488143	-55	0.0101285	-0.0294132	0.297704	0.0901222	0.004	-0.062	NA	3.26e-05	0.0328	0.501443	0.480307	0.434977	0.65074	0.632177
chr1:204478578-204478589	neg_1	chr1:204478140-204478912	-0.366778	73	0.00874686	-0.000187289	-0.106802	0.0126511	0.0531818	0.258455	NA	0.0021	0.109	0.501443	0.480307	0.434977	0.65074	0.632177
chr1:20449389-20449407	pos_3	chr1:20449654-20450155	0.279526	498	-0.00172544	-0.000371883	0.161324	0	0.00822222	0.0672222	0.0303	0.000278	0.115	NA	NA	NA	NA	NA
chr1:20449881-20449899	pos_3	chr1:20449654-20450155	0.291185	6	-0.00234527	-0.00885953	0.284883	0.0170024	0.0226667	0.172944	0.00129	0.000989	0.0251	0.345504	0.956021	0.484219	0.431403	0.523967
chr1:20449933-20449950	neg_0	chr1:20449654-20450155	-0.425145	-29	0.108664	-0.0837115	-0.698185	0.610395	0.0134118	-0.0746471	9e-07	0.000236	0.00201	0.345504	0.956021	0.484219	0.431403	0.523967
chr1:20450046-20450056	pos_0	chr1:20449654-20450155	0.447358	-142	0.00987699	-0.0154255	0.126007	0.147272	0.0106	0.2724	NA	0.00198	0.0502	0.63026	0.956021	0.405367	0.431403	0.523967
chr1:204574868-204574879	neg_1	chr1:204574667-204575168	-0.331183	39	0.014123	-0.00478927	-0.166099	0.0922705	0.000909091	-0.421727	NA	0.0484	0.0597	0.450735	0.563381	0.408714	0.495617	0.397635
chr1:204574884-204574902	pos_3	chr1:204574667-204575168	0.297416	16	0.0200436	-0.056794	0.540758	0.2871	0.00383333	0.144667	0.000485	4.46e-05	0.0126	0.450735	0.563381	0.408714	0.495617	0.397635
chr1:204575022-204575036	pos_1	chr1:204574667-204575168	0.350412	-105	0.0151446	-0.0322163	0.201305	0.552092	0.0164286	0.171571	0.477	0.0564	0.0216	0.614394	0.563381	0.601122	0.563387	0.597549
chr1:20487056-20487074	pos_3	chr1:20486771-20487661	0.401026	-35	0.00478982	-0.0738809	0.818633	0.647099	0.924889	0.645722	0.00151	0.000248	0.0217	0.323834	0.525428	0.582514	0.512053	0.521219
chr1:20487387-20487397	pos_0	chr1:20486771-20487661	0.487751	14	0.0100421	-0.0105923	0.240308	0.143307	0.1607	0.5579	NA	1.47e-05	0.088	0.323834	0.22641	0.582514	0.512053	0.521219
chr1:204878794-204878810	pos_2	chr1:204879273-204879774	0.318513	714	0.00519945	-0.00639763	0.0976839	0	0.943625	0.82	0.000236	0.000108	0.0909	0.515489	0.782057	0.469098	0.587896	0.521442
chr1:204879528-204879542	pos_1	chr1:204879273-204879774	0.312615	-5	0.0124403	-0.018467	0.225348	0.14248	0.00164286	-0.237214	0.236	0.127	0.124	0.478895	0.938757	0.560814	0.394102	0.581758
chr1:204879578-204879588	pos_0	chr1:204879273-204879774	0.485732	-55	0.0252235	-0.0369644	0.390569	0.419468	0.4468	0.2871	NA	1.47e-05	0.0402	0.913839	0.938757	0.560814	0.394102	0.581758
chr1:204879788-204879802	pos_1	chr1:204879273-204879774	0.359759	-265	0.00386332	-0.00194662	0.0972661	0.0516864	0.0582143	0.0241429	NA	0.0646	0.0337	0.913839	0.938757	0.560814	0.394102	0.934865
chr1:204879904-204879914	pos_0	chr1:204879273-204879774	0.462867	-381	-6.92994e-05	-0.00441637	0.120586	0.015891	0.0951	0.5006	NA	0.000792	0.0303	0.657819	0.938757	0.560814	0.943171	0.934865
chr1:204887942-204887956	pos_1	chr1:204887759-204888260	0.396198	54	0.019948	-0.0161813	0.175546	0.331304	0.355571	0.339286	0.26	0.265	0.0477	0.258818	0.291137	0.756024	0.151382	0.236873
chr1:204888020-204888031	neg_1	chr1:204887759-204888260	-0.421908	-11	0.0374357	0.00450136	-0.276684	0.138881	0.0104545	0.196909	NA	0.042	0.00941	0.258818	0.291137	0.336649	0.151382	0.236873
chr1:204888066-204888077	neg_1	chr1:204887759-204888260	-0.393636	-57	0.0277721	0.0238273	-0.328158	0.11358	0.00572727	0.0853636	NA	0.0427	0.163	0.206957	0.291137	0.336649	0.235968	0.218874
chr1:204889931-204889942	neg_1	chr1:204889708-204890453	-0.416111	17	0.0227228	0.00440281	-0.263639	0.128043	0.170727	0.310364	NA	0.0293	0.302	0.386194	0.448531	0.291932	0.38107	0.606528
chr1:204889995-204890006	neg_1	chr1:204889708-204890453	-0.367868	-37	0.0111667	0.0131575	-0.209953	0.0643846	0.0322727	0.125091	NA	0.046	0.0824	0.386194	0.448531	0.291932	0.38107	0.421719
chr1:204890076-204890086	pos_0	chr1:204889708-204890453	0.484552	117	0.00450801	-0.00383296	0.25285	0.11381	0.0172	0.0988	NA	0.000248	0.0359	0.386194	0.448531	0.291932	0.38107	0.421719
chr1:204890167-204890178	neg_1	chr1:204889708-204890453	-0.39071	25	0.00680449	-0.000513115	-0.16454	0.0541844	0.165455	0.487909	NA	0.0242	0.0113	0.386194	0.448531	0.291932	0.373017	0.421719
chr1:204890253-204890263	pos_0	chr1:204889708-204890453	0.449547	-51	0.00331014	-0.00757753	0.465372	0.120798	0	-0.4505	NA	0.000648	0.0109	0.381133	0.725367	0.291932	0.373017	0.421719
chr1:204890383-204890394	neg_1	chr1:204889708-204890453	-0.457965	-181	0.0108289	0.00306064	-0.14454	0.0117024	0.000363636	-0.142455	NA	0.0404	0.24	0.381133	0.725367	0.999643	0.908058	0.717646
chr1:204929061-204929077	pos_2	chr1:204928953-204929454	0.308201	127	0.0162769	-0.0276338	0.119283	0.133559	0.88225	0.584438	9.41e-05	8.6e-05	0.0938	0.542361	0.513632	0.46867	0.601152	0.483093
chr1:204929312-204929322	pos_0	chr1:204928953-204929454	0.435043	-109	0.0119992	-0.0113808	0.736282	0	0.9505	1.0048	NA	0.000248	0.0582	0.271952	0.21181	0.24718	0.326671	0.483093
chr1:204929927-204929937	pos_0	chr1:204928953-204929454	0.504139	-724	0.0016039	-0.0158215	0.208234	0	0.063	0.3405	NA	5.93e-05	0.0798	0.692025	0.353049	0.769591	0.936167	0.40343
chr1:205191882-205191892	pos_0	chr1:205191151-205192122	0.432944	-11	0.0279101	-0.0104532	0.165282	0.12098	0.9995	0.8768	NA	0.000438	0.0193	0.383076	0.451552	0.523162	0.348114	0.531634
chr1:205258781-205258795	neg_2	chr1:205258784-205259607	-0.386934	240	0.000691225	0.00327538	-0.0991467	0	0.002	-0.0565714	0.237	0.00936	0.00683	0.523394	0.825542	0.332341	0.45696	0.934865
chr1:205258987-205258998	neg_1	chr1:205258784-205259607	-0.440977	37	0.0120276	0.00757157	-0.119124	0.00735927	0.0110909	-0.203455	NA	0.113	0.119	0.523394	0.825542	0.332341	0.45696	0.532526
chr1:205259245-205259263	pos_3	chr1:205258784-205259607	0.278111	94	0.00328381	-0.00670772	0.311183	0.0337603	0.00688889	0.0340556	0.00141	0.000248	0.00743	0.656566	0.643517	0.580522	0.759215	0.532526
chr1:205259389-205259407	pos_3	chr1:205258784-205259607	0.357918	-33	0.00970341	-0.0784819	0.70341	0.328769	0.0245556	0.104667	0.00159	0.00033	0.137	0.681918	0.526045	0.513385	0.561261	0.768584
chr1:205352391-205352411	neg_4	chr1:205352281-205352782	-0.307457	121	0.00506637	0.000354084	-0.139432	0.00221004	0.0037	-0.3283	0.0334	0.0402	0.0718	0.443257	0.466891	0.479062	0.418396	0.590359
chr1:205352539-205352549	pos_0	chr1:205352281-205352782	0.486628	-8	0.0204947	-0.0636154	0.738525	0.0969363	0.5158	0.7228	NA	4.46e-05	0.0437	0.78562	0.815152	0.725581	0.807003	0.778801
chr1:205441426-205441437	neg_1	chr1:205441769-205442270	-0.404991	-188	-0.000573623	0.00651455	-0.113089	0.0539187	0.013	0.170909	NA	0.0427	0.313	0.414521	0.50005	0.570168	0.550626	0.448119
chr1:205442062-205442073	neg_1	chr1:205441769-205442270	-0.374789	-43	0.0412725	-0.000723926	-0.301172	0.0266477	0.733818	0.491727	NA	0.0127	0.0359	0.339182	0.280606	0.243126	0.262699	0.226329
chr1:205442359-205442369	pos_0	chr1:205441769-205442270	0.450575	-340	0.0106833	-0.0111249	0.292377	0	0.0375	0.3137	NA	0.000648	0.0144	0.338829	0.345355	0.319661	0.382103	0.349514
chr1:205442388-205442400	neg_5	chr1:205441769-205442270	-0.453469	-369	0.00991966	0.0027345	-0.121421	0	0.3465	0.372417	NA	0.00424	0.0242	0.338829	0.345355	0.319661	0.382103	0.349514
chr1:205442406-205442416	pos_0	chr1:205441769-205442270	0.406736	-387	0.00487467	-0.0100505	0.187733	0	0.0036	0.2108	NA	4.46e-05	0.0464	0.338829	0.345355	0.319661	0.382103	0.349514
chr1:205478234-205478248	pos_1	chr1:205478510-205479011	0.320232	513	0.00270658	0.000192723	0.115492	0	0.0179286	-0.191857	0.499	0.0336	0.138	0.78122	0.499571	0.940767	0.912038	0.83199
chr1:205478717-205478734	neg_0	chr1:205478510-205479011	-0.358423	27	0.0813399	-0.0768614	-0.590861	0.870428	0.0252353	0.241294	0.000158	0.000371	0.118	0.315993	0.625624	0.198837	0.252919	0.907388
chr1:205478750-205478761	neg_1	chr1:205478510-205479011	-0.335603	0	0.00129512	-0.00381088	-0.166632	0.0553856	0.106545	0.00354547	NA	0.0141	0.061	0.245861	0.625624	0.198837	0.252919	0.907388
chr1:205478814-205478825	neg_1	chr1:205478510-205479011	-0.334367	-54	0.0259085	0.00493483	-0.156172	0.0305903	0.0131818	0.131545	NA	0.00389	0.0953	0.245861	0.956021	0.198837	0.252919	0.907388
chr1:205478871-205478882	neg_1	chr1:205478510-205479011	-0.359885	-111	0.0136805	0.00710227	-0.177647	0.063115	0.002	-0.110545	NA	0.062	0.195	0.245861	0.956021	0.198837	0.431175	0.907388
chr1:205479191-205479205	pos_1	chr1:205478510-205479011	0.360715	-431	-0.00261662	0.00150633	0.159064	0.0778484	0.0611429	0.2405	0.262	0.107	0.0663	NA	NA	NA	NA	NA
chr1:205508016-205508027	neg_1	chr1:205507831-205508607	-0.384411	55	0.00319948	0.00259888	-0.12305	0.0728726	0.00445455	0.162091	NA	0.0021	0.0886	0.488231	0.426134	0.535511	0.258393	0.442538
chr1:205508037-205508048	neg_1	chr1:205507831-205508607	-0.385824	34	0.0022953	0.000204401	-0.0909951	0.075159	0.000363636	-0.260364	NA	0.0242	0.0384	0.459191	0.426134	0.447833	0.258393	0.442538
chr1:205508227-205508240	neg_6	chr1:205507831-205508607	-0.483504	117	0.0340319	0.0116104	-0.248918	0.0519435	0.191	0.410154	NA	0.0174	0.0441	0.459191	0.426134	0.447833	0.405607	0.442538
chr1:205508521-205508531	pos_0	chr1:205507831-205508607	0.472385	-165	0.00433592	-0.011946	0.248704	0.048466	0.8393	0.6823	NA	0.000248	0.0159	0.228117	0.314663	0.221676	0.192204	0.228425
chr1:205508549-205508567	pos_3	chr1:205507831-205508607	0.310838	-193	0.000194258	-0.0026701	0.316645	0.0366384	0.015	0.271444	0.0138	0.000167	0.0713	0.228117	0.314663	0.221676	0.192204	0.228425
chr1:205582416-205582434	pos_3	chr1:205582397-205582898	0.354811	214	-0.00227684	0.00136241	0.757589	0.0788657	0.00316667	-0.00561112	0.00144	0.000236	0.13	0.582705	0.721487	0.638178	0.649451	0.526089
chr1:205582589-205582606	neg_0	chr1:205582397-205582898	-0.380927	42	0.0711174	-0.0229497	-0.282072	0.628083	0.936588	0.795824	1e-05	8.6e-05	0.0832	0.582705	0.721487	0.638178	0.649451	0.440715
chr1:205582741-205582752	neg_1	chr1:205582397-205582898	-0.382519	-94	0.0245639	0.0128821	-0.165758	0.0317481	0.00227273	0.0408182	NA	0.0127	0.066	0.291337	0.196815	0.269035	0.370931	0.437281
chr1:205582885-205582896	neg_1	chr1:205582397-205582898	-0.330601	-238	0.00811617	0.000542402	-0.145276	0.0014804	0.007	0.132636	NA	0.0127	0.0699	0.291337	0.290183	0.269035	0.370931	0.437281
chr1:205828410-205828420	pos_0	chr1:205828294-205828795	0.458888	125	0.0160625	-0.0235779	0.278164	0.124904	5e-04	-0.0318	NA	0.000167	0.0483	NA	NA	NA	NA	NA
chr1:205828499-205828509	pos_0	chr1:205828294-205828795	0.446976	36	0.0131806	-0.0171985	0.531721	0.0947755	0.0091	0.104	NA	5.93e-05	0.0427	NA	NA	NA	NA	NA
chr1:205828608-205828622	neg_2	chr1:205828294-205828795	-0.449451	-64	0.0507161	-0.00565187	-0.229542	0.0411398	0.462429	0.605357	NA	0.0662	0.0309	NA	NA	NA	NA	NA
chr1:205913326-205913343	neg_0	chr1:205913276-205914448	-0.351865	184	0.0764374	-0.0254206	-0.165048	0.567421	0.0194118	-0.0715294	1.35e-05	0.00136	0.147	0.246798	0.245061	0.347792	0.196639	0.379146
chr1:205913470-205913483	neg_6	chr1:205913276-205914448	-0.423951	44	-0.000891236	0.00348598	-0.119495	0.00440435	0.00784615	0.156308	NA	0.225	0.0107	0.371425	0.328112	0.347792	0.351413	0.379146
chr1:205913493-205913504	neg_1	chr1:205913276-205914448	-0.394727	23	0.00821014	0.00681431	-0.118905	0.0237312	0.692818	0.486273	NA	0.0575	0.00568	0.371425	0.328112	0.347792	0.351413	0.379146
chr1:205913550-205913564	neg_2	chr1:205913276-205914448	-0.378352	-24	0.00987509	0.0126818	-0.125688	0.0043654	0.943214	0.796929	0.105	0.0393	0.0578	0.371425	0.328112	0.347792	0.351413	0.379146
chr1:205913723-205913741	pos_3	chr1:205913276-205914448	0.276888	127	0.000396612	0.00099798	0.161968	0.0337954	0.999944	0.833389	0.000682	4.46e-05	0.0556	0.493845	0.519748	0.530131	0.599688	0.478078
chr1:205913873-205913887	pos_1	chr1:205913276-205914448	0.315804	-6	0.00158835	-0.00117938	0.121817	0.0159581	0.297143	0.546429	0.255	0.0411	0.112	0.709719	0.519748	0.530131	0.599688	0.478078
chr1:205914084-205914094	pos_0	chr1:205913276-205914448	0.450262	104	0.00684281	-0.0209837	0.151247	0.375756	0.0043	-0.0907	NA	0.000126	0.104	0.709719	0.673188	0.629863	0.724975	0.608759
chr1:205914132-205914143	neg_1	chr1:205913276-205914448	-0.419219	55	0.0228663	0.000433678	-0.173454	0.154631	0.00263636	-0.00909091	NA	0.0242	0.0419	0.199244	0.157707	0.186974	0.724975	0.608759
chr1:205914201-205914218	neg_0	chr1:205913276-205914448	-0.353797	-4	0.0927285	-0.0419466	-0.492968	0.980263	0.00982353	0.168412	1.3e-05	0.000167	0.127	0.199244	0.157707	0.186974	0.724975	0.456692
chr1:205914259-205914277	neg_3	chr1:205913276-205914448	-0.345283	-62	0.017549	0.000411116	-0.177356	0.169628	0.0115	-0.244	0.000963	0.00191	0.0182	0.199244	0.157707	0.186974	0.522861	0.456692
chr1:205980236-205980246	pos_0	chr1:205980418-205980919	0.483638	423	0.000403395	-0.000570351	0.237683	0.0641401	4e-04	-0.2007	NA	4.46e-05	0.0487	0.645801	0.315068	0.462986	0.34753	0.377169
chr1:205980422-205980433	neg_1	chr1:205980418-205980919	-0.357204	236	0.00240071	0.0106806	-0.125049	0.0207657	0.0106364	0.275091	NA	0.0604	0.313	0.559489	0.315068	0.462986	0.34753	0.377169
chr1:205980467-205980478	neg_1	chr1:205980418-205980919	-0.376511	191	0.00592976	0.0140695	-0.152577	0.018079	0.0102727	0.171	NA	0.0404	0.183	0.393719	0.38882	0.462986	0.344219	0.377169
chr1:205980731-205980742	neg_1	chr1:205980418-205980919	-0.350674	-63	0.0610961	-0.00923807	-0.274897	0.105046	0.00572727	-0.380182	NA	0.0526	0.264	0.247019	0.38882	0.19132	0.348013	0.221718
chr1:206047426-206047443	neg_0	chr1:206047145-206047940	-0.35998	-31	0.0615562	-0.048309	-0.169853	0.42797	0.00158824	0.00182353	2.57e-06	0.00237	0.0575	NA	NA	NA	NA	NA
chr1:206047602-206047612	pos_0	chr1:206047145-206047940	0.461502	78	0.00181083	-0.00584044	0.360806	0.13499	0.0476	-0.0679	NA	3.26e-05	0.0538	NA	NA	NA	NA	NA
chr1:206047718-206047732	pos_1	chr1:206047145-206047940	0.382016	-29	0.00377632	-0.0114705	0.102225	0.231914	0.00178571	0.0397143	0.0822	0.0511	0.0083	NA	NA	NA	NA	NA
chr1:206047855-206047873	neg_3	chr1:206047145-206047940	-0.329203	-166	0.00229723	0.000859668	-0.154839	0.0128043	0.0262778	-0.194889	0.0448	0.0358	0.107	NA	NA	NA	NA	NA
chr1:206048281-206048291	pos_0	chr1:206047145-206047940	0.447052	-592	-0.000600437	-0.0012831	0.127838	0	0.0048	0.1719	NA	0.000438	0.0751	NA	NA	NA	NA	NA
chr1:206107803-206107813	pos_0	chr1:206107535-206108036	0.441217	-18	0.0134685	-0.0538906	0.168643	0.0548535	0.0144	0.224	NA	9.81e-05	0.136	NA	NA	NA	NA	NA
chr1:206107843-206107853	pos_0	chr1:206107535-206108036	0.475984	-58	0.0179578	-0.0360718	0.489368	0.166842	0.0026	-0.0864	NA	3.26e-05	0.0814	NA	NA	NA	NA	NA
chr1:206107894-206107912	neg_3	chr1:206107535-206108036	-0.357879	-109	0.000464015	0.000950197	-0.0909144	0.0246705	0.00688889	0.250333	0.0469	0.0213	0.0276	NA	NA	NA	NA	NA
chr1:206411441-206411455	pos_1	chr1:206411308-206411809	0.372121	104	0.0131858	-0.0185486	0.174735	0.11625	0.0593571	0.284071	0.257	0.0811	0.0413	0.408071	0.515059	0.463908	0.540537	0.439346
chr1:206411507-206411524	neg_0	chr1:206411308-206411809	-0.401988	35	0.0856851	-0.0586166	-0.374693	0.736342	0.868706	0.449353	2.39e-07	8.6e-05	0.0803	0.408071	0.515059	0.463908	0.540537	0.439346
chr1:206446348-206446366	pos_3	chr1:206446646-206447543	0.316662	531	6.7479e-05	-0.00708775	0.273101	0	0.692222	0.721611	7.77e-05	4.46e-05	0.0841	NA	NA	NA	NA	NA
chr1:206447270-206447287	neg_0	chr1:206446646-206447543	-0.428895	6	0.119615	-0.0487963	-0.900836	2.3407	0.985706	1.00412	2.48e-06	1.47e-05	0.151	0.417698	0.372703	0.186957	0.407301	0.489972
chr1:206447518-206447536	pos_3	chr1:206446646-206447543	0.350414	-226	0.000292718	-0.000574095	0.217211	0.0463487	0.0228333	0.152167	0.00311	0.000108	0.066	0.417698	0.372703	0.445728	0.407301	0.489972
chr1:206447557-206447567	pos_0	chr1:206446646-206447543	0.445746	-265	-0.00345243	-0.00230255	0.162036	0.133769	0.0504	0.5742	NA	5.93e-05	0.0437	0.880313	0.311559	0.491913	0.488971	0.489972
chr1:206534690-206534704	pos_1	chr1:206534491-206534992	0.400223	38	0.00959053	-0.0431702	0.22362	0.250412	0.00807143	-0.219429	0.28	0.0604	0.0691	0.453672	0.303084	0.244546	0.245315	0.364093
chr1:206534711-206534729	pos_3	chr1:206534491-206534992	0.343957	13	0.0134669	-0.0838679	0.912638	0.172083	0.00383333	-0.428167	8.32e-05	0.000167	0.0336	0.453672	0.303084	0.244546	0.245315	0.364093
chr1:206534773-206534784	neg_1	chr1:206534491-206534992	-0.394755	-32	0.0207765	0.000503887	-0.375791	0.0683994	0.00272727	0.0730909	NA	0.037	0.186	0.453672	0.303084	0.244546	0.245315	0.364093
chr1:206534832-206534843	neg_1	chr1:206534491-206534992	-0.378569	-91	0.00700114	0.00709785	-0.272294	0.0087243	0.002	-0.418	NA	0.00389	0.178	0.453672	0.303084	0.244546	0.245315	0.364093
chr1:206535299-206535317	pos_3	chr1:206534491-206534992	0.325259	28	0.028649	-0.0124858	0.211775	0	0.0159444	-0.148722	0.00305	0.000315	0.0358	0.864697	0.585928	0.608912	0.417905	0.357425
chr1:206578810-206578821	neg_1	chr1:206578613-206579465	-0.408477	43	0.0277145	0.0032913	-0.24034	0.0712765	0.0110909	0.216455	NA	0.053	0.0381	0.473307	0.325763	0.328803	0.418799	0.376649
chr1:206578854-206578871	neg_0	chr1:206578613-206579465	-0.389374	0	0.0782297	-0.0661572	-0.406685	0.772678	0.643882	0.572941	4.84e-06	0.000189	0.00648	0.473307	0.325763	0.328803	0.348723	0.376649
chr1:206579200-206579210	pos_0	chr1:206578613-206579465	0.437439	5	0.000632189	-0.00132656	0.244974	0.119372	0.2673	0.4779	NA	0.000248	0.0159	0.530287	0.535033	0.716268	0.348723	0.376649
chr1:206579240-206579258	pos_3	chr1:206578613-206579465	0.311664	-26	0.00172212	-0.000334899	0.164415	0.0442098	0.0417778	0.333056	0.000737	9.81e-05	0.109	NA	NA	NA	NA	NA
[truncated: 60,272 more rows]
