# Supplementary material for: Transfer learning reveals sequence determinants of the quantitative response to transcription factor dosage
Source: Cell Genom. 2025 Feb 27;5(3):100780. doi: 10.1016/j.xgen.2025.100780 (PMC11960506; doi:10.1016/j.xgen.2025.100780)
Supplement: Table S5. Comparison of dosage response between endogenous accessibility and enhancer reporter activity for wild-type sequences, related to Figure 5 [file mmc6.xlsx]

## Sheet: TableS5
Region	EnhancerName	ATAC_ED50	TF	ATAC_0v100_log2FC	ATAC_baseMean	Luciferase_activity	Luciferase_activity_normalizedtopos	Luciferase_0v100_foldchange	Luciferase_ED50	Luciferase_pval_activity_vsneg
chr8:41338016-41339065	SFRP1	18.6372	TWIST1	-0.96218	301.698	2.60242	0.101531	5.08131	25.3219	0.06528
chr8:16099746-16100677	MSR1	11.0499	TWIST1	-1.38419	416.758	5.3862	0.403202	5.08027	6.12436	0.0166661
chr17:76166910-76167743	RNF157	15.8629	TWIST1	-1.47403	721.202	7.37257	0.343951	5.68306	20.8	0.0584133
chr11:125935511-125936012	DDX25	8.33079	TWIST1	-0.636263	1383.16	44.4576	2.07408	13.8709	20.7	0.0002999
chr6:40396350-40396851	LRFN2	50.6056	TWIST1	-2.23367	264.086	0.956387	0.0715934	3.40854	NA	0.5142
chr2:199202570-199203402	SATB2	56.7293	TWIST1	-1.96167	54.9479	0.744081	0.0557006	4.1957	NA	0.611611
chr2:43319395-43320271	THADA	36.7648	TWIST1	-3.66947	502.71	6.97338	0.325328	37.9261	64.7	0.000764538
chr6:48472983-48473484	PTCHD4	44.1354	TWIST1	-2.98034	49.573	3.67374	0.27501	16.4658	41.1823	0.0180133
chr6:76224940-76225441	IMPG1	50.0066	TWIST1	-2.59667	144.012	10.1336	0.472762	25.79	28.1	0.0379946
chr7:134823259-134823760	CALD1	43.8932	TWIST1	-1.40268	117.232	0.639909	0.0249655	3.37142	NA	0.9552
chr8:123232060-123232824	C8orf76	50.6696	TWIST1	-1.68996	257.361	3.1461	0.122742	5.78172	39.7445	0.003922
chr10:14017469-14017970	FRDM4A	11.8219	SOX9	-0.510684	618.739	2.40718	0.265077	1.91891	NA	0.1087
chr14:68316358-68316859	RAD51B	8.4958	SOX9	-0.756268	1065.32	17.6397	1.78933	14.2275	23.8	0.001186
chr8:99439983-99440484	VPS13B	9.06265	SOX9	-0.705665	423.758	0.609285	0.0618044	1.32911	NA	0.08121
chr1:40315131-40315632	COL9A2	33.8267	SOX9	-0.935019	795.995	6.98232	0.70827	1.41744	NA	0.03291
chr10:119693159-119693660	INPP5F	50.6603	SOX9	-1.38019	187.588	4.42634	0.448997	1.83483	NA	0.001483
chr17:70672113-70673022	EC1.45_min12	34.3342	TWIST1	-2.82028	1105.85	7.8513	1	35.555	46.6815	0.004085
chr11:126363880-126364381	ST3GAL4	12.0529	SOX9	-1.7618	684.32	5.81934	1.29078	3.92608	7.13126	0.001871
chr5:178074467-178074968	FAM153CP	11.3534	SOX9	-2.30645	704.584	3.15998	0.757821	3.10412	10.9657	0.0005173
chr13:108987446-108988406	MYO16	13.9033	SOX9	-2.1744	699.516	NA	0.745531	1.84196	25.5328	0.0008333
