# Supplementary material for: Transfer learning reveals sequence determinants of the quantitative response to transcription factor dosage
Source: Cell Genom. 2025 Feb 27;5(3):100780. doi: 10.1016/j.xgen.2025.100780 (PMC11960506; doi:10.1016/j.xgen.2025.100780)
Supplement: Table S6. Sequences and TWIST1/SOX9 dosage responses of wild-type and mutant enhancers, related to Figure 5 [file mmc7.xlsx]

## Sheet: TableS6
Name	Sequence	Activity	Log_activity	ED50	pred_ED50	Log_activity_vswt	ED50_vswt	pred_ED50_vswt	Enhancer_group	TF
MSR1_wt	GCCACATCCAGAGTCATGGGCcattgttctgggggagagtcctaccaaactaaaactaagatacctcctttattccttccagctgacaggacatgagccgtatggtagctctcttccaagaccccgcagcctggggtaataaattctgccaagctctccctctttctctctctgctattccctgaagcctgacaaccctgcgggtcagccccctagggccatccagcctccgtcgcccgatgccaattttaccttgtgactctcacaacagggggaaaatttagcattccttggagaccgaatgggatgccgtgagcttaagcccttccaagagcttagcaaccagtctgtccttattccgtcccaataacacagcccccgatggaacaattacaaaag…	38.7387	1.58815	19.1726	18.4932				MSR1	TWIST1
MSR1_leftneg0topos3	GCCACATCCAGAGTCATGGGCCATTGTTCTGGGGGAGAGTCCTACCAAACTAAAACTAAGATACCTCCTTTATTCCTTCCAGCTGACAGGACATGAGCCGTATGGTAGCTCTCTTCCAAGACCCCGCAGCCTGGGGTAATAAATTCTGCCAAGCTCTCCCTCTTTCTCTCTCTGCTATTCCCTGAAGCCTGACAACCCTGCGGGTCAGCCCCCTAGGGCCATCCAGCCTCCGTCGCCCGATGCCAATTTTACCTTGTGACTCTCACAACAGGGGGAAAATTTAGCATTCCTTGGAGACCGAATGGGATGCCGTGAGCTTAAGCCCTTCCAAGAGCTTAGCAACCAGTCTGTCCTTATTCCGTCCCAATAACACAGCCCCCGATGGAACAATTACAAAAG…	44.9862	1.65308	18.3747	35.7771	0.0649335	-0.79789	17.2839	MSR1	TWIST1
MSR1_rightneg0topos1	GCCACATCCAGAGTCATGGGCCATTGTTCTGGGGGAGAGTCCTACCAAACTAAAACTAAGATACCTCCTTTATTCCTTCCAGCTGACAGGACATGAGCCGTATGGTAGCTCTCTTCCAAGACCCCGCAGCCTGGGGTAATAAATTCTGCCAAGCTCTCCCTCTTTCTCTCTCTGCTATTCCCTGAAGCCTGACAACCCTGCGGGTCAGCCCCCTAGGGCCATCCAGCCTCCGTCGCCCGATGCCAATTTTACCTTGTGACTCTCACAACAGGGGGAAAATTTAGCATTCCTTGGAGACCGAATGGGATGCCGTGAGCTTAAGCCCTTCCAAGAGCTTAGCAACCAGTCTGTCCTTATTCCGTCCCAATAACACAGCCCCCGATGGAACAATTACAAAAG…	17.0849	1.23261	14.5152	31.1862	-0.355533	-4.65733	12.6929	MSR1	TWIST1
MSR1_bothneg0topos3pos1	GCCACATCCAGAGTCATGGGCCATTGTTCTGGGGGAGAGTCCTACCAAACTAAAACTAAGATACCTCCTTTATTCCTTCCAGCTGACAGGACATGAGCCGTATGGTAGCTCTCTTCCAAGACCCCGCAGCCTGGGGTAATAAATTCTGCCAAGCTCTCCCTCTTTCTCTCTCTGCTATTCCCTGAAGCCTGACAACCCTGCGGGTCAGCCCCCTAGGGCCATCCAGCCTCCGTCGCCCGATGCCAATTTTACCTTGTGACTCTCACAACAGGGGGAAAATTTAGCATTCCTTGGAGACCGAATGGGATGCCGTGAGCTTAAGCCCTTCCAAGAGCTTAGCAACCAGTCTGTCCTTATTCCGTCCCAATAACACAGCCCCCGATGGAACAATTACAAAAG…	15.7131	1.19626	38.0216	53.2426	-0.391884	18.849	34.7493	MSR1	TWIST1
PTCHD4_wt	CCTTGCTCAACCTTATACTCagcttaattaaaaccctgctattactaattgagaaactatcacttatttgttcaaactaccctaactgagccctctattaatttgttagtaagaacactagcatctggagtagtatctcatagctgttggttgcacttagagaagaatcttattttttaaattttctctacttttattctaggttcagggagtacatgtgcagatttgttacatgggtcaattttgtgtcactaaggtttggtgtacaaatgaaagcaaagaaccgaatagtttttcaaccgatgtttccctcccaccctcccatgtcaatcagtccacagtgtctatcattcccatctttgtgtccacatgtattcaatgtttagctcctgattataa…	3.56205	0.5517	33.9141	52.3923				PTCHD4	TWIST1
PTCHD4_pos1toneg0	CCTTGCTCAACCTTATACTCAGCTTAATTAAAACCCTGCTATTACTAATTGAGAAACTATCACTTATTTGTTCAAACTACCCTAACTGAGCCCTCTATTAATTTGTTAGTAAGAACACTAGCATCTGGAGTAGTATCTCATAGCTGTTGGTTGCACTTAGAGAAGAATCTTATTTTTTAAATTTTCTCTACTTTTATTCTAGGTTCAGGGAGTACATGTGCAGATTTGTTACATGGGTCAATTTTGTGTCACTAAGGTTTGGTGTACAAATGAAAGCATAGAACCGAATAGTTTTTCAACCGATGTTTCCCTCCCACCCTCCCATGTCAATCAGTCCACAGTGTCTATCATTCCCATCTTTGTGTCCACATGTATTCAATGTTTAGCTCCTGATTATAA…	31.4272	1.49731	21.7231	45.6321	0.945605	-12.191	-6.76027	PTCHD4	TWIST1
PTCHD4_pos0toneg0	CCTTGCTCAACCTTATACTCAGCTTAATTAAAACCCTGCTATTACTAATTGAGAAACTATCACTTATTTGTTCAAACTACCCTAACTGAGCCCTCTATTAATTTGTTAGTAAGAACACTAGCATCTGGAGTAGTATCTCATAGCTGTTGGTTGCACTTAGAGAAGAATCTTATTTTTTAAATTTTCTCTACTTTTATTCTAGGTTCAGGGAGTACATGTGCAGATTTGTTACATGGGTCAATTTTGTGTCACTAAGGTTTGGTGTACAAATGAAAGCATAGAACCGAATAGTTTTTCAACCGATGTTTCCCTCCCACCCTCCCATGTCAATCAGTCCACAGTGTCTATCATTCCCATCTTTGTGTCCACATGTATTCAATGTTTAGCTCCTGATTATAA…	9.22459	0.964947	13.7664	32.1701	0.413247	-20.1477	-20.2222	PTCHD4	TWIST1
PTCHD4_pos1pos2pos0toneg0	CCTTGCTCAACCTTATACTCAGCTTAATTAAAACCCTGCTATTACTAATTGAGAAACTATCACTTATTTGTTCAAACTACCCTAACTGAGCCCTCTATTAATTTGTTAGTAAGAACACTAGCATCTGGAGTAGTATCTCATAGCTGTTGGTTGCACTTAGAGAAGAATCTTATTTTTTAAATTTTCTCTACTTTTATTCTAGGTTCAGGGAGTACATGTGCAGATTTGTTACATGGGTCAATTTTGTGTCACTAAGGTTTGGTGTACAAATGAAAGCATAGAACCGAATAGTTTTTCAACCGATGTTTCCCTCCCACCCTCCCATGTCAATCAGTCCACAGTGTCTATCATTCCCATCTTTGTGTCCACATGTATTCAATTATTAGCTCCTGATTATAA…	52.1778	1.71749	19.8569	27.4631	1.16579	-14.0572	-24.9292	PTCHD4	TWIST1
THADA_wt	ACAAAGAGGATACAACAGCTactcctatccagggatgtggacttgatgagagtctagcacgttcttattacctctgcatggccacaggggttttgtgggctaatatacatcgatctgggtgagacggttttgcatgctcccacctccccgacctccctcctgcaaagcattttaaattggtttgaatttgggaacagggttccatatgaacagagctgaacattgacagcctgaatgtatttaccgaagacaacaaatcattgacagactaaatgtaacagaggaaaggcctggtctgcttgcactcagaatctgactttgtaattctagcctcctttagacaggcctaatcaattagaagaggctgattttaaccagttgcagactcattaccctgca…	4.72944	0.67481	55.605	59.7372				THADA	TWIST1
THADA_pos1toneg0	ACAAAGAGGATACAACAGCTACTCCTATCCAGGGATGTGGACTTGATGAGAGTCTAGCACGTTCTTATTACCTCTGCATGGCCACAGGGGTTTTGTGGGCTAATATACATCGATCTGGGTGAGACGGTTTTGCATGCTCCCACCTCCCCGACCTCCCTCCTGCAAAGCATTTTAAATTGGTTTGAATTTGGGAACAGGGTTCCATATGAACAGAGCTGAACATTGACAGCCTGAATGTATTTACCGAAGACAACAAATCATTGACAGACTAAATGTAACAGAGGAAAGGCCTGGTCTGCTTGCACTCAGAATCTGACTTTGTAATTCTAGCCTCCTTTAGACAGGCCTAATCAATTAGAAGAGGCTGATTTTAATTAATTGCAGATGCATTACCCTGCA…	4.29732	0.633198	30.2669	45.1	-0.0416118	-25.338	-14.6372	THADA	TWIST1
THADA_alltoneg0	ACAAAGAGGATACAACAGCTACTCCTATCCAGGGATGTGGACTTGATGAGAGTCTAGCACGTTCTTATTACCTCTGCATGGCCACAGGGGTTTTGTGGGCTAATATACATCGATCTGGGTGAGACGGTTTTGCATGCTCCCACCTCCCCGACCTCCCTCCTGCAAAGCATTTTAAATTGGTTTGAATTTGGGTAATTGGTTCCATATGAACAGAGCTGAACATTGACAGCTGGATTGTATTAACCGAAGACAACTAATTATTGACAGATGAAATGTAACAGAGGAAAGGCCTGGTCTGCTTGCACTCAGAATCTGACTTTGTAATTCTAGCCTCCTTTAGACAGGTGTATTCAATTAGAAGAGGCTGATTTTAATTAATTGCAGATGCATTACCCTGCA…	21.8624	1.3397	4.83777	29.6168	0.664888	-50.7672	-30.1204	THADA	TWIST1
IMPG1_wt	CTCAAGAAGTCTTGAGCTATGTAAAATAGCCATGCACACAGATTTGTGGCTGTTATCTTGTAATCCCACAATTGCTGTTGGAGAACTTCACCATATGTCAGATCTTCCTTACTTTGCTAGGTTTAGCTATGCCAAGTTATTTTGAGGAACGGATTGATGATTAATAGCAGAACTTCTGGGTGAGTCTTTAGGAAGAAAAAACCCTGTGTCCAGGCATTTGTCTCAGTGCCATATAGGAAACAGAGGAAATCAGAACTGAGCCCATATGGAGAGAGGTCTTGGAGTCTAACATGTGTTATGCATTTCCTGTGTCAGTTTTCCTATCTCTGTGATAACACAAAGAAACTGCAGCTTAAAGAAGGAAGACAAAGGTTATAAATGTACAGCATTAAATAGCCA…	9.37896	0.972155	18.0143	51.484				IMPG1	TWIST1
IMPG1_lpos0scr	CTCAAGAAGTCTTGAGCTATGTAAAATAGCCATGCACACAGATTTGTGGCTGTTATCTTGTAATCCCACAATTGCTGTTGGAGAACTTCAGCTTACTACAGATCTTCCTTACTTTGCTAGGTTTAGCTATGCCAAGTTATTTTGAGGAACGGATTGATGATTAATAGCAGAACTTCTGGGTGAGTCTTTAGGAAGAAAAAACCCTGTGTCCAGGCATTTGTCTCAGTGCCATATAGGAAACAGAGGAAATCAGAACTGAGCCCATATGGAGAGAGGTCTTGGAGTCTAACATGTGTTATGCATTTCCTGTGTCAGTTTTCCTATCTCTGTGATAACACAAAGAAACTGCAGCTTAAAGAAGGAAGACAAAGGTTATAAATGTACAGCATTAAATAGCCA…	7.73566	0.888497	19.2591	46.7744	-0.0836574	1.2448	-4.70961	IMPG1	TWIST1
IMPG1_lpos0pos1scr	CTCAAGAAGTCTTGAGCTATGTAAAATAGCCATGCACACAGATTTGTGGCTGTTATCTTGTAATCCCACAATTGCTGTTGGAGAACTTCAGCTTACTACAGATCTTCCTTACTTTGCTAGGTTTAGCTATGCCAAGTTATTTTGAGGAACGGATTGATGATGAGACTATCAACTTCTGGGTGAGTCTTTAGGAAGAAAAAACCCTGTGTCCAGGCATTTGTCTCAGTGCCATATAGGAAACAGAGGAAATCAGAACTGAGCCCATATGGAGAGAGGTCTTGGAGTCTAACATGTGTTATGCATTTCCTGTGTCAGTTTTCCTATCTCTGTGATAACACAAAGAAACTGCAGCTTAAAGAAGGAAGACAAAGGTTATAAATGTACAGCATTAAATAGCCA…	5.74773	0.759496	16.4135	42.112	-0.212659	-1.60084	-9.37205	IMPG1	TWIST1
IMPG1_lpos0pos1mpos0scr	CTCAAGAAGTCTTGAGCTATGTAAAATAGCCATGCACACAGATTTGTGGCTGTTATCTTGTAATCCCACAATTGCTGTTGGAGAACTTCAGCTTACTACAGATCTTCCTTACTTTGCTAGGTTTAGCTATGCCAAGTTATTTTGAGGAACGGATTGATGATGAGACTATCAACTTCTGGGTGAGTCTTTAGGAAGAAAAAACCCTGTGTCCAGGCATTTGTCTCAGTGCCATATAGGAAACAGAGGAAATCAGAACTGAGCATCGGCTAAGAGAGGTCTTGGAGTCTAACATGTGTTATGCATTTCCTGTGTCAGTTTTCCTATCTCTGTGATAACACAAAGAAACTGCAGCTTAAAGAAGGAAGACAAAGGTTATAAATGTACAGCATTAAATAGCCA…	1.8085	0.257319	10.4423	36.2816	-0.714836	-7.57204	-15.2024	IMPG1	TWIST1
IMPG1_wtrep	same as IMPG1_wt (repeated experiment alongside pos0x5_1150, pos0x5_1175)	4.19615	0.622851	23.1592	51.484				IMPG1	TWIST1
IMPG1_pos0x5_1150	CTCAAGAAGTCTTGAGCTATGTAAAATAGCCATGCACACAGATTTGTGGCTGTTATCTTGTAATCCCACAATTGCTGTTGGAGAACTTCACCATATGTCAGATCTTCCTTACTTTGCTAGGTTTAGCTATGCCAAGTTATTTTGAGGAACGGATTGATGATTAATAGCAGAACTTCTGGGTGAGTCTTTAGGAAGAAAAAACCCTGTGTCCAGGCATTTGTCTCAGTGCCATATAGGAAACAGAGGAAATCAGAACTGAGCCCATATGGAGAGAGGTCTTGGAGTCTAACATGTGTTATGCATTTCCTGTGTCAGTTTTCCTATCTCTGTGATAACACAAAGAAACTGCAGCTTAACCATATGTGACAAAGGTTATAAATGTACAGCACCATATGTCCA…	1.60038	0.204222	33.4699	68.6595	-0.418628	10.3108	17.1755	IMPG1	TWIST1
IMPG1_pos0x5_1175	CTCAAGAAGTCTTGAGCTATGTAAAATAGCCATGCACACAGATTTGTGGCTGTTATCTTGTAATCCCACAATTGCTGTTGGAGAACTTCACCATATGTCAGATCTTCCTTACTTTGCTAGGTTTAGCTATGCCAAGTTATTTTGAGGAACGGATTGATGATTAATAGCAGAACTTCTGGGTGAGTCTTTAGGAAGAAAAAACCCTGTGTCCAGGCATTTGTCTCAGTGCCATATAGGAAACAGAGGAAATCAGAACTGAGCCCATATGGAGAGAGGTCTTGGAGTCTAACATGTGTTATGCATTTCCTGTGTCAGTTTTCCTATCTCTGTGATAACACAAAGAAACTGCAGCTTAAAGAAGGAAGACAAAGGTTATAAATGCCATATGTTAAATAGCCA…	7.18979	0.856716	45.2393	74.2384	0.233866	22.0801	22.7543	IMPG1	TWIST1
RNF157_wt	TCAAGCATCCGAGCAGCCCCTTTGCTGTCAGACCGAGTCCTAAGTAGCCCCTAGGCCCTTCTGAGTGGATGTGGGAAACCCTCCCCAGAGGCAGCTCACCTCCTCTTCGGCCCACTCGGAGGGATCCACGGTGTGGGAGGGCAGGCAGAACTGCTGACACACTCCTCGCTTGTACTGCACAGTCTCCGACTGGAGGCTGTTGTCTTTGGGAATGTAGCTATTGATACAAGTGGGAGGCAAAGCAAAAGTCAGTATCCGGCACAGATGGGTCTGACAACTTCCTCTGCTCATGCCTGTTCTCAATTATCAACAGGGTCTAGCGAAGAGAAGAAAGGGTCCTTTATAATCCATTTCCTTTGCTCTTGCTTGGCAACGTTAAACTTTTCTATTCAACCCACA…	4.90303	0.690464	15.0625	27.0731				RNF157	TWIST1
RNF157_SOX9scramble	TCAAGCATCCGAGCAGCCCCTTTGCTGTCAGACCGAGTCCTAAGTAGCCCCTAGGCCCTTCTGAGTGGATGTGGGAAACCCTCCCCAGAGGCAGCTCACCTCCTCTTCGGCCCACTCGGAGGGATCCACGGTGTGGGAGGGCAGGCAGAACTGCTGACACACTCCTCGCTTGTACTGCACAGTCTCCGACTGGAGGCTGTTGTCTTTGGGAATGTAGCTATTGATACAAGTGGGAGGCAAAGCAAAAGTCAGTATCCGGCACAGATGGGTCTGACAACTTCCTCTGCTCATGCCTGTTCTCAATTATCAACAGGGTCTAGCGAAGAGAGCTGGTATTAGCAAATAATCCATTTCCTTTGCTCTTGCTTGGCAACGTTAAACTTTTCTATTCAACCCACA…	0.442274	-0.354309	NA	39.0588	-1.04477	NA	11.9857	RNF157	TWIST1
ST3GAL4_wt	TCTCAGACCCCATTGAGGTGAGCACACAACAGTGTTCTGTGTGAGGGTCTGGATACACTCCCCACCCTCCCAGGCCCGGCACCGTGTCGCCCTGCCCCAGCCCAGAGCTTGCCTCTGTTGGCTTTGTGACCCTCGCTTTGTACTGTGGCTTTGTTCTGCCTTAGGGACCAGCTGGTCCCCTGCTGTGGTTCCACACAGTGGAGACTGATCCCTGACCACTCATTCAGCTGCCTGGCGGCCCTGGGGCAAGTGTTTGTCCCCCATCTCCCAAAATGGCGGGGTGCAGGGGCTCCCTGCCCGGAGTCCCAACCCTGCCAAGGCAGAGGGAATGGGGAACAGCTGCGCTGGCCCATTCCGGCTCCATATGGATTTGGTTTGACAACAAAGCTCCCTCTGTGT…	5.81934	0.764874	6.05821	21.5993				ST3GAL4	SOX9
ST3GAL4_SOX9repall	TCTCAGACCCCATTGAGGTGAGCACACAACAGTGTTCTGTGTGAGGGTCTGGATACACTCCCCACCCTCCCAGGCCCGGCACCGTGTCGCCCTGCCCCAGCCCAGAGCTTGCCTCTGTTGGCTTTGTGACCCTCGCTTTGTACTGTGGCTTTGTTCTGACAATGGACCCATTGTGTCCCCTGCTGTGGTTCCACACAGTGGAGACTGATCCCTGACCACTCATTCAGCTGCCTGACAATGGTCCCATTGTTGTTTGTCCCCCATCTCCCAAAATGGCGGGGTGCAGGGGCTCCCTGCCCGGAGTCCCAACCCTGCCAAGGCAGAGGACAATGGCCCCATTGTCGCTGGCCCATTCCGGCTACAATGGGCCCATTGTTGACAACAAAGCTCCCTCTGTGT…	3.45888	0.538936	8.7378	56.8701	-0.225938	2.6796	35.2708	ST3GAL4	SOX9
FAM153CP_wt	ACGTAGCGTTTGGCTGGGGCAGTTGGAGGAGATCTCGGGCCACCGAGTGGCCCGACTCCAGGAGAAAACCATCTCCCTTCTGGCTCCCCCATCTGAGAGCTACTTCTACTCAATAAAACCTTGCACTCATTCACCAAGACCATGTGTGATCCAATTCTTCCGCTACACCAAAGCAAGGACCACAGGACACAGAAAGCCCTTTGTTCTTGTGATAAGGCAGGGGTCTAATTGAGCTGTGACTAATACAAACCATCTATGGGCGGCTAAACTGAAAGAGCACATGGTACACACGCCCACTGGGGCTTCAGGAGCTGTGAACATTCACCCCTAGACGGTGCTGTGGGGTCGGAGCTCCACAGCCTGCCCATCTGTATGCACCCATAGAGGTTTGAGCAGAGG…	3.15998	0.499684	2.60334	26.3971				FAM153CP	SOX9
FAM153CP_SOX9rep	ACGTAGCGTTTGGCTGGGGCAGTTGGAGGAGATCTCGGGCCACCGAGTGGCCCGACTCCAGGAGAAAACCATCTCCCTTCTGGCTCCCCCATCTGAGAGCTACTTCTACTCAATAAAACCTTGCACTCATTCACCAAGACCATGTGTGATCCAATTCTTCCGCTACACCAAAGCAAGGACCACAGGACACAGAAAGCCCTTTGTTCTTGTGATAAGGCAGGGGTCTAATTGAGCTGTGAACAATGGGCCCATTGTATGGGCGGCTAAACTGAAAGAGCACATGGTACACACGCCCACTGGGGCTTCAGGAGCTGTGAACATTCACCCCTAGACGGTGCTGTGGGGTCGGAGCTCCACAGCCTGCCCATCTGTATGCACCCATAGAGGTTTGAGCAGAGG…	1.73773	0.239982	3.79166	34.4849	-0.259702	1.18832	8.0878	FAM153CP	SOX9
ST3GAL4_wtrep	same as ST3GAL4_wt (repeated experiment alongside ST3GAL4_SOX9x11)	16.3024	1.21225	20.5488	21.5993				ST3GAL4	SOX9
ST3GAL4_SOX9x11	TCTCAGACCCCATTACAATGGGCCCATTGTAGTGTTCTGTGTGAGGGTCTACAATGGGCCCATTGTCTCCCAGGCCCGGCACCGTGACAATGGGCCCATTGTCAGAGCTTGCCTCTGTTGGCACAATGGGCCCATTGTTGTACTGTGGCTTTGTTCTGCCTTAGGGACCAGCTGGTCCCCTGCTGTGGTTCCACACAATGGGCCCATTGTCCTGACCACTCATTCAGCTGCCTGGCGGCCCTGGGGCAAGTGTTTGTCCCCCATCTACAATGGGCCCATTGTGCAGGGGCTCCACAATGGGCCCATTGTCCCTGCCAAGGCAGAGGGAATGGGGAACAGCTGCGCTGGCCCATTCCGGCTCCATATGGATTTGGTTTGACAACAAAGCTCCCTCTGTGT…	13.1051	1.11744	35.9682	69.2696	-0.094813	15.4194	47.6703	ST3GAL4	SOX9
FAM153CP_wtrep	same as FAM153CP_wt (repeated experiment alongside FAM153CP_SOX9x11)	7.60145	0.880897	17.5796	26.3971				FAM153CP	SOX9
FAM153CP_SOX9rep	ACGTAGCGACAATGGGCCCATTGTGGAGGAGATCTCGGGCCACCACAATGGGCCCATTGTGGAGAAAACCATCTCCCTTCACAATGGGCCCATTGTGAGCTACTTCTACTCAATAAACAATGGGCCCATTGTACCAAGACCATGTGTGATCCACAATGGGCCCATTGTCAAAGCAAGGACCACAGGACACAGAAAGCCCTTTGTTCTTGTGATAAGGCAGGGGTCTAATTGAGCTGTGACTAATACAAACCATCTATGGGCGGCTAAACTGAAAGAGCACAATGGGCCCATTGTCACTGGGGCTTCAGGAGCTGACAATGGGCCCATTGTGACGGTGCTGTGGGGTCGGAACAATGGGCCCATTGTATCTGTATGCACCCATAGAGACAATGGGCCCAT…	14.5698	1.16345	41.8074	88.9816	0.282557	24.2278	62.5846	FAM153CP	SOX9
